# Supplementary material for: Sex-specific role for the long noncoding RNA Pnky in mouse behavior
Source: Nat Commun. 2024 Aug 12;15:6901. doi: 10.1038/s41467-024-50851-7 (PMC11319455; doi:10.1038/s41467-024-50851-7)
Supplement: Supplementary file 4 — Supplementary Data 1 [file 41467_2024_50851_MOESM4_ESM.zip]

Archive with 18 entries (18 files):
- PnkyKOvsPnkyKOBACcohort/PnkyKOvsPnkyKO-BAC_ASR.xlsx
- PnkyKOvsPnkyKOBACcohort/PnkyKOvsPnkyKO-BAC_CuedFearCond.xlsx
- PnkyKOvsPnkyKOBACcohort/PnkyKOvsPnkyKO-BAC_EPM_tmg.xlsx
- PnkyKOvsPnkyKOBACcohort/PnkyKOvsPnkyKO-BAC_OFT_tmg.xlsx
- PnkyKOvsPnkyKOBACcohort/PnkyKOvsPnkyKO-BAC_PPI_tmg.xlsx
- PnkyKOvsPnkyKOBACcohort/PnkyKOvsPnkyKO-BAC_SocialApproach.xlsx
- PnkyKOvsPnkyKOBACcohort/PnkyKOvsPnkyKO-BACHotPlate_tmg.xlsx
- PnkyWTvsPnkyKOcohort/PnkyWTvsKO_AcousticStartleThreshold_tmg.xlsx
- PnkyWTvsPnkyKOcohort/PnkyWTvsKO_CuedFearConditioning_tmg.xlsx
- PnkyWTvsPnkyKOcohort/PnkyWTvsKO_ElevatedPlusMaze_tmg.xlsx
- PnkyWTvsPnkyKOcohort/PnkyWTvsKO_Nesting_tmg.xlsx
- PnkyWTvsPnkyKOcohort/PnkyWTvsKO_ObjectContextCongruence_tmg.xlsx
- PnkyWTvsPnkyKOcohort/PnkyWTvsKO_OpenField_tmg.xlsx
- PnkyWTvsPnkyKOcohort/PnkyWTvsKO_Pre-pulseInhibition_tmg.xlsx
- PnkyWTvsPnkyKOcohort/PnkyWTvsKO_Rotarod_tmg.xlsx
- PnkyWTvsPnkyKOcohort/PnkyWTvsPnkyKO_2TrialSocialApproach_tmg.xlsx
- PnkyWTvsPnkyKOcohort/PnkyWtvsPnkyKO_HotPlate_tmg.xlsx
- UnblindedGenotype.docx
