# Supplementary material for: Sex-specific role for the long noncoding RNA Pnky in mouse behavior
Source: Nat Commun. 2024 Aug 12;15:6901. doi: 10.1038/s41467-024-50851-7 (PMC11319455; doi:10.1038/s41467-024-50851-7)
Supplement: Supplementary file 4 — Supplementary Data 1 [file 41467_2024_50851_MOESM4_ESM.zip › PnkyKOvsPnkyKOBACcohort/PnkyKOvsPnkyKO-BAC_ASR.xlsx]

## Sheet: Acoustic Startle Threshold
	Blinded Genoytpe A - Animal ID
Trials	R5-1	R5-3	R6-1	R6-3	R7-1	R7-4	R7-5	R8-2	R8-4	R8-5	R9-2	R9-4	R9-5	R10-1	R10-3	Mean	SEM
0dB	0.0566	0.0576	0.0509	0.0524	0.059	0.0459	0.0691	0.0703	0.0512	0.0535	0.0528	0.0547	0.0561	0.0618	0.0542	0.0564067	0.00169682
40ms @70dB	0.0704	0.1081	0.0553	0.0508	0.071	0.0451	0.0685	0.0621	0.0478	0.0619	0.0582	0.0622	0.0418	0.059	0.0648	0.0618	0.00403283
40ms @80dB	0.0926	0.1351	0.167	0.2738	0.1364	0.0886	0.074	0.1319	0.1037	0.2631	0.1005	0.0716	0.208	0.1357	0.0898	0.13812	0.0165901
40ms @90dB	0.132182	0.189273	0.131182	0.275273	0.236091	0.106273	0.0703636	0.187091	0.0915455	0.367545	0.333455	0.097	0.249	0.113364	0.113182	0.179521	0.0240617
40ms @100dB	0.243	0.2613	0.1809	0.2919	0.2604	0.2344	0.1843	0.3374	0.1661	0.4607	0.6149	0.121	0.5309	0.2282	0.3054	0.29472	0.0360351
40ms @110dB	0.7469	0.2222	0.3481	0.2897	0.2771	0.2707	0.2924	0.5944	0.18	0.6471	0.6807	0.1849	0.6949	0.4918	0.3602	0.41874	0.0522919
40ms @120dB	0.9654	0.2898	0.7863	0.2904	0.4716	0.2999	0.3686	0.459	0.2866	0.5991	0.7554	0.6074	0.6375	0.6851	0.5294	0.535433	0.0540634
	Blinded Genotype B - Animal ID
Trials	R5-2	R5-4	R6-2	R6-4	R6-5	R7-2	R7-3	R8-1	R8-3	R9-1	R9-3	R10-2	R10-4	Mean	SEM
0dB	0.0548	0.0538	0.0515	0.0674	0.0469	0.0525	0.0645	0.0745	0.0587	0.0645	0.055	0.0505	0.053	0.0575077	0.00204978
40ms @70dB	0.0689	0.0548	0.0581	0.0478	0.0586	0.0408	0.0548	0.0535	0.0537	0.0469	0.061	0.0531	0.0583	0.0546385	0.00180692
40ms @80dB	0.205	0.092	0.0712	0.0961	0.1253	0.2482	0.1189	0.0975	0.0785	0.1087	0.0926	0.0738	0.1071	0.116531	0.0134737
40ms @90dB	0.293727	0.0985455	0.0970909	0.139364	0.119	0.260455	0.111	0.112818	0.0657273	0.128455	0.101	0.189545	0.103364	0.140007	0.0174308
40ms @100dB	0.4556	0.155	0.1272	0.2024	0.1684	0.3179	0.2052	0.1987	0.0983	0.3207	0.2	0.3294	0.1765	0.227331	0.0258292
40ms @110dB	0.2811	0.1553	0.2754	0.1983	0.2511	0.4262	0.408	0.1742	0.1217	0.3845	0.4963	0.3873	0.3133	0.2979	0.0301161
40ms @120dB	0.2914	0.2291	0.2165	0.2517	0.4125	0.3271	0.2992	0.1777	0.1988	0.4886	0.5528	0.2995	0.3346	0.313808	0.0289821
							Blinded Genoytpe C - Animal ID
Trials	R1-2	R1-4	R2-2	R2-4	R3-1	R3-4	R4-1	R4-3	R11-1	R11-3	R11-5	R12-1	R12-3	R13-1	R13-3	R13-5	R14-1	R14-4	Mean	SEM
0dB	0.0606	0.055	0.0487	0.0825	0.0565	0.0541	0.0496	0.0471	0.042	0.0713	0.0517	0.0515	0.043	0.0892	0.0535	0.0492	0.0554	0.0407	0.0556444	0.00338767
40ms @70dB	0.069	0.055	0.0626	0.0607	0.0626	0.0543	0.0528	0.0565	0.0379	0.057	0.0559	0.05	0.0371	0.0501	0.0677	0.0579	0.0526	0.0456	0.0547389	0.00224117
40ms @80dB	0.102	0.1224	0.1314	0.1548	0.1208	0.1518	0.4851	0.6344	0.0657	0.1268	0.2801	0.0709	0.0873	0.0865	0.0994	0.1171	0.0997	0.082	0.167678	0.039367
40ms @90dB	0.110091	0.298364	0.0829091	0.343545	0.235727	0.176909	0.513273	0.990818	0.333	0.138091	0.218	0.271455	0.222091	0.208909	0.137545	0.0780909	0.108636	0.280091	0.263753	0.0547831
40ms @100dB	0.2113	0.4879	0.1453	0.3884	0.7121	0.3113	0.5396	0.9203	0.6958	0.8559	0.4939	0.2417	0.6469	0.4611	0.2105	0.1513	0.1331	0.5938	0.455567	0.0641293
40ms @110dB	0.5913	0.7	0.146	0.4482	0.7844	0.5136	0.5763	1.165	0.7778	1.293	0.4522	0.2537	1.0428	0.6567	0.4141	0.2445	0.2174	1.0028	0.626656	0.0865502
40ms @120dB	0.5502	0.5756	0.1894	0.3805	0.8368	0.6474	0.3758	1.0316	0.9775	1.6876	0.5464	0.3773	1.0156	0.6057	0.5028	0.364	0.339	1.2431	0.68035	0.0989345
							Blinded Genotype D - Animal ID
Trials	R1-1	R1-3	R2-1	R2-3	R3-2	R3-3	R4-2	R4-4	R11-2	R11-4	R12-2	R12-4	R13-2	R13-4	R14-2	R14-3	Mean	SEM
0dB	0.0609	0.0574	0.0499	0.0496	0.0652	0.071	0.0482	0.0545	0.0487	0.0456	0.0381	0.0501	0.0493	0.0465	0.0554	0.0387	0.0518187	0.0022594
40ms @70dB	0.0563	0.0446	0.0458	0.0466	0.0576	0.0825	0.0446	0.0433	0.0733	0.0515	0.064	0.0478	0.0485	0.0399	0.0625	0.0428	0.053225	0.00311129
40ms @80dB	0.1431	0.0869	0.2226	0.0658	0.2764	0.2579	0.0776	0.2362	0.3096	0.151	0.1418	0.0805	0.0635	0.0926	0.1071	0.0744	0.149187	0.0216409
40ms @90dB	0.137091	0.159545	0.519364	0.185	0.373364	0.229727	0.211636	0.371364	0.520909	0.259	0.281364	0.358636	0.111455	0.107455	0.212364	0.0660909	0.256523	0.0358933
40ms @100dB	0.2342	0.6638	1.3829	0.263	0.5627	0.4749	0.4119	0.405	0.7529	0.7138	0.506	0.6177	0.5184	0.328	0.2262	0.2128	0.517138	0.0748552
40ms @110dB	0.2938	1.3647	1.5616	0.4702	0.7918	0.5356	0.5304	0.5101	0.6555	1.0508	0.4247	0.7534	0.879	0.5304	0.2903	0.4459	0.693013	0.0942431
40ms @120dB	0.3604	1.084	1.5921	0.3871	0.591	0.4018	0.5341	0.4124	0.803	0.7602	0.5177	0.6588	0.9793	0.4251	0.2807	0.551	0.646169	0.0874824

## Sheet: Blinded Genotypes
Cage Code	Cage Card #	Mouse ID	Sex	Date of Birth	Blinded Genotype	Totals
R8	3671898	R8-1	Female	05-17-2019	B	Females
R8	3671898	R8-2	Female	05-17-2019	A	A=15
R8	3671898	R8-3	Female	05-19-2019	B	B=13
R8	3671898	R8-4	Female	05-19-2019	A	n=28
R8	3671898	R8-5	Female	05-19-2019	A	6 cages
R9	3671899	R9-1	Female	05-19-2019	B
R9	3671899	R9-2	Female	05-19-2019	A
R9	3671899	R9-3	Female	05-24-2019	B
R9	3671899	R9-4	Female	05-24-2019	A
R9	3671899	R9-5	Female	05-19-2019	A
R7	3671904	R7-1	Female	05-17-2019	A
R7	3671904	R7-2	Female	05-17-2019	B
R7	3671904	R7-3	Female	05-18-2019	B
R7	3671904	R7-4	Female	05-18-2019	A
R7	3671904	R7-5	Female	05-18-2019	A
R10	3671905	R10-1	Female	05-19-2019	A
R10	3671905	R10-2	Female	05-19-2019	B
R10	3671905	R10-3	Female	05-24-2019	A
R10	3671905	R10-4	Female	05-24-2019	B
R5	3671921	R5-1	Female	04-06-2019	A
R5	3671921	R5-2	Female	04-06-2019	B
R5	3671921	R5-3	Female	04-06-2019	A
R5	3671921	R5-4	Female	04-06-2019	B
R6	3671922	R6-1	Female	04-06-2019	A
R6	3671922	R6-2	Female	04-06-2019	B
R6	3671922	R6-3	Female	04-06-2019	A
R6	3671922	R6-4	Female	04-06-2019	B
R6	3671922	R6-5	Female	04-06-2019	B
R11	3671900	R11-1	Male	05-18-2019	C	Males
R11	3671900	R11-2	Male	05-18-2019	D	C=18
R11	3671900	R11-3	Male	05-19-2019	C	D=16
R11	3671900	R11-4	Male	05-19-2019	D	n=35
R11	3671900	R11-5	Male	05-17-2019	C	8 cages
R13	3671901	R13-1	Male	05-19-2019	C
R13	3671901	R13-2	Male	05-19-2019	D
R13	3671901	R13-3	Male	05-24-2019	C
R13	3671901	R13-4	Male	05-24-2019	D
R13	3671901	R13-5	Male	05-17-2019	C
R14	3671902	R14-1	Male	05-19-2019	C
R14	3671902	R14-2	Male	05-19-2019	D
R14	3671902	R14-3	Male	05-19-2019	D
R14	3671902	R14-4	Male	05-19-2019	C
R12	3671903	R12-1	Male	05-18-2019	C
R12	3671903	R12-2	Male	05-18-2019	D
R12	3671903	R12-3	Male	05-24-2019	C
R12	3671903	R12-4	Male	05-24-2019	D
R12	3671903	R12-5	Male	05-18-2019	C
R1	3671917	R1-1	Male	04-05-2019	D
R1	3671917	R1-2	Male	04-05-2019	C
R1	3671917	R1-3	Male	04-07-2019	D
R1	3671917	R1-4	Male	04-07-2019	C
R2	3671918	R2-1	Male	04-05-2019	D
R2	3671918	R2-2	Male	04-05-2019	C
R2	3671918	R2-3	Male	04-05-2019	D
R2	3671918	R2-4	Male	04-06-2019	C
R4	3671919	R4-1	Male	04-06-2019	C
R4	3671919	R4-2	Male	04-06-2019	D
R4	3671919	R4-3	Male	04-05-2019	C
R4	3671919	R4-4	Male	04-05-2019	D
R3	3671920	R3-1	Male	04-05-2019	C
R3	3671920	R3-2	Male	04-05-2019	D
R3	3671920	R3-3	Male	04-05-2019	D
R3	3671920	R3-4	Male	04-06-2019	C

## Sheet: Raw Data
TrialNo	Encl	Animal	TrialName	TrialIndex	First(N)	Max(N)	MaxTime(ms)	Min(N)	MinTime(ms)	Ave(N)	RMS(N)		mouse	all	max
1	8	R5-1	40ms90dB	1	0.02	0.212	31	-0.182	43	0.064	0.08		R5-1	no stim	0.0566
2	8	R5-1	40ms90dB	2	-0.016	0.137	31	-0.12	42	0.019	0.032		R5-1	40ms70dB	0.0704
3	8	R5-1	40ms110dB	3	-0.029	1.009	30	-0.853	42	0.251	0.336		R5-1	40ms80dB	0.0926
4	8	R5-1	no stim	4	-0.01	0.036	105	-0.02	25	0.014	0.016		R5-1	40ms90dB	0.132182
5	8	R5-1	40ms80dB	5	0.007	0.094	47	-0.075	59	0.028	0.035		R5-1	40ms100dB	0.243
6	8	R5-1	40ms110dB	6	0.029	1.185	30	-0.925	42	0.274	0.374		R5-1	40ms110dB	0.7469
7	8	R5-1	no stim	7	-0.039	0.075	204	-0.055	55	0.027	0.032		R5-1	40ms120dB	0.9654
8	8	R5-1	40ms80dB	8	0.013	0.107	69	-0.098	57	0.028	0.037
9	8	R5-1	no stim	9	0.013	0.042	110	-0.026	122	0.016	0.019
10	8	R5-1	40ms110dB	10	0.026	0.71	30	-0.596	42	0.177	0.237
11	8	R5-1	no stim	11	0.042	0.042	1	-0.02	190	0.014	0.017
12	8	R5-1	40ms120dB	12	-0.023	1.625	31	-1.273	43	0.39	0.525
13	8	R5-1	40ms110dB	13	0.02	0.918	31	-0.703	43	0.213	0.287
14	8	R5-1	40ms90dB	14	0.003	0.205	31	-0.179	42	0.048	0.062
15	8	R5-1	40ms80dB	15	-0.02	0.111	70	-0.101	58	0.035	0.043
16	8	R5-1	40ms120dB	16	-0.02	1.208	30	-0.918	42	0.283	0.386
17	8	R5-1	40ms80dB	17	-0.026	0.049	48	-0.026	1	0.012	0.016
18	8	R5-1	40ms70dB	18	-0.14	0.062	53	-0.14	1	0.021	0.026
19	8	R5-1	40ms120dB	19	-0.023	1.101	30	-0.863	42	0.273	0.363
20	8	R5-1	40ms100dB	20	0.036	0.16	49	-0.14	38	0.056	0.068
21	8	R5-1	no stim	21	0.039	0.039	1	-0.016	155	0.011	0.014
22	8	R5-1	40ms110dB	22	0.003	0.863	30	-0.729	42	0.217	0.292
23	8	R5-1	40ms100dB	23	0.026	0.147	50	-0.107	60	0.03	0.043
24	8	R5-1	40ms80dB	24	0.039	0.12	41	-0.098	29	0.029	0.039
25	8	R5-1	40ms90dB	25	0.029	0.335	31	-0.309	42	0.068	0.097
26	8	R5-1	40ms100dB	26	0.111	0.287	30	-0.241	41	0.066	0.087
27	8	R5-1	40ms110dB	27	-0.003	0.511	30	-0.384	43	0.108	0.153
28	8	R5-1	40ms100dB	28	0.039	0.091	65	-0.075	56	0.024	0.03
29	8	R5-1	40ms110dB	29	0.052	0.99	30	-0.716	42	0.209	0.288
30	8	R5-1	40ms90dB	30	0	0.052	34	-0.036	43	0.013	0.016
31	8	R5-1	40ms120dB	31	-0.036	0.97	30	-0.746	42	0.193	0.28
32	8	R5-1	40ms90dB	32	-0.013	0.091	30	-0.091	41	0.023	0.031
33	8	R5-1	40ms100dB	33	0.033	0.111	30	-0.107	41	0.034	0.042
34	8	R5-1	40ms90dB	34	0.059	0.12	32	-0.107	42	0.019	0.029
35	8	R5-1	40ms80dB	35	-0.036	0.094	45	-0.052	30	0.024	0.03
36	8	R5-1	40ms110dB	36	-0.052	0.609	31	-0.531	42	0.142	0.196
37	8	R5-1	no stim	37	-0.046	0.039	13	-0.046	1	0.014	0.017
38	8	R5-1	40ms120dB	38	0.068	0.866	30	-0.674	42	0.181	0.251
39	8	R5-1	40ms70dB	39	0.072	0.072	1	-0.029	56	0.015	0.018
40	8	R5-1	40ms100dB	40	0.094	0.133	70	-0.153	58	0.042	0.056
41	8	R5-1	40ms80dB	41	-0.033	0.085	70	-0.075	58	0.02	0.027
42	8	R5-1	40ms90dB	42	0.075	0.13	34	-0.085	45	0.036	0.044
43	8	R5-1	40ms70dB	43	0.085	0.085	1	-0.026	250	0.016	0.019
44	8	R5-1	no stim	44	-0.01	0.052	83	-0.036	96	0.022	0.026
45	8	R5-1	40ms80dB	45	0.026	0.068	69	-0.055	58	0.021	0.026
46	8	R5-1	40ms110dB	46	0.072	0.567	30	-0.42	42	0.136	0.181
47	8	R5-1	40ms100dB	47	0.072	0.179	31	-0.114	42	0.032	0.048
48	8	R5-1	40ms70dB	48	-0.127	0.068	49	-0.127	1	0.017	0.024
49	8	R5-1	40ms70dB	49	-0.026	0.042	81	-0.026	1	0.015	0.019
50	8	R5-1	40ms70dB	50	-0.14	0.049	42	-0.14	1	0.02	0.025
51	8	R5-1	40ms110dB	51	-0.098	0.107	72	-0.104	58	0.028	0.039
52	8	R5-1	no stim	52	-0.029	0.068	184	-0.055	195	0.023	0.029
53	8	R5-1	40ms70dB	53	0.052	0.072	2	-0.055	16	0.022	0.027
54	8	R5-1	40ms90dB	54	0.033	0.107	29	-0.065	41	0.031	0.037
55	8	R5-1	40ms90dB	55	0.065	0.065	1	-0.036	80	0.017	0.02
56	8	R5-1	40ms100dB	56	0.094	0.427	28	-0.332	63	0.112	0.146
57	8	R5-1	40ms100dB	57	0.104	0.335	27	-0.303	60	0.091	0.117
58	8	R5-1	40ms120dB	58	0.007	0.713	30	-0.573	65	0.175	0.238
59	8	R5-1	no stim	59	-0.059	0.072	178	-0.059	1	0.03	0.034
60	8	R5-1	40ms100dB	60	-0.003	0.56	31	-0.495	44	0.128	0.18
61	8	R5-1	40ms70dB	61	0.036	0.15	52	-0.166	40	0.042	0.054
62	8	R5-1	40ms120dB	62	-0.033	0.527	30	-0.472	43	0.127	0.174
63	8	R5-1	40ms80dB	63	0.016	0.117	46	-0.091	57	0.034	0.044
64	8	R5-1	no stim	64	0.101	0.101	1	-0.023	204	0.014	0.018
65	8	R5-1	40ms120dB	65	-0.039	0.869	29	-0.593	42	0.175	0.252
66	8	R5-1	40ms120dB	66	0.068	1.254	30	-1.019	43	0.326	0.439
67	8	R5-1	40ms120dB	67	0.026	0.521	31	-0.462	45	0.098	0.151
68	8	R5-1	40ms70dB	68	0.062	0.062	1	-0.046	30	0.022	0.027
69	8	R5-1	40ms80dB	69	0.02	0.081	51	-0.081	40	0.028	0.033
70	8	R5-1	40ms70dB	70	0	0.042	120	-0.026	133	0.016	0.019			all
1	8	R6-2	40ms90dB	1	0.15	0.15	1	-0.049	11	0.023	0.028		R6-2	no stim	0.0515
2	8	R6-2	40ms90dB	2	0.036	0.212	32	-0.208	45	0.048	0.066		R6-2	40ms70dB	0.0581
3	8	R6-2	40ms110dB	3	-0.02	0.508	31	-0.479	43	0.105	0.154		R6-2	40ms80dB	0.0712
4	8	R6-2	no stim	4	-0.046	0.046	132	-0.046	1	0.018	0.021		R6-2	40ms90dB	0.0970909
5	8	R6-2	40ms80dB	5	0.02	0.046	110	-0.029	144	0.016	0.019		R6-2	40ms100dB	0.1272
6	8	R6-2	40ms110dB	6	-0.111	0.453	29	-0.391	41	0.091	0.132		R6-2	40ms110dB	0.2754
7	8	R6-2	no stim	7	0.003	0.042	87	-0.029	98	0.015	0.018		R6-2	40ms120dB	0.2165
8	8	R6-2	40ms80dB	8	0.01	0.059	42	-0.052	73	0.017	0.022
9	8	R6-2	no stim	9	0.062	0.062	1	-0.029	64	0.018	0.022
10	8	R6-2	40ms110dB	10	-0.016	0.218	29	-0.143	42	0.027	0.048
11	8	R6-2	no stim	11	0.036	0.039	168	-0.02	61	0.014	0.017
12	8	R6-2	40ms120dB	12	-0.013	0.274	28	-0.28	40	0.062	0.093
13	8	R6-2	40ms110dB	13	-0.055	0.094	42	-0.068	54	0.022	0.03
14	8	R6-2	40ms90dB	14	-0.029	0.042	112	-0.029	1	0.014	0.017
15	8	R6-2	40ms80dB	15	0.059	0.059	1	-0.023	227	0.016	0.019
16	8	R6-2	40ms120dB	16	0	0.173	27	-0.133	38	0.042	0.055
17	8	R6-2	40ms80dB	17	0.072	0.072	1	-0.036	37	0.018	0.022
18	8	R6-2	40ms70dB	18	-0.104	0.049	29	-0.104	1	0.016	0.02
19	8	R6-2	40ms120dB	19	-0.062	0.309	28	-0.231	42	0.058	0.082
20	8	R6-2	40ms100dB	20	0.026	0.062	29	-0.062	20	0.024	0.028
21	8	R6-2	no stim	21	-0.003	0.065	173	-0.049	162	0.02	0.026
22	8	R6-2	40ms110dB	22	0.046	0.12	29	-0.081	46	0.028	0.035
23	8	R6-2	40ms100dB	23	0.104	0.104	1	-0.055	53	0.021	0.026
24	8	R6-2	40ms80dB	24	-0.01	0.049	50	-0.033	62	0.014	0.018
25	8	R6-2	40ms90dB	25	0.013	0.055	46	-0.039	37	0.014	0.018
26	8	R6-2	40ms100dB	26	0.046	0.143	29	-0.078	20	0.024	0.034
27	8	R6-2	40ms110dB	27	0.046	0.345	28	-0.287	41	0.072	0.104
28	8	R6-2	40ms100dB	28	0.01	0.062	41	-0.081	53	0.017	0.023
29	8	R6-2	40ms110dB	29	0	0.137	27	-0.081	17	0.027	0.037
30	8	R6-2	40ms90dB	30	0.055	0.055	1	-0.036	16	0.019	0.022
31	8	R6-2	40ms120dB	31	-0.049	0.156	27	-0.098	17	0.04	0.051
32	8	R6-2	40ms90dB	32	-0.114	0.137	29	-0.114	1	0.027	0.037
33	8	R6-2	40ms100dB	33	0.02	0.075	29	-0.065	20	0.026	0.031
34	8	R6-2	40ms90dB	34	0.062	0.182	31	-0.14	45	0.046	0.059
35	8	R6-2	40ms80dB	35	-0.029	0.078	45	-0.046	55	0.019	0.024
36	8	R6-2	40ms110dB	36	0.085	0.182	31	-0.14	45	0.045	0.058
37	8	R6-2	no stim	37	0.059	0.059	1	-0.023	215	0.014	0.017
38	8	R6-2	40ms120dB	38	0.007	0.221	29	-0.127	41	0.047	0.062
39	8	R6-2	40ms70dB	39	0.081	0.081	1	-0.033	109	0.016	0.019
40	8	R6-2	40ms100dB	40	0.013	0.27	31	-0.218	43	0.053	0.074
41	8	R6-2	40ms80dB	41	0.062	0.072	42	-0.049	53	0.017	0.022
42	8	R6-2	40ms90dB	42	0.052	0.059	46	-0.042	34	0.019	0.023
43	8	R6-2	40ms70dB	43	-0.023	0.046	14	-0.026	4	0.018	0.021
44	8	R6-2	no stim	44	-0.065	0.075	249	-0.065	1	0.028	0.032
45	8	R6-2	40ms80dB	45	-0.068	0.052	51	-0.068	1	0.02	0.024
46	8	R6-2	40ms110dB	46	0.029	0.16	29	-0.085	64	0.023	0.036
47	8	R6-2	40ms100dB	47	0.075	0.107	51	-0.124	38	0.044	0.052
48	8	R6-2	40ms70dB	48	0.026	0.049	2	-0.033	14	0.016	0.02
49	8	R6-2	40ms70dB	49	0.046	0.046	1	-0.023	184	0.016	0.019
50	8	R6-2	40ms70dB	50	-0.013	0.065	8	-0.049	43	0.024	0.029
51	8	R6-2	40ms110dB	51	0.016	0.537	31	-0.453	43	0.12	0.163
52	8	R6-2	no stim	52	0.026	0.042	20	-0.026	79	0.015	0.018
53	8	R6-2	40ms70dB	53	-0.098	0.072	8	-0.098	1	0.023	0.027
54	8	R6-2	40ms90dB	54	0.091	0.124	47	-0.094	34	0.034	0.042
55	8	R6-2	40ms90dB	55	-0.007	0.052	40	-0.026	57	0.017	0.02
56	8	R6-2	40ms100dB	56	0.029	0.238	30	-0.195	42	0.048	0.068
57	8	R6-2	40ms100dB	57	0.062	0.117	31	-0.075	61	0.028	0.036
58	8	R6-2	40ms120dB	58	0.007	0.215	30	-0.186	62	0.056	0.073
59	8	R6-2	no stim	59	0.029	0.033	45	-0.023	8	0.013	0.016
60	8	R6-2	40ms100dB	60	-0.062	0.094	35	-0.062	1	0.02	0.028
61	8	R6-2	40ms70dB	61	-0.01	0.036	173	-0.023	88	0.015	0.018
62	8	R6-2	40ms120dB	62	0.026	0.241	30	-0.221	41	0.051	0.07
63	8	R6-2	40ms80dB	63	-0.12	0.088	47	-0.12	1	0.024	0.031
64	8	R6-2	no stim	64	-0.036	0.052	11	-0.039	23	0.015	0.019
65	8	R6-2	40ms120dB	65	0.049	0.137	28	-0.13	59	0.048	0.058
66	8	R6-2	40ms120dB	66	0.068	0.322	30	-0.303	41	0.07	0.099
67	8	R6-2	40ms120dB	67	-0.01	0.117	48	-0.137	59	0.029	0.039
68	8	R6-2	40ms70dB	68	0.016	0.062	20	-0.052	9	0.023	0.027
69	8	R6-2	40ms80dB	69	0.039	0.137	47	-0.137	33	0.034	0.045
70	8	R6-2	40ms70dB	70	0.075	0.075	1	-0.033	16	0.017	0.021			all
1	8	R6-3	40ms90dB	1	-0.007	0.674	31	-0.596	43	0.113	0.182		R6-3	no stim	0.0524
2	8	R6-3	40ms90dB	2	0.111	0.212	32	-0.186	44	0.047	0.063		R6-3	40ms70dB	0.0508
3	8	R6-3	40ms110dB	3	0.003	0.27	31	-0.215	43	0.046	0.068		R6-3	40ms80dB	0.2738
4	8	R6-3	no stim	4	0.013	0.042	27	-0.023	39	0.014	0.017		R6-3	40ms90dB	0.275273
5	8	R6-3	40ms80dB	5	0.075	0.44	33	-0.387	45	0.085	0.125		R6-3	40ms100dB	0.2919
6	8	R6-3	40ms110dB	6	0.029	0.374	32	-0.303	44	0.084	0.111		R6-3	40ms110dB	0.2897
7	8	R6-3	no stim	7	-0.062	0.049	28	-0.062	1	0.021	0.024		R6-3	40ms120dB	0.2904
8	8	R6-3	40ms80dB	8	-0.023	0.208	34	-0.186	45	0.043	0.06
9	8	R6-3	no stim	9	-0.068	0.042	127	-0.068	1	0.014	0.017
10	8	R6-3	40ms110dB	10	-0.062	0.309	32	-0.186	43	0.049	0.072
11	8	R6-3	no stim	11	-0.016	0.039	222	-0.026	187	0.017	0.02
12	8	R6-3	40ms120dB	12	0	0.199	31	-0.127	42	0.031	0.048
13	8	R6-3	40ms110dB	13	-0.02	0.218	31	-0.166	42	0.035	0.054
14	8	R6-3	40ms90dB	14	-0.127	0.283	33	-0.244	44	0.061	0.083
15	8	R6-3	40ms80dB	15	0.036	0.173	33	-0.169	45	0.043	0.059
16	8	R6-3	40ms120dB	16	0.075	0.322	31	-0.244	44	0.044	0.077
17	8	R6-3	40ms80dB	17	0	0.133	50	-0.111	61	0.031	0.042
18	8	R6-3	40ms70dB	18	0.036	0.042	51	-0.023	139	0.013	0.016
19	8	R6-3	40ms120dB	19	0.026	0.107	40	-0.111	56	0.041	0.049
20	8	R6-3	40ms100dB	20	0	0.13	32	-0.068	19	0.026	0.035
21	8	R6-3	no stim	21	0.02	0.062	232	-0.046	243	0.016	0.021
22	8	R6-3	40ms110dB	22	0.042	0.306	31	-0.238	43	0.046	0.076
23	8	R6-3	40ms100dB	23	-0.016	0.166	33	-0.081	43	0.027	0.039
24	8	R6-3	40ms80dB	24	0.007	0.348	32	-0.303	43	0.074	0.104
25	8	R6-3	40ms90dB	25	-0.039	0.251	32	-0.231	42	0.06	0.081
26	8	R6-3	40ms100dB	26	0.013	0.169	33	-0.117	43	0.045	0.054
27	8	R6-3	40ms110dB	27	0.003	0.29	32	-0.225	43	0.058	0.08
28	8	R6-3	40ms100dB	28	0.026	0.133	34	-0.068	23	0.018	0.028
29	8	R6-3	40ms110dB	29	0.052	0.215	31	-0.169	42	0.056	0.071
30	8	R6-3	40ms90dB	30	-0.055	0.098	53	-0.127	41	0.029	0.038
31	8	R6-3	40ms120dB	31	-0.013	0.15	30	-0.124	63	0.036	0.05
32	8	R6-3	40ms90dB	32	0.02	0.14	31	-0.13	43	0.038	0.051
33	8	R6-3	40ms100dB	33	-0.016	0.43	31	-0.384	43	0.082	0.124
34	8	R6-3	40ms90dB	34	-0.026	0.365	32	-0.322	45	0.074	0.104
35	8	R6-3	40ms80dB	35	-0.007	0.554	32	-0.475	44	0.106	0.154
36	8	R6-3	40ms110dB	36	0.023	0.29	31	-0.247	43	0.049	0.079
37	8	R6-3	no stim	37	0.078	0.078	1	-0.026	13	0.015	0.018
38	8	R6-3	40ms120dB	38	-0.085	0.537	31	-0.44	44	0.1	0.146
39	8	R6-3	40ms70dB	39	0.007	0.046	53	-0.026	64	0.016	0.019
40	8	R6-3	40ms100dB	40	0	0.296	31	-0.257	43	0.068	0.091
41	8	R6-3	40ms80dB	41	0.075	0.202	33	-0.192	44	0.037	0.056
42	8	R6-3	40ms90dB	42	0	0.511	31	-0.41	43	0.087	0.136
43	8	R6-3	40ms70dB	43	-0.01	0.062	55	-0.052	41	0.026	0.03
44	8	R6-3	no stim	44	-0.023	0.039	179	-0.023	1	0.014	0.017
45	8	R6-3	40ms80dB	45	-0.013	0.313	32	-0.267	44	0.054	0.084
46	8	R6-3	40ms110dB	46	-0.046	0.234	32	-0.16	43	0.048	0.066
47	8	R6-3	40ms100dB	47	0	0.361	31	-0.339	43	0.066	0.1
48	8	R6-3	40ms70dB	48	-0.039	0.065	55	-0.052	42	0.015	0.019
49	8	R6-3	40ms70dB	49	0.039	0.042	200	-0.026	39	0.015	0.018
50	8	R6-3	40ms70dB	50	-0.01	0.042	78	-0.026	40	0.017	0.02
51	8	R6-3	40ms110dB	51	0.072	0.391	31	-0.287	43	0.056	0.093
52	8	R6-3	no stim	52	0.062	0.062	1	-0.036	31	0.019	0.022
53	8	R6-3	40ms70dB	53	-0.01	0.059	74	-0.039	63	0.021	0.025
54	8	R6-3	40ms90dB	54	0.029	0.234	33	-0.228	44	0.054	0.075
55	8	R6-3	40ms90dB	55	-0.02	0.26	32	-0.238	44	0.048	0.071
56	8	R6-3	40ms100dB	56	-0.036	0.394	31	-0.345	43	0.1	0.133
57	8	R6-3	40ms100dB	57	0.013	0.378	31	-0.348	42	0.077	0.114
58	8	R6-3	40ms120dB	58	0.039	0.459	31	-0.423	43	0.091	0.134
59	8	R6-3	no stim	59	-0.013	0.052	36	-0.039	80	0.02	0.024
60	8	R6-3	40ms100dB	60	0.033	0.462	31	-0.433	43	0.099	0.14
61	8	R6-3	40ms70dB	61	-0.01	0.039	208	-0.02	50	0.014	0.017
62	8	R6-3	40ms120dB	62	0.042	0.674	30	-0.58	42	0.132	0.193
63	8	R6-3	40ms80dB	63	-0.007	0.247	33	-0.251	45	0.062	0.084
64	8	R6-3	no stim	64	-0.016	0.059	69	-0.039	110	0.021	0.025
65	8	R6-3	40ms120dB	65	0.003	0.111	73	-0.15	39	0.035	0.046
66	8	R6-3	40ms120dB	66	-0.081	0.163	28	-0.182	40	0.035	0.053
67	8	R6-3	40ms120dB	67	0.052	0.182	49	-0.29	36	0.052	0.073
68	8	R6-3	40ms70dB	68	0.026	0.065	13	-0.042	2	0.016	0.022
69	8	R6-3	40ms80dB	69	0.016	0.12	49	-0.091	36	0.034	0.043
70	8	R6-3	40ms70dB	70	0.026	0.046	72	-0.026	60	0.014	0.018			all
1	8	R6-4	40ms90dB	1	-0.01	0.208	33	-0.15	46	0.037	0.053		R6-4	no stim	0.0674
2	8	R6-4	40ms90dB	2	-0.01	0.091	75	-0.072	60	0.024	0.032		R6-4	40ms70dB	0.0478
3	8	R6-4	40ms110dB	3	0.052	0.221	31	-0.124	42	0.035	0.053		R6-4	40ms80dB	0.0961
4	8	R6-4	no stim	4	0.046	0.046	1	-0.026	50	0.013	0.017		R6-4	40ms90dB	0.139364
5	8	R6-4	40ms80dB	5	-0.033	0.078	37	-0.049	26	0.015	0.021		R6-4	40ms100dB	0.2024
6	8	R6-4	40ms110dB	6	-0.052	0.195	31	-0.114	20	0.03	0.045		R6-4	40ms110dB	0.1983
7	8	R6-4	no stim	7	-0.007	0.042	18	-0.026	33	0.016	0.02		R6-4	40ms120dB	0.2517
8	8	R6-4	40ms80dB	8	0.039	0.059	41	-0.036	29	0.018	0.022
9	8	R6-4	no stim	9	0.055	0.055	1	-0.026	144	0.013	0.016
10	8	R6-4	40ms110dB	10	0.068	0.313	31	-0.274	42	0.059	0.089
11	8	R6-4	no stim	11	0.098	0.098	1	-0.02	40	0.015	0.019
12	8	R6-4	40ms120dB	12	-0.104	0.189	31	-0.13	20	0.028	0.044
13	8	R6-4	40ms110dB	13	-0.124	0.124	30	-0.124	1	0.037	0.047
14	8	R6-4	40ms90dB	14	0.003	0.098	40	-0.078	28	0.031	0.037
15	8	R6-4	40ms80dB	15	0.042	0.065	38	-0.049	28	0.016	0.02
16	8	R6-4	40ms120dB	16	-0.033	0.124	68	-0.114	56	0.039	0.051
17	8	R6-4	40ms80dB	17	0.02	0.085	44	-0.065	29	0.025	0.031
18	8	R6-4	40ms70dB	18	-0.033	0.081	56	-0.059	68	0.024	0.029
19	8	R6-4	40ms120dB	19	0.062	0.133	52	-0.107	41	0.037	0.048
20	8	R6-4	40ms100dB	20	0	0.072	50	-0.062	59	0.017	0.023
21	8	R6-4	no stim	21	0.01	0.091	212	-0.068	249	0.027	0.034
22	8	R6-4	40ms110dB	22	-0.007	0.231	30	-0.205	41	0.068	0.085
23	8	R6-4	40ms100dB	23	0.003	0.221	44	-0.195	56	0.065	0.085
24	8	R6-4	40ms80dB	24	0.023	0.101	67	-0.088	55	0.031	0.04
25	8	R6-4	40ms90dB	25	-0.039	0.107	40	-0.104	28	0.029	0.037
26	8	R6-4	40ms100dB	26	-0.02	0.094	35	-0.081	56	0.026	0.032
27	8	R6-4	40ms110dB	27	0.003	0.16	41	-0.169	54	0.044	0.061
28	8	R6-4	40ms100dB	28	0.026	0.137	50	-0.114	40	0.037	0.049
29	8	R6-4	40ms110dB	29	0.042	0.166	50	-0.13	61	0.04	0.053
30	8	R6-4	40ms90dB	30	0.042	0.15	51	-0.107	40	0.028	0.04
31	8	R6-4	40ms120dB	31	0.01	0.078	35	-0.072	58	0.023	0.029
32	8	R6-4	40ms90dB	32	-0.013	0.117	43	-0.107	28	0.035	0.044
33	8	R6-4	40ms100dB	33	-0.016	0.088	46	-0.075	57	0.029	0.036
34	8	R6-4	40ms90dB	34	0.072	0.111	33	-0.052	23	0.023	0.029
35	8	R6-4	40ms80dB	35	-0.007	0.13	43	-0.13	57	0.038	0.051
36	8	R6-4	40ms110dB	36	0.049	0.15	32	-0.068	18	0.033	0.042
37	8	R6-4	no stim	37	-0.039	0.072	248	-0.055	72	0.031	0.036
38	8	R6-4	40ms120dB	38	0.042	0.462	31	-0.404	42	0.096	0.141
39	8	R6-4	40ms70dB	39	-0.124	0.049	84	-0.124	1	0.017	0.021
40	8	R6-4	40ms100dB	40	-0.026	0.348	31	-0.26	43	0.058	0.088
41	8	R6-4	40ms80dB	41	-0.062	0.238	34	-0.182	46	0.047	0.066
42	8	R6-4	40ms90dB	42	0.075	0.117	33	-0.085	44	0.032	0.038
43	8	R6-4	40ms70dB	43	0.059	0.059	1	-0.023	141	0.016	0.019
44	8	R6-4	no stim	44	0.036	0.036	1	-0.02	223	0.013	0.016
45	8	R6-4	40ms80dB	45	-0.003	0.091	36	-0.049	49	0.018	0.024
46	8	R6-4	40ms110dB	46	-0.016	0.202	31	-0.117	43	0.037	0.051
47	8	R6-4	40ms100dB	47	0.026	0.322	30	-0.293	43	0.064	0.091
48	8	R6-4	40ms70dB	48	0.013	0.042	237	-0.023	225	0.014	0.017
49	8	R6-4	40ms70dB	49	-0.036	0.036	207	-0.036	1	0.012	0.015
50	8	R6-4	40ms70dB	50	-0.01	0.039	136	-0.026	197	0.014	0.017
51	8	R6-4	40ms110dB	51	-0.007	0.221	30	-0.179	43	0.048	0.065
52	8	R6-4	no stim	52	0.104	0.104	1	-0.023	228	0.013	0.017
53	8	R6-4	40ms70dB	53	0.013	0.052	60	-0.029	49	0.015	0.018
54	8	R6-4	40ms90dB	54	-0.016	0.394	32	-0.309	44	0.07	0.106
55	8	R6-4	40ms90dB	55	-0.068	0.14	50	-0.111	62	0.044	0.054
56	8	R6-4	40ms100dB	56	0.023	0.352	31	-0.342	43	0.083	0.116
57	8	R6-4	40ms100dB	57	-0.104	0.143	53	-0.14	42	0.043	0.056
58	8	R6-4	40ms120dB	58	0.101	0.101	1	-0.117	48	0.024	0.036
59	8	R6-4	no stim	59	0.016	0.042	203	-0.029	192	0.016	0.018
60	8	R6-4	40ms100dB	60	0.026	0.247	31	-0.205	44	0.043	0.065
61	8	R6-4	40ms70dB	61	0.023	0.042	55	-0.026	239	0.013	0.016
62	8	R6-4	40ms120dB	62	0.039	0.394	30	-0.29	43	0.07	0.102
63	8	R6-4	40ms80dB	63	-0.14	0.039	163	-0.14	1	0.015	0.02
64	8	R6-4	no stim	64	-0.042	0.088	150	-0.068	162	0.035	0.04
65	8	R6-4	40ms120dB	65	0.01	0.456	32	-0.423	45	0.074	0.121
66	8	R6-4	40ms120dB	66	0.003	0.29	31	-0.215	43	0.064	0.085
67	8	R6-4	40ms120dB	67	-0.039	0.29	32	-0.192	44	0.034	0.064
68	8	R6-4	40ms70dB	68	-0.007	0.036	30	-0.02	22	0.014	0.017
69	8	R6-4	40ms80dB	69	0.029	0.075	42	-0.039	26	0.021	0.026
70	8	R6-4	40ms70dB	70	-0.075	0.042	162	-0.075	1	0.014	0.018			all
1	8	R6-5	40ms90dB	1	0.02	0.072	32	-0.081	19	0.022	0.027		R6-5	no stim	0.0469
2	8	R6-5	40ms90dB	2	-0.062	0.179	36	-0.111	48	0.039	0.051		R6-5	40ms70dB	0.0586
3	8	R6-5	40ms110dB	3	-0.114	0.348	33	-0.228	20	0.056	0.085		R6-5	40ms80dB	0.1253
4	8	R6-5	no stim	4	-0.033	0.036	143	-0.033	1	0.012	0.015		R6-5	40ms90dB	0.119
5	8	R6-5	40ms80dB	5	0.062	0.062	1	-0.023	70	0.016	0.019		R6-5	40ms100dB	0.1684
6	8	R6-5	40ms110dB	6	-0.01	0.414	32	-0.228	44	0.08	0.111		R6-5	40ms110dB	0.2511
7	8	R6-5	no stim	7	0.052	0.052	1	-0.026	83	0.014	0.017		R6-5	40ms120dB	0.4125
8	8	R6-5	40ms80dB	8	-0.033	0.104	61	-0.075	48	0.024	0.032
9	8	R6-5	no stim	9	-0.013	0.042	133	-0.026	144	0.013	0.016
10	8	R6-5	40ms110dB	10	-0.01	0.28	33	-0.16	21	0.047	0.068
11	8	R6-5	no stim	11	0.072	0.072	1	-0.026	101	0.013	0.016
12	8	R6-5	40ms120dB	12	0.068	0.221	33	-0.133	21	0.035	0.05
13	8	R6-5	40ms110dB	13	-0.02	0.124	34	-0.098	23	0.02	0.03
14	8	R6-5	40ms90dB	14	-0.01	0.238	33	-0.13	21	0.029	0.051
15	8	R6-5	40ms80dB	15	-0.01	0.085	37	-0.059	50	0.028	0.033
16	8	R6-5	40ms120dB	16	0.068	0.482	31	-0.283	20	0.086	0.126
17	8	R6-5	40ms80dB	17	0.003	0.176	35	-0.16	47	0.045	0.058
18	8	R6-5	40ms70dB	18	0.003	0.052	49	-0.033	62	0.018	0.022
19	8	R6-5	40ms120dB	19	0.003	0.511	32	-0.3	44	0.084	0.127
20	8	R6-5	40ms100dB	20	-0.052	0.127	34	-0.075	45	0.032	0.039
21	8	R6-5	no stim	21	-0.117	0.036	106	-0.117	1	0.013	0.018
22	8	R6-5	40ms110dB	22	-0.013	0.199	32	-0.16	43	0.045	0.059
23	8	R6-5	40ms100dB	23	0.013	0.14	51	-0.107	63	0.034	0.044
24	8	R6-5	40ms80dB	24	0.016	0.039	218	-0.02	158	0.012	0.015
25	8	R6-5	40ms90dB	25	-0.107	0.075	15	-0.107	1	0.018	0.027
26	8	R6-5	40ms100dB	26	-0.013	0.215	32	-0.101	61	0.039	0.058
27	8	R6-5	40ms110dB	27	0.023	0.14	35	-0.111	44	0.035	0.046
28	8	R6-5	40ms100dB	28	-0.107	0.189	32	-0.137	43	0.041	0.057
29	8	R6-5	40ms110dB	29	0.078	0.153	31	-0.104	42	0.038	0.05
30	8	R6-5	40ms90dB	30	0.062	0.081	53	-0.042	67	0.024	0.029
31	8	R6-5	40ms120dB	31	0.033	0.433	32	-0.332	43	0.09	0.124
32	8	R6-5	40ms90dB	32	0.055	0.094	77	-0.085	64	0.023	0.03
33	8	R6-5	40ms100dB	33	0.075	0.101	34	-0.068	90	0.031	0.038
34	8	R6-5	40ms90dB	34	0.016	0.075	33	-0.042	43	0.017	0.022
35	8	R6-5	40ms80dB	35	-0.023	0.12	30	-0.124	42	0.033	0.044
36	8	R6-5	40ms110dB	36	0.016	0.163	29	-0.098	59	0.038	0.05
37	8	R6-5	no stim	37	-0.075	0.036	83	-0.075	1	0.014	0.017
38	8	R6-5	40ms120dB	38	0.023	0.329	32	-0.234	43	0.065	0.091
39	8	R6-5	40ms70dB	39	0.007	0.042	51	-0.023	87	0.015	0.018
40	8	R6-5	40ms100dB	40	0.026	0.228	32	-0.153	43	0.038	0.056
41	8	R6-5	40ms80dB	41	-0.023	0.143	35	-0.117	47	0.025	0.038
42	8	R6-5	40ms90dB	42	-0.013	0.355	33	-0.296	44	0.079	0.107
43	8	R6-5	40ms70dB	43	0.029	0.052	140	-0.02	103	0.014	0.017
44	8	R6-5	no stim	44	0.013	0.039	144	-0.026	108	0.013	0.016
45	8	R6-5	40ms80dB	45	0.016	0.156	33	-0.133	44	0.034	0.045
46	8	R6-5	40ms110dB	46	-0.016	0.257	30	-0.257	42	0.065	0.092
47	8	R6-5	40ms100dB	47	-0.062	0.254	32	-0.267	43	0.053	0.081
48	8	R6-5	40ms70dB	48	0.059	0.059	1	-0.023	4	0.013	0.016
49	8	R6-5	40ms70dB	49	-0.049	0.068	6	-0.049	1	0.021	0.025
50	8	R6-5	40ms70dB	50	0	0.036	218	-0.016	183	0.012	0.015
51	8	R6-5	40ms110dB	51	0.055	0.433	31	-0.352	43	0.074	0.12
52	8	R6-5	no stim	52	-0.007	0.049	103	-0.036	190	0.015	0.019
53	8	R6-5	40ms70dB	53	0.046	0.046	1	-0.023	120	0.015	0.018
54	8	R6-5	40ms90dB	54	-0.01	0.085	35	-0.049	45	0.018	0.023
55	8	R6-5	40ms90dB	55	0.042	0.055	31	-0.068	42	0.021	0.026
56	8	R6-5	40ms100dB	56	0.059	0.13	70	-0.14	57	0.044	0.054
57	8	R6-5	40ms100dB	57	-0.039	0.147	32	-0.098	20	0.025	0.037
58	8	R6-5	40ms120dB	58	0.016	0.368	32	-0.352	43	0.092	0.126
59	8	R6-5	no stim	59	-0.007	0.039	148	-0.02	110	0.013	0.016
60	8	R6-5	40ms100dB	60	-0.068	0.153	33	-0.124	45	0.026	0.04
61	8	R6-5	40ms70dB	61	0.007	0.042	3	-0.023	39	0.016	0.018
62	8	R6-5	40ms120dB	62	-0.052	0.368	32	-0.339	43	0.075	0.109
63	8	R6-5	40ms80dB	63	0.085	0.13	35	-0.104	45	0.025	0.037
64	8	R6-5	no stim	64	-0.036	0.068	31	-0.059	117	0.024	0.029
65	8	R6-5	40ms120dB	65	-0.026	0.586	31	-0.511	44	0.1	0.163
66	8	R6-5	40ms120dB	66	-0.13	0.384	33	-0.335	44	0.088	0.119
67	8	R6-5	40ms120dB	67	0.013	0.443	31	-0.322	43	0.085	0.124
68	8	R6-5	40ms70dB	68	0	0.042	32	-0.026	121	0.016	0.019
69	8	R6-5	40ms80dB	69	-0.052	0.238	32	-0.257	44	0.06	0.083
70	8	R6-5	40ms70dB	70	0.026	0.147	42	-0.13	53	0.039	0.049			all
1	8	R7-1	40ms90dB	1	-0.007	0.153	32	-0.094	68	0.026	0.04		R7-1	no stim	0.059
2	8	R7-1	40ms90dB	2	-0.033	0.166	38	-0.117	50	0.037	0.049		R7-1	40ms70dB	0.071
3	8	R7-1	40ms110dB	3	-0.01	0.186	31	-0.186	19	0.039	0.056		R7-1	40ms80dB	0.1364
4	8	R7-1	no stim	4	0.052	0.052	1	-0.039	243	0.015	0.018		R7-1	40ms90dB	0.236091
5	8	R7-1	40ms80dB	5	-0.033	0.059	32	-0.052	54	0.018	0.023		R7-1	40ms100dB	0.2604
6	8	R7-1	40ms110dB	6	-0.007	0.28	29	-0.186	18	0.038	0.062		R7-1	40ms110dB	0.2771
7	8	R7-1	no stim	7	0.052	0.052	1	-0.016	172	0.01	0.013		R7-1	40ms120dB	0.4716
8	8	R7-1	40ms80dB	8	-0.01	0.101	31	-0.085	21	0.022	0.029
9	8	R7-1	no stim	9	0	0.094	76	-0.081	64	0.032	0.039
10	8	R7-1	40ms110dB	10	-0.003	0.182	28	-0.14	18	0.036	0.052
11	8	R7-1	no stim	11	0.055	0.059	21	-0.033	31	0.018	0.022
12	8	R7-1	40ms120dB	12	0.055	0.153	43	-0.15	58	0.04	0.054
13	8	R7-1	40ms110dB	13	-0.13	0.133	28	-0.13	1	0.03	0.041
14	8	R7-1	40ms90dB	14	0.003	0.254	31	-0.166	19	0.043	0.065
15	8	R7-1	40ms80dB	15	-0.023	0.091	40	-0.075	52	0.021	0.028
16	8	R7-1	40ms120dB	16	0.065	0.306	28	-0.173	18	0.064	0.087
17	8	R7-1	40ms80dB	17	0.062	0.137	44	-0.104	55	0.032	0.042
18	8	R7-1	40ms70dB	18	-0.007	0.033	186	-0.02	198	0.011	0.014
19	8	R7-1	40ms120dB	19	-0.007	0.326	28	-0.231	61	0.079	0.104
20	8	R7-1	40ms100dB	20	0.101	0.199	30	-0.173	19	0.035	0.052
21	8	R7-1	no stim	21	-0.036	0.036	62	-0.036	1	0.014	0.017
22	8	R7-1	40ms110dB	22	-0.029	0.176	46	-0.15	35	0.05	0.063
23	8	R7-1	40ms100dB	23	-0.14	0.166	30	-0.14	1	0.029	0.041
24	8	R7-1	40ms80dB	24	0.026	0.094	42	-0.085	53	0.02	0.028
25	8	R7-1	40ms90dB	25	0.02	0.081	60	-0.085	50	0.024	0.031
26	8	R7-1	40ms100dB	26	-0.016	0.117	37	-0.104	50	0.024	0.036
27	8	R7-1	40ms110dB	27	0.036	0.202	36	-0.098	47	0.028	0.044
28	8	R7-1	40ms100dB	28	-0.007	0.107	46	-0.107	33	0.038	0.046
29	8	R7-1	40ms110dB	29	0.049	0.404	30	-0.381	42	0.112	0.143
30	8	R7-1	40ms90dB	30	0.055	0.247	35	-0.182	47	0.043	0.066
31	8	R7-1	40ms120dB	31	0.049	0.57	31	-0.433	43	0.122	0.168
32	8	R7-1	40ms90dB	32	-0.068	0.482	31	-0.378	43	0.095	0.138
33	8	R7-1	40ms100dB	33	0.127	0.247	31	-0.16	42	0.058	0.076
34	8	R7-1	40ms90dB	34	0.01	0.12	34	-0.078	46	0.038	0.046
35	8	R7-1	40ms80dB	35	0.088	0.094	39	-0.039	20	0.018	0.025
36	8	R7-1	40ms110dB	36	0.02	0.169	33	-0.114	47	0.037	0.052
37	8	R7-1	no stim	37	0.007	0.039	214	-0.02	154	0.014	0.017
38	8	R7-1	40ms120dB	38	-0.013	0.446	31	-0.332	42	0.071	0.112
39	8	R7-1	40ms70dB	39	0.042	0.042	1	-0.02	63	0.014	0.017
40	8	R7-1	40ms100dB	40	0.088	0.111	43	-0.094	56	0.025	0.035
41	8	R7-1	40ms80dB	41	0.013	0.316	33	-0.293	45	0.062	0.088
42	8	R7-1	40ms90dB	42	0.02	0.27	32	-0.228	44	0.055	0.076
43	8	R7-1	40ms70dB	43	-0.072	0.088	11	-0.072	1	0.022	0.029
44	8	R7-1	no stim	44	0.033	0.075	22	-0.059	10	0.024	0.029
45	8	R7-1	40ms80dB	45	-0.033	0.147	34	-0.117	46	0.039	0.048
46	8	R7-1	40ms110dB	46	0.003	0.596	30	-0.485	41	0.122	0.175
47	8	R7-1	40ms100dB	47	0.003	0.352	31	-0.342	43	0.082	0.118
48	8	R7-1	40ms70dB	48	-0.052	0.16	57	-0.127	45	0.036	0.05
49	8	R7-1	40ms70dB	49	-0.036	0.042	38	-0.036	1	0.018	0.021
50	8	R7-1	40ms70dB	50	-0.114	0.042	110	-0.114	1	0.015	0.02
51	8	R7-1	40ms110dB	51	0.098	0.443	31	-0.274	43	0.085	0.122
52	8	R7-1	no stim	52	-0.049	0.039	7	-0.049	1	0.012	0.015
53	8	R7-1	40ms70dB	53	-0.052	0.101	15	-0.114	3	0.024	0.032
54	8	R7-1	40ms90dB	54	0.065	0.537	31	-0.443	43	0.112	0.158
55	8	R7-1	40ms90dB	55	-0.042	0.287	34	-0.231	46	0.047	0.074
56	8	R7-1	40ms100dB	56	-0.01	0.381	30	-0.296	41	0.081	0.11
57	8	R7-1	40ms100dB	57	-0.052	0.537	32	-0.378	44	0.083	0.133
58	8	R7-1	40ms120dB	58	-0.003	0.531	30	-0.443	42	0.122	0.163
59	8	R7-1	no stim	59	-0.033	0.072	229	-0.075	243	0.025	0.03
60	8	R7-1	40ms100dB	60	0.055	0.387	31	-0.283	44	0.069	0.105
61	8	R7-1	40ms70dB	61	-0.15	0.101	15	-0.15	1	0.03	0.037
62	8	R7-1	40ms120dB	62	0.068	0.394	30	-0.319	42	0.098	0.13
63	8	R7-1	40ms80dB	63	0.094	0.094	1	-0.055	89	0.025	0.031
64	8	R7-1	no stim	64	0.072	0.072	1	-0.029	10	0.016	0.019
65	8	R7-1	40ms120dB	65	-0.13	0.593	30	-0.508	42	0.128	0.185
66	8	R7-1	40ms120dB	66	0.042	0.583	29	-0.505	42	0.127	0.178
67	8	R7-1	40ms120dB	67	0.098	0.814	30	-0.661	42	0.174	0.24
68	8	R7-1	40ms70dB	68	-0.003	0.055	48	-0.029	35	0.017	0.02
69	8	R7-1	40ms80dB	69	-0.049	0.231	35	-0.186	46	0.043	0.061
70	8	R7-1	40ms70dB	70	-0.039	0.046	15	-0.039	1	0.015	0.018			all
1	8	R7-2	40ms90dB	1	-0.033	0.508	32	-0.427	43	0.096	0.143		R7-2	no stim	0.0525
2	8	R7-2	40ms90dB	2	-0.003	0.088	44	-0.052	56	0.017	0.024		R7-2	40ms70dB	0.0408
3	8	R7-2	40ms110dB	3	0.039	0.436	30	-0.342	41	0.101	0.14		R7-2	40ms80dB	0.2482
4	8	R7-2	no stim	4	-0.026	0.029	15	-0.026	1	0.01	0.013		R7-2	40ms90dB	0.260455
5	8	R7-2	40ms80dB	5	-0.023	0.182	48	-0.133	60	0.043	0.057		R7-2	40ms100dB	0.3179
6	8	R7-2	40ms110dB	6	0.013	0.423	30	-0.287	42	0.074	0.113		R7-2	40ms110dB	0.4262
7	8	R7-2	no stim	7	0.085	0.085	1	-0.02	83	0.013	0.017		R7-2	40ms120dB	0.3271
8	8	R7-2	40ms80dB	8	0.039	0.133	43	-0.065	32	0.027	0.035
9	8	R7-2	no stim	9	0.02	0.072	147	-0.068	135	0.02	0.026
10	8	R7-2	40ms110dB	10	-0.02	0.228	30	-0.163	41	0.048	0.067
11	8	R7-2	no stim	11	0.013	0.068	194	-0.052	208	0.022	0.027
12	8	R7-2	40ms120dB	12	0.062	0.316	30	-0.212	63	0.07	0.093
13	8	R7-2	40ms110dB	13	0.062	0.173	29	-0.16	63	0.043	0.061
14	8	R7-2	40ms90dB	14	-0.052	0.287	30	-0.257	40	0.068	0.1
15	8	R7-2	40ms80dB	15	-0.007	0.218	48	-0.195	37	0.041	0.064
16	8	R7-2	40ms120dB	16	0	0.28	30	-0.221	41	0.06	0.088
17	8	R7-2	40ms80dB	17	-0.023	0.12	72	-0.081	60	0.033	0.042
18	8	R7-2	40ms70dB	18	-0.029	0.042	10	-0.029	1	0.011	0.014
19	8	R7-2	40ms120dB	19	0.052	0.43	29	-0.339	41	0.098	0.133
20	8	R7-2	40ms100dB	20	0.065	0.153	29	-0.127	61	0.04	0.052
21	8	R7-2	no stim	21	0.013	0.039	212	-0.029	225	0.014	0.017
22	8	R7-2	40ms110dB	22	-0.039	0.065	11	-0.098	20	0.024	0.03
23	8	R7-2	40ms100dB	23	0.029	0.365	31	-0.234	20	0.068	0.096
24	8	R7-2	40ms80dB	24	0.065	0.153	44	-0.107	57	0.036	0.047
25	8	R7-2	40ms90dB	25	0.062	0.173	29	-0.14	63	0.034	0.05
26	8	R7-2	40ms100dB	26	0.033	0.208	48	-0.192	37	0.061	0.077
27	8	R7-2	40ms110dB	27	-0.107	0.609	30	-0.508	41	0.142	0.202
28	8	R7-2	40ms100dB	28	0.013	0.3	28	-0.26	40	0.076	0.104
29	8	R7-2	40ms110dB	29	0.007	0.456	29	-0.283	41	0.087	0.124
30	8	R7-2	40ms90dB	30	0	0.052	143	-0.039	43	0.017	0.021
31	8	R7-2	40ms120dB	31	0.013	0.694	31	-0.534	42	0.124	0.187
32	8	R7-2	40ms90dB	32	0.049	0.107	50	-0.094	41	0.036	0.045
33	8	R7-2	40ms100dB	33	0.072	0.124	29	-0.114	20	0.028	0.038
34	8	R7-2	40ms90dB	34	0	0.14	53	-0.169	41	0.045	0.058
35	8	R7-2	40ms80dB	35	-0.01	0.169	50	-0.179	39	0.063	0.075
36	8	R7-2	40ms110dB	36	0.094	0.602	31	-0.42	43	0.123	0.171
37	8	R7-2	no stim	37	-0.016	0.033	179	-0.023	227	0.012	0.015
38	8	R7-2	40ms120dB	38	-0.042	0.427	75	-0.407	63	0.115	0.155
39	8	R7-2	40ms70dB	39	0.068	0.068	1	-0.033	42	0.015	0.018
40	8	R7-2	40ms100dB	40	-0.065	0.511	32	-0.365	44	0.091	0.14
41	8	R7-2	40ms80dB	41	0.013	0.54	32	-0.414	43	0.106	0.154
42	8	R7-2	40ms90dB	42	-0.026	0.547	31	-0.394	43	0.11	0.155
43	8	R7-2	40ms70dB	43	0.007	0.036	46	-0.023	84	0.014	0.017
44	8	R7-2	no stim	44	-0.12	0.039	9	-0.12	1	0.014	0.018
45	8	R7-2	40ms80dB	45	0.062	0.485	32	-0.361	45	0.084	0.128
46	8	R7-2	40ms110dB	46	0.046	0.459	31	-0.391	43	0.105	0.149
47	8	R7-2	40ms100dB	47	-0.007	0.733	31	-0.586	42	0.139	0.207
48	8	R7-2	40ms70dB	48	-0.036	0.036	225	-0.036	1	0.013	0.016
49	8	R7-2	40ms70dB	49	-0.033	0.036	13	-0.033	1	0.013	0.016
50	8	R7-2	40ms70dB	50	-0.033	0.036	36	-0.033	1	0.014	0.017
51	8	R7-2	40ms110dB	51	-0.036	0.811	31	-0.602	43	0.15	0.226
52	8	R7-2	no stim	52	-0.059	0.046	137	-0.059	1	0.018	0.021
53	8	R7-2	40ms70dB	53	0.029	0.033	110	-0.026	80	0.014	0.017
54	8	R7-2	40ms90dB	54	0.029	0.641	31	-0.479	44	0.111	0.174
55	8	R7-2	40ms90dB	55	-0.033	0.322	31	-0.247	42	0.064	0.093
56	8	R7-2	40ms100dB	56	-0.039	0.381	45	-0.3	33	0.087	0.119
57	8	R7-2	40ms100dB	57	0	0.316	30	-0.319	42	0.088	0.119
58	8	R7-2	40ms120dB	58	-0.14	0.166	41	-0.195	30	0.039	0.054
59	8	R7-2	no stim	59	-0.137	0.036	41	-0.137	1	0.013	0.017
60	8	R7-2	40ms100dB	60	0.072	0.088	46	-0.052	35	0.017	0.025
61	8	R7-2	40ms70dB	61	-0.016	0.039	31	-0.036	47	0.013	0.016
62	8	R7-2	40ms120dB	62	-0.007	0.247	76	-0.371	40	0.066	0.099
63	8	R7-2	40ms80dB	63	0.02	0.202	75	-0.228	39	0.064	0.082
64	8	R7-2	no stim	64	0.078	0.078	1	-0.042	12	0.021	0.025
65	8	R7-2	40ms120dB	65	0.026	0.274	30	-0.225	41	0.069	0.089
66	8	R7-2	40ms120dB	66	0	0.163	32	-0.212	45	0.038	0.056
67	8	R7-2	40ms120dB	67	0.023	0.274	47	-0.267	36	0.061	0.087
68	8	R7-2	40ms70dB	68	0.036	0.036	1	-0.023	62	0.014	0.017
69	8	R7-2	40ms80dB	69	0	0.28	31	-0.189	43	0.053	0.078
70	8	R7-2	40ms70dB	70	-0.055	0.046	78	-0.055	1	0.017	0.02			all
1	8	R7-3	40ms90dB	1	0.029	0.124	38	-0.068	50	0.034	0.042		R7-3	no stim	0.0645
2	8	R7-3	40ms90dB	2	-0.039	0.15	40	-0.104	53	0.042	0.052		R7-3	40ms70dB	0.0548
3	8	R7-3	40ms110dB	3	-0.003	1.071	31	-0.804	43	0.206	0.301		R7-3	40ms80dB	0.1189
4	8	R7-3	no stim	4	0.094	0.094	1	-0.016	15	0.014	0.017		R7-3	40ms90dB	0.111
5	8	R7-3	40ms80dB	5	-0.166	0.212	49	-0.215	37	0.044	0.067		R7-3	40ms100dB	0.2052
6	8	R7-3	40ms110dB	6	-0.026	0.303	31	-0.283	43	0.077	0.102		R7-3	40ms110dB	0.408
7	8	R7-3	no stim	7	0.016	0.049	183	-0.036	171	0.019	0.023		R7-3	40ms120dB	0.2992
8	8	R7-3	40ms80dB	8	0.068	0.068	1	-0.039	33	0.017	0.02
9	8	R7-3	no stim	9	0.052	0.091	173	-0.072	160	0.035	0.041
10	8	R7-3	40ms110dB	10	0.003	0.26	30	-0.221	42	0.055	0.082
11	8	R7-3	no stim	11	0.042	0.049	154	-0.029	166	0.018	0.022
12	8	R7-3	40ms120dB	12	0.062	0.296	27	-0.251	39	0.077	0.1
13	8	R7-3	40ms110dB	13	-0.036	0.137	29	-0.153	41	0.044	0.055
14	8	R7-3	40ms90dB	14	-0.01	0.111	26	-0.098	37	0.032	0.04
15	8	R7-3	40ms80dB	15	0.078	0.186	33	-0.127	43	0.048	0.062
16	8	R7-3	40ms120dB	16	0.072	0.306	45	-0.29	34	0.079	0.104
17	8	R7-3	40ms80dB	17	0.016	0.173	35	-0.094	48	0.04	0.05
18	8	R7-3	40ms70dB	18	0.059	0.059	1	-0.029	226	0.016	0.02
19	8	R7-3	40ms120dB	19	-0.01	0.387	32	-0.329	44	0.081	0.113
20	8	R7-3	40ms100dB	20	0.029	0.15	47	-0.186	35	0.042	0.056
21	8	R7-3	no stim	21	-0.01	0.049	160	-0.026	149	0.016	0.019
22	8	R7-3	40ms110dB	22	0.013	0.254	31	-0.166	43	0.048	0.067
23	8	R7-3	40ms100dB	23	0.029	0.12	29	-0.085	41	0.031	0.04
24	8	R7-3	40ms80dB	24	0.091	0.091	1	-0.042	62	0.023	0.027
25	8	R7-3	40ms90dB	25	0.055	0.117	75	-0.127	38	0.03	0.041
26	8	R7-3	40ms100dB	26	0.013	0.332	32	-0.264	44	0.062	0.096
27	8	R7-3	40ms110dB	27	-0.068	0.339	33	-0.221	46	0.057	0.086
28	8	R7-3	40ms100dB	28	-0.01	0.049	29	-0.039	20	0.016	0.02
29	8	R7-3	40ms110dB	29	0.016	0.453	30	-0.368	42	0.095	0.132
30	8	R7-3	40ms90dB	30	-0.007	0.107	33	-0.094	66	0.028	0.037
31	8	R7-3	40ms120dB	31	0	0.544	31	-0.414	43	0.11	0.156
32	8	R7-3	40ms90dB	32	-0.003	0.16	74	-0.117	41	0.039	0.05
33	8	R7-3	40ms100dB	33	0.094	0.28	29	-0.238	41	0.072	0.094
34	8	R7-3	40ms90dB	34	-0.026	0.14	75	-0.15	41	0.041	0.054
35	8	R7-3	40ms80dB	35	0.007	0.068	50	-0.039	37	0.019	0.023
36	8	R7-3	40ms110dB	36	0.065	0.215	31	-0.186	43	0.047	0.07
37	8	R7-3	no stim	37	0.036	0.042	140	-0.026	104	0.017	0.021
38	8	R7-3	40ms120dB	38	0.023	0.072	52	-0.085	33	0.023	0.03
39	8	R7-3	40ms70dB	39	-0.007	0.059	7	-0.039	42	0.02	0.024
40	8	R7-3	40ms100dB	40	-0.068	0.107	47	-0.127	34	0.036	0.045
41	8	R7-3	40ms80dB	41	0.104	0.104	1	-0.088	42	0.029	0.036
42	8	R7-3	40ms90dB	42	-0.003	0.055	49	-0.065	37	0.018	0.023
43	8	R7-3	40ms70dB	43	0.039	0.065	9	-0.055	47	0.024	0.029
44	8	R7-3	no stim	44	-0.013	0.046	208	-0.023	52	0.015	0.018
45	8	R7-3	40ms80dB	45	0.075	0.088	50	-0.059	37	0.026	0.032
46	8	R7-3	40ms110dB	46	-0.081	0.41	33	-0.322	45	0.066	0.108
47	8	R7-3	40ms100dB	47	0	0.173	33	-0.166	68	0.043	0.06
48	8	R7-3	40ms70dB	48	-0.098	0.033	16	-0.098	1	0.014	0.017
49	8	R7-3	40ms70dB	49	-0.039	0.052	34	-0.039	1	0.018	0.022
50	8	R7-3	40ms70dB	50	0.039	0.039	1	-0.02	94	0.013	0.016
51	8	R7-3	40ms110dB	51	0.01	0.638	31	-0.537	43	0.141	0.196
52	8	R7-3	no stim	52	-0.062	0.039	130	-0.062	1	0.014	0.017
53	8	R7-3	40ms70dB	53	-0.007	0.042	25	-0.029	38	0.016	0.018
54	8	R7-3	40ms90dB	54	0.039	0.088	33	-0.088	48	0.019	0.027
55	8	R7-3	40ms90dB	55	0.003	0.169	50	-0.163	37	0.037	0.054
56	8	R7-3	40ms100dB	56	-0.039	0.225	33	-0.173	44	0.037	0.058
57	8	R7-3	40ms100dB	57	0.068	0.274	31	-0.244	44	0.066	0.089
58	8	R7-3	40ms120dB	58	0.013	0.433	31	-0.4	43	0.106	0.146
59	8	R7-3	no stim	59	0.072	0.124	4	-0.091	16	0.042	0.049
60	8	R7-3	40ms100dB	60	0.062	0.342	31	-0.26	44	0.063	0.095
61	8	R7-3	40ms70dB	61	0.088	0.088	1	-0.026	39	0.018	0.022
62	8	R7-3	40ms120dB	62	-0.026	0.469	30	-0.423	42	0.12	0.162
63	8	R7-3	40ms80dB	63	-0.01	0.062	46	-0.055	59	0.022	0.027
64	8	R7-3	no stim	64	0.062	0.062	1	-0.033	193	0.013	0.017
65	8	R7-3	40ms120dB	65	0.107	0.189	28	-0.186	39	0.07	0.085
66	8	R7-3	40ms120dB	66	0.023	0.166	31	-0.189	44	0.039	0.056
67	8	R7-3	40ms120dB	67	-0.01	0.13	33	-0.12	45	0.03	0.043
68	8	R7-3	40ms70dB	68	-0.072	0.039	133	-0.072	1	0.016	0.019
69	8	R7-3	40ms80dB	69	-0.033	0.137	33	-0.117	45	0.03	0.042
70	8	R7-3	40ms70dB	70	0.072	0.072	1	-0.029	107	0.019	0.023			all
1	8	R7-4	40ms90dB	1	0.049	0.15	54	-0.16	43	0.037	0.053		R7-4	no stim	0.0459
2	8	R7-4	40ms90dB	2	0.036	0.247	30	-0.254	41	0.062	0.088		R7-4	40ms70dB	0.0451
3	8	R7-4	40ms110dB	3	0.078	0.326	31	-0.228	42	0.051	0.08		R7-4	40ms80dB	0.0886
4	8	R7-4	no stim	4	0	0.036	29	-0.016	187	0.011	0.014		R7-4	40ms90dB	0.106273
5	8	R7-4	40ms80dB	5	-0.049	0.107	31	-0.078	42	0.018	0.027		R7-4	40ms100dB	0.2344
6	8	R7-4	40ms110dB	6	-0.052	0.182	32	-0.088	20	0.031	0.044		R7-4	40ms110dB	0.2707
7	8	R7-4	no stim	7	0.065	0.065	1	-0.02	103	0.01	0.013		R7-4	40ms120dB	0.2999
8	8	R7-4	40ms80dB	8	0.029	0.075	49	-0.065	36	0.021	0.029
9	8	R7-4	no stim	9	0.007	0.029	8	-0.013	66	0.011	0.014
10	8	R7-4	40ms110dB	10	0.042	0.13	94	-0.111	59	0.039	0.051
11	8	R7-4	no stim	11	0.029	0.033	56	-0.016	20	0.013	0.016
12	8	R7-4	40ms120dB	12	-0.01	0.716	30	-0.527	41	0.156	0.219
13	8	R7-4	40ms110dB	13	0	0.505	30	-0.329	64	0.104	0.146
14	8	R7-4	40ms90dB	14	0.02	0.055	38	-0.049	26	0.018	0.021
15	8	R7-4	40ms80dB	15	-0.016	0.046	92	-0.029	60	0.014	0.017
16	8	R7-4	40ms120dB	16	-0.023	0.433	30	-0.28	41	0.08	0.117
17	8	R7-4	40ms80dB	17	0.023	0.075	38	-0.039	24	0.019	0.023
18	8	R7-4	40ms70dB	18	-0.023	0.042	32	-0.036	139	0.016	0.02
19	8	R7-4	40ms120dB	19	0	0.469	30	-0.368	41	0.088	0.132
20	8	R7-4	40ms100dB	20	0.007	0.212	30	-0.114	20	0.044	0.059
21	8	R7-4	no stim	21	-0.059	0.042	87	-0.059	1	0.015	0.019
22	8	R7-4	40ms110dB	22	0.036	0.329	30	-0.29	40	0.076	0.109
23	8	R7-4	40ms100dB	23	0.013	0.107	50	-0.114	60	0.027	0.037
24	8	R7-4	40ms80dB	24	0.023	0.072	38	-0.052	27	0.019	0.024
25	8	R7-4	40ms90dB	25	0.055	0.088	32	-0.049	42	0.021	0.029
26	8	R7-4	40ms100dB	26	0.02	0.104	48	-0.068	104	0.029	0.037
27	8	R7-4	40ms110dB	27	0.055	0.251	30	-0.218	41	0.061	0.087
28	8	R7-4	40ms100dB	28	-0.062	0.091	50	-0.062	1	0.019	0.027
29	8	R7-4	40ms110dB	29	0.039	0.306	30	-0.205	40	0.059	0.082
30	8	R7-4	40ms90dB	30	0.036	0.059	49	-0.052	102	0.019	0.023
31	8	R7-4	40ms120dB	31	0.072	0.173	32	-0.081	42	0.032	0.043
32	8	R7-4	40ms90dB	32	0.026	0.107	51	-0.101	42	0.027	0.037
33	8	R7-4	40ms100dB	33	0	0.12	35	-0.078	24	0.026	0.035
34	8	R7-4	40ms90dB	34	-0.023	0.114	31	-0.101	42	0.027	0.037
35	8	R7-4	40ms80dB	35	0.026	0.107	31	-0.088	42	0.024	0.033
36	8	R7-4	40ms110dB	36	-0.023	0.166	31	-0.147	42	0.032	0.047
37	8	R7-4	no stim	37	0.062	0.062	1	-0.026	151	0.016	0.019
38	8	R7-4	40ms120dB	38	0.098	0.355	29	-0.326	40	0.083	0.118
39	8	R7-4	40ms70dB	39	0.013	0.036	17	-0.023	49	0.012	0.015
40	8	R7-4	40ms100dB	40	-0.016	0.186	31	-0.137	64	0.04	0.057
41	8	R7-4	40ms80dB	41	0.016	0.088	49	-0.052	36	0.02	0.026
42	8	R7-4	40ms90dB	42	-0.033	0.189	50	-0.14	62	0.037	0.055
43	8	R7-4	40ms70dB	43	-0.111	0.039	48	-0.111	1	0.014	0.018
44	8	R7-4	no stim	44	0.072	0.072	1	-0.016	41	0.014	0.017
45	8	R7-4	40ms80dB	45	-0.007	0.117	47	-0.111	35	0.033	0.042
46	8	R7-4	40ms110dB	46	-0.01	0.186	29	-0.12	19	0.036	0.052
47	8	R7-4	40ms100dB	47	0.003	0.332	31	-0.215	42	0.064	0.089
48	8	R7-4	40ms70dB	48	0.029	0.046	56	-0.023	19	0.014	0.018
49	8	R7-4	40ms70dB	49	-0.039	0.049	13	-0.052	2	0.016	0.02
50	8	R7-4	40ms70dB	50	-0.046	0.046	35	-0.046	1	0.016	0.019
51	8	R7-4	40ms110dB	51	0.02	0.326	58	-0.417	46	0.068	0.105
52	8	R7-4	no stim	52	-0.01	0.039	30	-0.023	192	0.01	0.013
53	8	R7-4	40ms70dB	53	-0.029	0.036	8	-0.029	1	0.014	0.017
54	8	R7-4	40ms90dB	54	-0.098	0.075	37	-0.098	1	0.017	0.023
55	8	R7-4	40ms90dB	55	-0.029	0.085	63	-0.052	50	0.019	0.025
56	8	R7-4	40ms100dB	56	0.068	0.544	31	-0.462	42	0.14	0.188
57	8	R7-4	40ms100dB	57	-0.042	0.453	31	-0.306	43	0.093	0.133
58	8	R7-4	40ms120dB	58	0.072	0.072	1	-0.036	71	0.019	0.024
59	8	R7-4	no stim	59	-0.072	0.042	208	-0.072	1	0.015	0.019
60	8	R7-4	40ms100dB	60	0.02	0.195	46	-0.124	32	0.038	0.056
61	8	R7-4	40ms70dB	61	-0.007	0.049	19	-0.036	230	0.017	0.021
62	8	R7-4	40ms120dB	62	0.003	0.251	52	-0.267	41	0.069	0.093
63	8	R7-4	40ms80dB	63	0.003	0.124	51	-0.081	64	0.03	0.039
64	8	R7-4	no stim	64	0.039	0.039	1	-0.026	207	0.015	0.018
65	8	R7-4	40ms120dB	65	0.029	0.241	30	-0.202	42	0.064	0.084
66	8	R7-4	40ms120dB	66	-0.033	0.182	49	-0.169	63	0.034	0.055
67	8	R7-4	40ms120dB	67	0	0.107	32	-0.068	21	0.027	0.036
68	8	R7-4	40ms70dB	68	0.072	0.072	1	-0.036	84	0.019	0.023
69	8	R7-4	40ms80dB	69	0.062	0.075	77	-0.062	63	0.027	0.032
70	8	R7-4	40ms70dB	70	-0.01	0.036	184	-0.02	104	0.014	0.017			all
1	8	R7-5	40ms90dB	1	-0.088	0.13	37	-0.104	49	0.04	0.048		R7-5	no stim	0.0691
2	8	R7-5	40ms90dB	2	0.023	0.114	74	-0.137	38	0.045	0.054		R7-5	40ms70dB	0.0685
3	8	R7-5	40ms110dB	3	0.016	0.088	67	-0.091	55	0.032	0.04		R7-5	40ms80dB	0.074
4	8	R7-5	no stim	4	-0.023	0.072	96	-0.052	3	0.029	0.034		R7-5	40ms90dB	0.0703636
5	8	R7-5	40ms80dB	5	0.033	0.059	95	-0.059	7	0.026	0.03		R7-5	40ms100dB	0.1843
6	8	R7-5	40ms110dB	6	-0.013	0.078	75	-0.062	87	0.029	0.034		R7-5	40ms110dB	0.2924
7	8	R7-5	no stim	7	0.016	0.075	104	-0.052	92	0.031	0.036		R7-5	40ms120dB	0.3686
8	8	R7-5	40ms80dB	8	-0.111	0.059	77	-0.111	1	0.024	0.029
9	8	R7-5	no stim	9	-0.052	0.068	157	-0.052	1	0.027	0.032
10	8	R7-5	40ms110dB	10	0.046	0.723	31	-0.56	43	0.184	0.239
11	8	R7-5	no stim	11	0.007	0.078	238	-0.059	227	0.029	0.033
12	8	R7-5	40ms120dB	12	-0.12	0.117	14	-0.12	1	0.024	0.037
13	8	R7-5	40ms110dB	13	0.033	0.417	31	-0.345	43	0.059	0.104
14	8	R7-5	40ms90dB	14	0.033	0.049	172	-0.055	39	0.019	0.023
15	8	R7-5	40ms80dB	15	0.013	0.078	73	-0.059	37	0.031	0.036
16	8	R7-5	40ms120dB	16	-0.003	1.026	31	-0.739	44	0.23	0.313
17	8	R7-5	40ms80dB	17	0.01	0.081	49	-0.088	36	0.021	0.029
18	8	R7-5	40ms70dB	18	-0.049	0.085	14	-0.059	73	0.03	0.035
19	8	R7-5	40ms120dB	19	0.065	0.521	32	-0.44	44	0.121	0.164
20	8	R7-5	40ms100dB	20	-0.013	0.355	31	-0.277	44	0.087	0.113
21	8	R7-5	no stim	21	-0.007	0.072	54	-0.042	18	0.027	0.031
22	8	R7-5	40ms110dB	22	-0.042	0.104	245	-0.111	232	0.033	0.043
23	8	R7-5	40ms100dB	23	0.033	0.348	32	-0.361	44	0.101	0.127
24	8	R7-5	40ms80dB	24	-0.039	0.072	6	-0.052	18	0.029	0.033
25	8	R7-5	40ms90dB	25	-0.127	0.062	94	-0.127	1	0.022	0.027
26	8	R7-5	40ms100dB	26	-0.127	0.179	51	-0.208	40	0.05	0.069
27	8	R7-5	40ms110dB	27	-0.14	0.267	35	-0.221	48	0.078	0.096
28	8	R7-5	40ms100dB	28	-0.042	0.055	12	-0.042	1	0.023	0.027
29	8	R7-5	40ms110dB	29	-0.029	0.143	77	-0.179	40	0.042	0.056
30	8	R7-5	40ms90dB	30	0.02	0.081	21	-0.091	33	0.03	0.036
31	8	R7-5	40ms120dB	31	0.039	0.3	35	-0.267	48	0.07	0.096
32	8	R7-5	40ms90dB	32	0.02	0.059	228	-0.046	2	0.02	0.025
33	8	R7-5	40ms100dB	33	0.007	0.081	52	-0.081	39	0.022	0.028
34	8	R7-5	40ms90dB	34	-0.059	0.081	56	-0.059	1	0.029	0.034
35	8	R7-5	40ms80dB	35	-0.01	0.049	55	-0.039	65	0.021	0.024
36	8	R7-5	40ms110dB	36	0.016	0.482	32	-0.381	44	0.13	0.165
37	8	R7-5	no stim	37	-0.055	0.062	35	-0.055	1	0.026	0.031
38	8	R7-5	40ms120dB	38	-0.013	0.319	30	-0.309	41	0.053	0.087
39	8	R7-5	40ms70dB	39	0.026	0.052	33	-0.036	195	0.021	0.024
40	8	R7-5	40ms100dB	40	0.016	0.199	32	-0.156	43	0.046	0.062
41	8	R7-5	40ms80dB	41	0.023	0.078	72	-0.065	84	0.03	0.036
42	8	R7-5	40ms90dB	42	-0.111	0.088	51	-0.111	1	0.022	0.028
43	8	R7-5	40ms70dB	43	-0.013	0.072	238	-0.065	227	0.026	0.031
44	8	R7-5	no stim	44	0.055	0.062	94	-0.046	106	0.026	0.03
45	8	R7-5	40ms80dB	45	0	0.085	33	-0.059	47	0.032	0.037
46	8	R7-5	40ms110dB	46	0.098	0.29	28	-0.267	41	0.09	0.111
47	8	R7-5	40ms100dB	47	-0.036	0.075	34	-0.049	21	0.026	0.031
48	8	R7-5	40ms70dB	48	-0.042	0.072	10	-0.046	22	0.024	0.028
49	8	R7-5	40ms70dB	49	0.01	0.065	76	-0.059	64	0.028	0.032
50	8	R7-5	40ms70dB	50	0	0.072	112	-0.039	24	0.023	0.028
51	8	R7-5	40ms110dB	51	0.033	0.332	29	-0.283	42	0.07	0.1
52	8	R7-5	no stim	52	0.104	0.104	1	-0.052	17	0.025	0.03
53	8	R7-5	40ms70dB	53	0.059	0.059	1	-0.049	40	0.027	0.031
54	8	R7-5	40ms90dB	54	0.013	0.055	232	-0.033	220	0.018	0.022
55	8	R7-5	40ms90dB	55	-0.049	0.055	16	-0.052	2	0.018	0.022
56	8	R7-5	40ms100dB	56	0.049	0.072	72	-0.078	62	0.028	0.033
57	8	R7-5	40ms100dB	57	0.065	0.163	45	-0.16	33	0.048	0.061
58	8	R7-5	40ms120dB	58	-0.003	0.27	32	-0.267	44	0.074	0.096
59	8	R7-5	no stim	59	0.026	0.052	25	-0.039	62	0.024	0.028
60	8	R7-5	40ms100dB	60	-0.039	0.316	31	-0.345	42	0.09	0.117
61	8	R7-5	40ms70dB	61	-0.075	0.091	11	-0.075	1	0.039	0.044
62	8	R7-5	40ms120dB	62	-0.088	0.088	153	-0.107	44	0.036	0.042
63	8	R7-5	40ms80dB	63	-0.075	0.124	49	-0.12	37	0.05	0.058
64	8	R7-5	no stim	64	-0.068	0.046	114	-0.068	1	0.018	0.021
65	8	R7-5	40ms120dB	65	-0.147	0.397	32	-0.313	44	0.08	0.113
66	8	R7-5	40ms120dB	66	0.091	0.511	30	-0.384	43	0.095	0.138
67	8	R7-5	40ms120dB	67	-0.007	0.137	73	-0.127	36	0.044	0.054
68	8	R7-5	40ms70dB	68	-0.036	0.042	61	-0.036	1	0.015	0.018
69	8	R7-5	40ms80dB	69	0.02	0.055	229	-0.039	33	0.019	0.023
70	8	R7-5	40ms70dB	70	0.075	0.075	1	-0.046	183	0.025	0.029			all
1	8	R8-1	40ms90dB	1	0.059	0.059	1	-0.062	37	0.021	0.025		R8-1	no stim	0.0745
2	8	R8-1	40ms90dB	2	-0.127	0.186	72	-0.179	36	0.05	0.064		R8-1	40ms70dB	0.0535
3	8	R8-1	40ms110dB	3	0.007	0.215	31	-0.147	20	0.044	0.061		R8-1	40ms80dB	0.0975
4	8	R8-1	no stim	4	0.12	0.12	1	-0.023	15	0.014	0.019		R8-1	40ms90dB	0.112818
5	8	R8-1	40ms80dB	5	-0.003	0.104	61	-0.104	50	0.029	0.038		R8-1	40ms100dB	0.1987
6	8	R8-1	40ms110dB	6	0.02	0.163	31	-0.12	19	0.038	0.049		R8-1	40ms110dB	0.1742
7	8	R8-1	no stim	7	-0.007	0.039	77	-0.023	115	0.015	0.018		R8-1	40ms120dB	0.1777
8	8	R8-1	40ms80dB	8	0.01	0.065	236	-0.046	202	0.021	0.027
9	8	R8-1	no stim	9	0.01	0.107	106	-0.081	72	0.033	0.042
10	8	R8-1	40ms110dB	10	-0.01	0.212	65	-0.247	51	0.053	0.074
11	8	R8-1	no stim	11	0.078	0.091	95	-0.062	82	0.028	0.034
12	8	R8-1	40ms120dB	12	0	0.117	30	-0.085	19	0.025	0.034
13	8	R8-1	40ms110dB	13	0.036	0.234	30	-0.156	43	0.04	0.06
14	8	R8-1	40ms90dB	14	0.049	0.091	30	-0.062	66	0.028	0.034
15	8	R8-1	40ms80dB	15	0.052	0.27	32	-0.274	46	0.063	0.09
16	8	R8-1	40ms120dB	16	-0.039	0.287	33	-0.212	46	0.038	0.066
17	8	R8-1	40ms80dB	17	-0.01	0.042	81	-0.026	236	0.018	0.021
18	8	R8-1	40ms70dB	18	0.075	0.075	1	-0.023	8	0.013	0.016
19	8	R8-1	40ms120dB	19	-0.039	0.098	43	-0.127	54	0.033	0.041
20	8	R8-1	40ms100dB	20	-0.02	0.153	44	-0.133	56	0.038	0.05
21	8	R8-1	no stim	21	0.081	0.081	1	-0.029	66	0.017	0.021
22	8	R8-1	40ms110dB	22	-0.055	0.166	29	-0.101	20	0.027	0.039
23	8	R8-1	40ms100dB	23	0.059	0.147	69	-0.234	36	0.055	0.07
24	8	R8-1	40ms80dB	24	-0.143	0.055	51	-0.143	1	0.02	0.025
25	8	R8-1	40ms90dB	25	0.049	0.176	48	-0.234	35	0.052	0.07
26	8	R8-1	40ms100dB	26	0.059	0.147	58	-0.173	46	0.052	0.064
27	8	R8-1	40ms110dB	27	0.013	0.283	50	-0.339	38	0.092	0.12
28	8	R8-1	40ms100dB	28	0.026	0.147	31	-0.166	43	0.031	0.047
29	8	R8-1	40ms110dB	29	0.072	0.088	69	-0.065	32	0.029	0.035
30	8	R8-1	40ms90dB	30	-0.055	0.202	29	-0.173	42	0.045	0.06
31	8	R8-1	40ms120dB	31	0	0.137	73	-0.107	40	0.029	0.041
32	8	R8-1	40ms90dB	32	0.033	0.107	50	-0.176	37	0.031	0.045
33	8	R8-1	40ms100dB	33	0.055	0.234	46	-0.208	33	0.063	0.083
34	8	R8-1	40ms90dB	34	0.029	0.075	21	-0.088	34	0.03	0.036
35	8	R8-1	40ms80dB	35	0.059	0.059	1	-0.052	175	0.021	0.026
36	8	R8-1	40ms110dB	36	0.062	0.088	51	-0.098	37	0.025	0.033
37	8	R8-1	no stim	37	0.039	0.078	141	-0.055	128	0.025	0.031
38	8	R8-1	40ms120dB	38	0.003	0.186	69	-0.137	37	0.054	0.066
39	8	R8-1	40ms70dB	39	-0.023	0.042	74	-0.033	61	0.018	0.021
40	8	R8-1	40ms100dB	40	0	0.3	49	-0.319	36	0.082	0.108
41	8	R8-1	40ms80dB	41	-0.078	0.12	31	-0.085	67	0.038	0.046
42	8	R8-1	40ms90dB	42	0.059	0.153	47	-0.12	35	0.028	0.042
43	8	R8-1	40ms70dB	43	-0.036	0.049	104	-0.036	1	0.018	0.022
44	8	R8-1	no stim	44	0.065	0.075	101	-0.055	90	0.019	0.026
45	8	R8-1	40ms80dB	45	0.013	0.065	71	-0.059	36	0.026	0.03
46	8	R8-1	40ms110dB	46	0.026	0.189	49	-0.15	38	0.051	0.066
47	8	R8-1	40ms100dB	47	0.003	0.234	48	-0.212	36	0.062	0.082
48	8	R8-1	40ms70dB	48	-0.033	0.046	204	-0.033	1	0.02	0.023
49	8	R8-1	40ms70dB	49	0.042	0.059	64	-0.055	8	0.023	0.027
50	8	R8-1	40ms70dB	50	0.046	0.055	2	-0.072	13	0.021	0.026
51	8	R8-1	40ms110dB	51	-0.14	0.104	50	-0.14	1	0.025	0.034
52	8	R8-1	no stim	52	0.003	0.033	217	-0.023	10	0.013	0.016
53	8	R8-1	40ms70dB	53	-0.049	0.049	205	-0.049	1	0.019	0.022
54	8	R8-1	40ms90dB	54	0.026	0.13	39	-0.094	51	0.028	0.037
55	8	R8-1	40ms90dB	55	0.029	0.062	95	-0.055	81	0.021	0.026
56	8	R8-1	40ms100dB	56	0.01	0.205	34	-0.098	23	0.046	0.058
57	8	R8-1	40ms100dB	57	0.039	0.247	47	-0.186	59	0.045	0.066
58	8	R8-1	40ms120dB	58	-0.15	0.176	47	-0.16	58	0.056	0.07
59	8	R8-1	no stim	59	-0.029	0.036	85	-0.029	1	0.015	0.017
60	8	R8-1	40ms100dB	60	0.042	0.173	47	-0.104	58	0.034	0.048
61	8	R8-1	40ms70dB	61	-0.137	0.033	142	-0.137	1	0.011	0.016
62	8	R8-1	40ms120dB	62	-0.039	0.176	47	-0.133	37	0.052	0.064
63	8	R8-1	40ms80dB	63	0.107	0.14	51	-0.127	38	0.034	0.045
64	8	R8-1	no stim	64	-0.01	0.085	158	-0.075	194	0.031	0.037
65	8	R8-1	40ms120dB	65	0.075	0.124	71	-0.107	38	0.04	0.049
66	8	R8-1	40ms120dB	66	-0.091	0.3	47	-0.287	33	0.078	0.103
67	8	R8-1	40ms120dB	67	0.124	0.176	69	-0.212	34	0.047	0.066
68	8	R8-1	40ms70dB	68	0.085	0.085	1	-0.039	126	0.019	0.024
69	8	R8-1	40ms80dB	69	0.007	0.055	47	-0.046	61	0.018	0.022
70	8	R8-1	40ms70dB	70	-0.052	0.042	69	-0.052	1	0.014	0.018			all
1	8	R5-2	40ms90dB	1	-0.075	0.264	33	-0.218	45	0.063	0.082		R5-2	no stim	0.0548
2	8	R5-2	40ms90dB	2	0.026	0.28	31	-0.26	43	0.052	0.079		R5-2	40ms70dB	0.0689
3	8	R5-2	40ms110dB	3	-0.036	0.15	30	-0.182	43	0.042	0.056		R5-2	40ms80dB	0.205
4	8	R5-2	no stim	4	-0.013	0.036	8	-0.02	142	0.014	0.017		R5-2	40ms90dB	0.293727
5	8	R5-2	40ms80dB	5	-0.023	0.26	32	-0.29	44	0.058	0.086		R5-2	40ms100dB	0.4556
6	8	R5-2	40ms110dB	6	-0.023	0.352	30	-0.309	42	0.062	0.094		R5-2	40ms110dB	0.2811
7	8	R5-2	no stim	7	-0.098	0.039	207	-0.098	1	0.015	0.019		R5-2	40ms120dB	0.2914
8	8	R5-2	40ms80dB	8	0	0.274	32	-0.267	43	0.055	0.081
9	8	R5-2	no stim	9	-0.059	0.039	20	-0.059	1	0.016	0.02
10	8	R5-2	40ms110dB	10	-0.042	0.371	30	-0.348	41	0.08	0.111
11	8	R5-2	no stim	11	-0.023	0.036	114	-0.023	1	0.016	0.019
12	8	R5-2	40ms120dB	12	0.081	0.492	31	-0.378	42	0.104	0.142
13	8	R5-2	40ms110dB	13	0.01	0.251	31	-0.215	43	0.056	0.074
14	8	R5-2	40ms90dB	14	-0.153	0.43	31	-0.342	43	0.071	0.113
15	8	R5-2	40ms80dB	15	0.039	0.456	32	-0.374	44	0.085	0.127
16	8	R5-2	40ms120dB	16	0.088	0.348	31	-0.264	42	0.069	0.094
17	8	R5-2	40ms80dB	17	0.072	0.072	1	-0.029	130	0.018	0.021
18	8	R5-2	40ms70dB	18	0.098	0.098	1	-0.02	227	0.012	0.016
19	8	R5-2	40ms120dB	19	0.107	0.296	30	-0.228	41	0.053	0.074
20	8	R5-2	40ms100dB	20	-0.127	0.495	32	-0.371	43	0.104	0.142
21	8	R5-2	no stim	21	0.101	0.101	1	-0.039	86	0.016	0.021
22	8	R5-2	40ms110dB	22	0.007	0.609	31	-0.449	43	0.125	0.174
23	8	R5-2	40ms100dB	23	0.104	0.231	32	-0.205	44	0.052	0.069
24	8	R5-2	40ms80dB	24	0.029	0.137	54	-0.176	41	0.044	0.056
25	8	R5-2	40ms90dB	25	-0.01	0.068	50	-0.046	85	0.022	0.027
26	8	R5-2	40ms100dB	26	0.02	0.287	50	-0.345	38	0.086	0.113
27	8	R5-2	40ms110dB	27	-0.075	0.114	31	-0.075	1	0.027	0.034
28	8	R5-2	40ms100dB	28	0.094	0.934	31	-0.667	43	0.188	0.266
29	8	R5-2	40ms110dB	29	-0.062	0.228	31	-0.186	42	0.043	0.061
30	8	R5-2	40ms90dB	30	-0.023	0.143	32	-0.127	43	0.026	0.038
31	8	R5-2	40ms120dB	31	-0.033	0.244	31	-0.199	42	0.044	0.063
32	8	R5-2	40ms90dB	32	0.007	0.43	33	-0.319	44	0.073	0.112
33	8	R5-2	40ms100dB	33	-0.023	0.505	31	-0.352	42	0.095	0.14
34	8	R5-2	40ms90dB	34	0.052	0.189	31	-0.169	42	0.049	0.063
35	8	R5-2	40ms80dB	35	0.049	0.059	56	-0.049	44	0.018	0.022
36	8	R5-2	40ms110dB	36	0.085	0.309	30	-0.316	41	0.071	0.101
37	8	R5-2	no stim	37	-0.023	0.046	81	-0.033	70	0.019	0.022
38	8	R5-2	40ms120dB	38	0.081	0.176	33	-0.143	66	0.056	0.067
39	8	R5-2	40ms70dB	39	-0.01	0.085	54	-0.055	66	0.026	0.03
40	8	R5-2	40ms100dB	40	0.023	0.322	32	-0.296	45	0.078	0.102
41	8	R5-2	40ms80dB	41	0.01	0.127	58	-0.14	45	0.046	0.056
42	8	R5-2	40ms90dB	42	0.033	0.505	31	-0.436	43	0.106	0.156
43	8	R5-2	40ms70dB	43	-0.052	0.039	33	-0.052	1	0.016	0.02
44	8	R5-2	no stim	44	0.059	0.059	1	-0.033	66	0.017	0.02
45	8	R5-2	40ms80dB	45	-0.007	0.085	57	-0.085	44	0.024	0.032
46	8	R5-2	40ms110dB	46	-0.02	0.326	31	-0.218	42	0.052	0.08
47	8	R5-2	40ms100dB	47	-0.013	0.371	31	-0.352	42	0.102	0.13
48	8	R5-2	40ms70dB	48	0.036	0.068	57	-0.049	45	0.024	0.028
49	8	R5-2	40ms70dB	49	-0.026	0.059	57	-0.033	43	0.022	0.025
50	8	R5-2	40ms70dB	50	-0.055	0.049	47	-0.055	1	0.017	0.021
51	8	R5-2	40ms110dB	51	-0.023	0.101	29	-0.088	59	0.029	0.037
52	8	R5-2	no stim	52	0.033	0.049	158	-0.029	6	0.016	0.02
53	8	R5-2	40ms70dB	53	0.085	0.085	1	-0.052	69	0.02	0.024
54	8	R5-2	40ms90dB	54	0.107	0.606	31	-0.462	42	0.146	0.194
55	8	R5-2	40ms90dB	55	-0.02	0.316	32	-0.212	44	0.047	0.076
56	8	R5-2	40ms100dB	56	0.107	0.58	30	-0.436	41	0.139	0.185
57	8	R5-2	40ms100dB	57	0.007	0.277	32	-0.251	42	0.068	0.093
58	8	R5-2	40ms120dB	58	0	0.645	30	-0.462	41	0.146	0.197
59	8	R5-2	no stim	59	0.081	0.081	1	-0.029	104	0.018	0.021
60	8	R5-2	40ms100dB	60	0.101	0.554	30	-0.42	41	0.128	0.171
61	8	R5-2	40ms70dB	61	-0.081	0.088	35	-0.081	1	0.019	0.025
62	8	R5-2	40ms120dB	62	-0.036	0.244	32	-0.111	43	0.039	0.056
63	8	R5-2	40ms80dB	63	-0.072	0.339	32	-0.228	43	0.06	0.088
64	8	R5-2	no stim	64	-0.059	0.062	120	-0.059	1	0.018	0.023
65	8	R5-2	40ms120dB	65	0.078	0.176	50	-0.127	62	0.057	0.068
66	8	R5-2	40ms120dB	66	-0.007	0.221	31	-0.176	43	0.041	0.06
67	8	R5-2	40ms120dB	67	-0.01	0.072	26	-0.075	37	0.025	0.031
68	8	R5-2	40ms70dB	68	-0.114	0.059	33	-0.114	1	0.022	0.026
69	8	R5-2	40ms80dB	69	-0.026	0.241	33	-0.176	44	0.043	0.065
70	8	R5-2	40ms70dB	70	-0.052	0.059	10	-0.052	1	0.018	0.021			all
1	8	R8-2	40ms90dB	1	-0.029	0.101	50	-0.114	40	0.021	0.032		R8-2	no stim	0.0703
2	8	R8-2	40ms90dB	2	0.007	0.039	34	-0.029	137	0.016	0.019		R8-2	40ms70dB	0.0621
3	8	R8-2	40ms110dB	3	0.075	0.609	30	-0.404	42	0.13	0.177		R8-2	40ms80dB	0.1319
4	8	R8-2	no stim	4	-0.003	0.081	32	-0.055	22	0.02	0.026		R8-2	40ms90dB	0.187091
5	8	R8-2	40ms80dB	5	-0.033	0.033	52	-0.033	1	0.012	0.015		R8-2	40ms100dB	0.3374
6	8	R8-2	40ms110dB	6	-0.01	0.498	30	-0.309	65	0.098	0.139		R8-2	40ms110dB	0.5944
7	8	R8-2	no stim	7	0.02	0.049	198	-0.029	188	0.014	0.018		R8-2	40ms120dB	0.459
8	8	R8-2	40ms80dB	8	-0.026	0.143	35	-0.065	23	0.02	0.03
9	8	R8-2	no stim	9	0.059	0.059	1	-0.029	23	0.014	0.018
10	8	R8-2	40ms110dB	10	0.013	0.365	31	-0.225	20	0.07	0.097
11	8	R8-2	no stim	11	0.068	0.068	1	-0.029	126	0.013	0.017
12	8	R8-2	40ms120dB	12	-0.114	0.521	29	-0.365	19	0.072	0.127
13	8	R8-2	40ms110dB	13	0.007	0.518	30	-0.303	19	0.088	0.131
14	8	R8-2	40ms90dB	14	0.016	0.088	35	-0.033	20	0.017	0.023
15	8	R8-2	40ms80dB	15	0.013	0.075	47	-0.065	58	0.026	0.031
16	8	R8-2	40ms120dB	16	-0.049	0.801	30	-0.645	43	0.154	0.229
17	8	R8-2	40ms80dB	17	-0.075	0.098	30	-0.124	42	0.037	0.044
18	8	R8-2	40ms70dB	18	0.055	0.055	1	-0.02	144	0.012	0.015
19	8	R8-2	40ms120dB	19	-0.023	0.586	30	-0.365	19	0.091	0.142
20	8	R8-2	40ms100dB	20	-0.003	0.414	32	-0.26	44	0.07	0.106
21	8	R8-2	no stim	21	0.01	0.036	51	-0.02	159	0.014	0.016
22	8	R8-2	40ms110dB	22	0.081	0.821	31	-0.537	43	0.141	0.211
23	8	R8-2	40ms100dB	23	-0.156	0.3	31	-0.215	44	0.054	0.079
24	8	R8-2	40ms80dB	24	-0.013	0.173	34	-0.101	45	0.039	0.05
25	8	R8-2	40ms90dB	25	0.013	0.267	32	-0.186	43	0.047	0.069
26	8	R8-2	40ms100dB	26	-0.029	0.619	31	-0.44	43	0.11	0.169
27	8	R8-2	40ms110dB	27	-0.023	0.554	30	-0.358	43	0.095	0.144
28	8	R8-2	40ms100dB	28	0.003	0.368	31	-0.264	42	0.072	0.102
29	8	R8-2	40ms110dB	29	-0.029	0.687	30	-0.498	42	0.118	0.187
30	8	R8-2	40ms90dB	30	0	0.212	32	-0.14	44	0.041	0.057
31	8	R8-2	40ms120dB	31	0.055	0.446	31	-0.348	42	0.099	0.137
32	8	R8-2	40ms90dB	32	-0.104	0.254	33	-0.176	44	0.049	0.069
33	8	R8-2	40ms100dB	33	0.029	0.293	33	-0.215	44	0.048	0.076
34	8	R8-2	40ms90dB	34	0.068	0.218	33	-0.127	44	0.029	0.048
35	8	R8-2	40ms80dB	35	-0.153	0.221	33	-0.192	45	0.04	0.063
36	8	R8-2	40ms110dB	36	-0.068	0.482	30	-0.387	43	0.099	0.145
37	8	R8-2	no stim	37	-0.016	0.055	35	-0.046	2	0.019	0.023
38	8	R8-2	40ms120dB	38	0.072	0.514	31	-0.329	19	0.097	0.141
39	8	R8-2	40ms70dB	39	-0.01	0.029	202	-0.016	214	0.01	0.012
40	8	R8-2	40ms100dB	40	0.036	0.433	32	-0.274	43	0.079	0.116
41	8	R8-2	40ms80dB	41	-0.01	0.094	34	-0.059	23	0.025	0.03
42	8	R8-2	40ms90dB	42	-0.078	0.257	34	-0.16	46	0.04	0.062
43	8	R8-2	40ms70dB	43	0.023	0.036	186	-0.029	100	0.015	0.017
44	8	R8-2	no stim	44	0.033	0.062	95	-0.039	82	0.017	0.021
45	8	R8-2	40ms80dB	45	0.055	0.176	32	-0.094	64	0.034	0.046
46	8	R8-2	40ms110dB	46	0.007	0.759	30	-0.567	42	0.145	0.214
47	8	R8-2	40ms100dB	47	0.055	0.28	31	-0.228	43	0.066	0.091
48	8	R8-2	40ms70dB	48	0.055	0.055	1	-0.029	84	0.016	0.02
49	8	R8-2	40ms70dB	49	0.042	0.059	17	-0.052	6	0.014	0.018
50	8	R8-2	40ms70dB	50	-0.036	0.042	50	-0.039	85	0.018	0.022
51	8	R8-2	40ms110dB	51	0.01	0.651	30	-0.492	42	0.139	0.196
52	8	R8-2	no stim	52	-0.007	0.039	7	-0.023	140	0.015	0.018
53	8	R8-2	40ms70dB	53	0.042	0.042	1	-0.02	133	0.013	0.016
54	8	R8-2	40ms90dB	54	0.055	0.329	32	-0.215	68	0.067	0.094
55	8	R8-2	40ms90dB	55	-0.13	0.293	32	-0.208	44	0.059	0.084
56	8	R8-2	40ms100dB	56	0.029	0.329	30	-0.212	63	0.059	0.091
57	8	R8-2	40ms100dB	57	-0.013	0.208	29	-0.202	62	0.06	0.078
58	8	R8-2	40ms120dB	58	0.016	0.303	29	-0.182	40	0.052	0.076
59	8	R8-2	no stim	59	-0.003	0.176	163	-0.072	200	0.027	0.04
60	8	R8-2	40ms100dB	60	-0.078	0.13	30	-0.156	45	0.039	0.05
61	8	R8-2	40ms70dB	61	0.059	0.072	192	-0.062	39	0.031	0.036
62	8	R8-2	40ms120dB	62	-0.023	0.42	29	-0.3	42	0.095	0.125
63	8	R8-2	40ms80dB	63	0.033	0.052	18	-0.033	39	0.017	0.021
64	8	R8-2	no stim	64	0.075	0.078	93	-0.055	12	0.028	0.034
65	8	R8-2	40ms120dB	65	-0.036	0.446	29	-0.361	41	0.082	0.123
66	8	R8-2	40ms120dB	66	-0.029	0.41	30	-0.345	44	0.091	0.126
67	8	R8-2	40ms120dB	67	-0.023	0.143	30	-0.127	43	0.036	0.048
68	8	R8-2	40ms70dB	68	0.007	0.062	18	-0.039	6	0.016	0.02
69	8	R8-2	40ms80dB	69	-0.033	0.254	34	-0.228	46	0.055	0.074
70	8	R8-2	40ms70dB	70	0.075	0.169	53	-0.199	40	0.05	0.068			all
1	8	R8-4	40ms90dB	1	0.007	0.166	45	-0.156	57	0.044	0.057		R8-4	no stim	0.0512
2	8	R8-4	40ms90dB	2	0.052	0.052	1	-0.036	59	0.014	0.018		R8-4	40ms70dB	0.0478
3	8	R8-4	40ms110dB	3	0.007	0.117	34	-0.085	20	0.026	0.036		R8-4	40ms80dB	0.1037
4	8	R8-4	no stim	4	0.029	0.042	8	-0.036	166	0.016	0.019		R8-4	40ms90dB	0.0915455
5	8	R8-4	40ms80dB	5	0.029	0.068	45	-0.059	58	0.021	0.027		R8-4	40ms100dB	0.1661
6	8	R8-4	40ms110dB	6	0.062	0.176	44	-0.13	55	0.035	0.049		R8-4	40ms110dB	0.18
7	8	R8-4	no stim	7	-0.003	0.042	73	-0.023	61	0.013	0.016		R8-4	40ms120dB	0.2866
8	8	R8-4	40ms80dB	8	0.023	0.117	45	-0.098	57	0.025	0.035
9	8	R8-4	no stim	9	0.046	0.046	1	-0.016	22	0.011	0.014
10	8	R8-4	40ms110dB	10	-0.026	0.179	32	-0.078	20	0.021	0.036
11	8	R8-4	no stim	11	0.059	0.059	1	-0.023	31	0.013	0.016
12	8	R8-4	40ms120dB	12	0.036	0.081	30	-0.062	18	0.021	0.028
13	8	R8-4	40ms110dB	13	0.013	0.16	31	-0.13	59	0.038	0.05
14	8	R8-4	40ms90dB	14	0.042	0.059	34	-0.042	56	0.018	0.022
15	8	R8-4	40ms80dB	15	-0.01	0.075	42	-0.065	30	0.026	0.031
16	8	R8-4	40ms120dB	16	-0.013	0.348	31	-0.199	63	0.058	0.088
17	8	R8-4	40ms80dB	17	-0.062	0.072	44	-0.062	1	0.017	0.023
18	8	R8-4	40ms70dB	18	-0.085	0.042	133	-0.085	1	0.014	0.018
19	8	R8-4	40ms120dB	19	0.068	0.124	53	-0.111	42	0.03	0.041
20	8	R8-4	40ms100dB	20	0.085	0.107	46	-0.091	57	0.023	0.031
21	8	R8-4	no stim	21	0.01	0.039	23	-0.02	35	0.014	0.016
22	8	R8-4	40ms110dB	22	0.085	0.147	48	-0.091	59	0.025	0.036
23	8	R8-4	40ms100dB	23	-0.036	0.052	48	-0.036	1	0.015	0.019
24	8	R8-4	40ms80dB	24	0.026	0.13	49	-0.085	61	0.031	0.04
25	8	R8-4	40ms90dB	25	0.065	0.098	49	-0.059	61	0.015	0.023
26	8	R8-4	40ms100dB	26	-0.036	0.098	47	-0.075	59	0.022	0.031
27	8	R8-4	40ms110dB	27	-0.117	0.147	52	-0.124	67	0.029	0.045
28	8	R8-4	40ms100dB	28	-0.078	0.088	31	-0.078	1	0.03	0.035
29	8	R8-4	40ms110dB	29	-0.003	0.111	92	-0.075	104	0.026	0.034
30	8	R8-4	40ms90dB	30	0.072	0.072	1	-0.036	34	0.016	0.02
31	8	R8-4	40ms120dB	31	-0.007	0.355	30	-0.218	18	0.059	0.092
32	8	R8-4	40ms90dB	32	-0.01	0.088	47	-0.055	60	0.016	0.022
33	8	R8-4	40ms100dB	33	-0.01	0.15	34	-0.085	45	0.027	0.037
34	8	R8-4	40ms90dB	34	-0.01	0.065	47	-0.039	32	0.015	0.019
35	8	R8-4	40ms80dB	35	-0.029	0.234	33	-0.195	45	0.042	0.065
36	8	R8-4	40ms110dB	36	0.075	0.274	32	-0.166	43	0.042	0.064
37	8	R8-4	no stim	37	-0.02	0.046	68	-0.029	7	0.017	0.02
38	8	R8-4	40ms120dB	38	0.003	0.482	31	-0.339	44	0.074	0.12
39	8	R8-4	40ms70dB	39	0.062	0.062	1	-0.023	33	0.01	0.013
40	8	R8-4	40ms100dB	40	0.029	0.189	33	-0.104	44	0.026	0.042
41	8	R8-4	40ms80dB	41	-0.01	0.042	49	-0.023	35	0.015	0.018
42	8	R8-4	40ms90dB	42	0.081	0.111	36	-0.052	26	0.018	0.027
43	8	R8-4	40ms70dB	43	-0.049	0.068	16	-0.072	27	0.02	0.025
44	8	R8-4	no stim	44	-0.023	0.059	96	-0.033	84	0.017	0.021
45	8	R8-4	40ms80dB	45	0.068	0.133	34	-0.098	44	0.029	0.039
46	8	R8-4	40ms110dB	46	-0.062	0.303	32	-0.208	43	0.055	0.081
47	8	R8-4	40ms100dB	47	0.055	0.101	44	-0.091	59	0.029	0.038
48	8	R8-4	40ms70dB	48	0.029	0.033	178	-0.023	166	0.012	0.015
49	8	R8-4	40ms70dB	49	-0.013	0.033	92	-0.02	248	0.011	0.013
50	8	R8-4	40ms70dB	50	0.007	0.029	49	-0.013	65	0.009	0.012
51	8	R8-4	40ms110dB	51	-0.01	0.186	32	-0.124	44	0.035	0.049
52	8	R8-4	no stim	52	-0.068	0.059	197	-0.068	1	0.023	0.028
53	8	R8-4	40ms70dB	53	-0.046	0.029	2	-0.046	1	0.011	0.013
54	8	R8-4	40ms90dB	54	-0.107	0.042	40	-0.107	1	0.012	0.016
55	8	R8-4	40ms90dB	55	0.072	0.254	33	-0.199	45	0.046	0.07
56	8	R8-4	40ms100dB	56	-0.111	0.251	33	-0.186	45	0.047	0.068
57	8	R8-4	40ms100dB	57	0	0.368	32	-0.28	45	0.076	0.105
58	8	R8-4	40ms120dB	58	-0.026	0.404	31	-0.326	44	0.077	0.117
59	8	R8-4	no stim	59	0.02	0.042	16	-0.023	29	0.013	0.017
60	8	R8-4	40ms100dB	60	-0.007	0.257	32	-0.166	45	0.038	0.061
61	8	R8-4	40ms70dB	61	-0.026	0.065	56	-0.046	68	0.019	0.023
62	8	R8-4	40ms120dB	62	0.075	0.661	31	-0.492	44	0.111	0.165
63	8	R8-4	40ms80dB	63	0.091	0.091	1	-0.046	44	0.022	0.027
64	8	R8-4	no stim	64	-0.042	0.078	226	-0.046	169	0.02	0.025
65	8	R8-4	40ms120dB	65	-0.026	0.14	52	-0.137	39	0.034	0.046
66	8	R8-4	40ms120dB	66	0.085	0.147	24	-0.16	36	0.046	0.057
67	8	R8-4	40ms120dB	67	0.078	0.124	75	-0.098	43	0.037	0.045
68	8	R8-4	40ms70dB	68	0.078	0.078	1	-0.023	77	0.015	0.018
69	8	R8-4	40ms80dB	69	-0.01	0.075	30	-0.085	43	0.022	0.028
70	8	R8-4	40ms70dB	70	-0.127	0.039	26	-0.127	1	0.016	0.02			all
1	8	R8-3	40ms90dB	1	0.003	0.068	67	-0.052	54	0.016	0.023		R8-3	no stim	0.0587
2	8	R8-3	40ms90dB	2	0.049	0.059	80	-0.039	92	0.021	0.025		R8-3	40ms70dB	0.0537
3	8	R8-3	40ms110dB	3	-0.023	0.234	33	-0.156	45	0.045	0.063		R8-3	40ms80dB	0.0785
4	8	R8-3	no stim	4	-0.036	0.042	62	-0.036	1	0.014	0.017		R8-3	40ms90dB	0.0657273
5	8	R8-3	40ms80dB	5	0.003	0.062	49	-0.052	37	0.019	0.023		R8-3	40ms100dB	0.0983
6	8	R8-3	40ms110dB	6	-0.059	0.111	28	-0.098	61	0.035	0.043		R8-3	40ms110dB	0.1217
7	8	R8-3	no stim	7	0	0.072	168	-0.059	181	0.024	0.029		R8-3	40ms120dB	0.1988
8	8	R8-3	40ms80dB	8	0.042	0.059	46	-0.029	35	0.015	0.019
9	8	R8-3	no stim	9	-0.013	0.059	99	-0.046	88	0.021	0.025
10	8	R8-3	40ms110dB	10	-0.023	0.251	31	-0.257	44	0.051	0.079
11	8	R8-3	no stim	11	-0.033	0.052	86	-0.049	98	0.02	0.026
12	8	R8-3	40ms120dB	12	0.111	0.247	31	-0.231	42	0.065	0.083
13	8	R8-3	40ms110dB	13	0.033	0.133	35	-0.068	24	0.021	0.03
14	8	R8-3	40ms90dB	14	-0.033	0.088	46	-0.078	57	0.023	0.03
15	8	R8-3	40ms80dB	15	0.062	0.062	1	-0.046	55	0.018	0.022
16	8	R8-3	40ms120dB	16	0.094	0.127	46	-0.098	81	0.036	0.048
17	8	R8-3	40ms80dB	17	-0.01	0.13	74	-0.117	39	0.044	0.055
18	8	R8-3	40ms70dB	18	0.042	0.042	1	-0.026	234	0.016	0.019
19	8	R8-3	40ms120dB	19	-0.111	0.143	33	-0.111	1	0.028	0.039
20	8	R8-3	40ms100dB	20	-0.059	0.202	47	-0.169	33	0.053	0.07
21	8	R8-3	no stim	21	0.072	0.075	202	-0.052	189	0.022	0.029
22	8	R8-3	40ms110dB	22	0.059	0.111	32	-0.068	100	0.03	0.037
23	8	R8-3	40ms100dB	23	0.049	0.111	43	-0.101	104	0.037	0.045
24	8	R8-3	40ms80dB	24	-0.042	0.052	74	-0.042	1	0.019	0.023
25	8	R8-3	40ms90dB	25	0.055	0.088	47	-0.059	34	0.027	0.033
26	8	R8-3	40ms100dB	26	0.013	0.072	45	-0.039	58	0.017	0.021
27	8	R8-3	40ms110dB	27	0.055	0.088	30	-0.078	41	0.02	0.026
28	8	R8-3	40ms100dB	28	-0.026	0.065	66	-0.033	170	0.018	0.022
29	8	R8-3	40ms110dB	29	0.055	0.055	1	-0.036	37	0.015	0.019
30	8	R8-3	40ms90dB	30	-0.02	0.098	77	-0.098	40	0.037	0.044
31	8	R8-3	40ms120dB	31	-0.072	0.101	70	-0.085	34	0.033	0.04
32	8	R8-3	40ms90dB	32	-0.052	0.068	70	-0.062	34	0.016	0.022
33	8	R8-3	40ms100dB	33	-0.033	0.055	26	-0.059	39	0.014	0.02
34	8	R8-3	40ms90dB	34	0.042	0.062	76	-0.042	64	0.02	0.025
35	8	R8-3	40ms80dB	35	-0.094	0.046	16	-0.094	1	0.019	0.023
36	8	R8-3	40ms110dB	36	0.013	0.081	72	-0.068	60	0.033	0.038
37	8	R8-3	no stim	37	0.016	0.055	41	-0.042	53	0.02	0.024
38	8	R8-3	40ms120dB	38	-0.072	0.28	31	-0.208	43	0.046	0.07
39	8	R8-3	40ms70dB	39	0.033	0.052	16	-0.033	2	0.013	0.018
40	8	R8-3	40ms100dB	40	-0.081	0.094	69	-0.104	33	0.036	0.043
41	8	R8-3	40ms80dB	41	0.081	0.107	51	-0.14	37	0.026	0.038
42	8	R8-3	40ms90dB	42	0.046	0.055	47	-0.039	140	0.02	0.024
43	8	R8-3	40ms70dB	43	0.075	0.075	1	-0.029	42	0.019	0.023
44	8	R8-3	no stim	44	0	0.039	19	-0.029	8	0.011	0.014
45	8	R8-3	40ms80dB	45	-0.02	0.072	94	-0.049	107	0.021	0.026
46	8	R8-3	40ms110dB	46	-0.023	0.081	45	-0.068	58	0.022	0.028
47	8	R8-3	40ms100dB	47	0.098	0.169	44	-0.14	58	0.037	0.053
48	8	R8-3	40ms70dB	48	0.026	0.078	9	-0.068	22	0.036	0.041
49	8	R8-3	40ms70dB	49	0.068	0.068	1	-0.02	172	0.012	0.015
50	8	R8-3	40ms70dB	50	-0.01	0.062	57	-0.055	44	0.023	0.027
51	8	R8-3	40ms110dB	51	0.016	0.072	50	-0.052	61	0.022	0.027
52	8	R8-3	no stim	52	0	0.059	126	-0.042	112	0.019	0.024
53	8	R8-3	40ms70dB	53	-0.023	0.049	19	-0.033	30	0.015	0.019
54	8	R8-3	40ms90dB	54	0.065	0.072	44	-0.052	59	0.021	0.026
55	8	R8-3	40ms90dB	55	0.065	0.065	1	-0.033	37	0.013	0.017
56	8	R8-3	40ms100dB	56	-0.101	0.104	48	-0.101	1	0.025	0.032
57	8	R8-3	40ms100dB	57	-0.01	0.065	46	-0.039	32	0.02	0.024
58	8	R8-3	40ms120dB	58	0.046	0.293	32	-0.28	44	0.07	0.093
59	8	R8-3	no stim	59	0.046	0.046	1	-0.023	41	0.013	0.017
60	8	R8-3	40ms100dB	60	-0.013	0.046	52	-0.02	24	0.014	0.017
61	8	R8-3	40ms70dB	61	0.02	0.039	192	-0.016	36	0.013	0.016
62	8	R8-3	40ms120dB	62	0.068	0.12	31	-0.114	43	0.045	0.054
63	8	R8-3	40ms80dB	63	0.023	0.104	47	-0.124	34	0.029	0.04
64	8	R8-3	no stim	64	-0.052	0.088	250	-0.088	241	0.02	0.027
65	8	R8-3	40ms120dB	65	0.072	0.153	35	-0.117	47	0.027	0.039
66	8	R8-3	40ms120dB	66	-0.059	0.384	31	-0.348	43	0.081	0.114
67	8	R8-3	40ms120dB	67	0.026	0.14	33	-0.094	46	0.026	0.036
68	8	R8-3	40ms70dB	68	-0.023	0.039	62	-0.026	22	0.017	0.02
69	8	R8-3	40ms80dB	69	0.091	0.091	1	-0.072	57	0.025	0.031
70	8	R8-3	40ms70dB	70	0.013	0.033	205	-0.016	216	0.011	0.014			all
1	8	R8-5	40ms90dB	1	-0.052	0.56	32	-0.469	43	0.124	0.18		R8-5	no stim	0.0535
2	8	R8-5	40ms90dB	2	0.007	0.342	32	-0.244	44	0.061	0.09		R8-5	40ms70dB	0.0619
3	8	R8-5	40ms110dB	3	0.081	0.908	31	-0.645	42	0.175	0.253		R8-5	40ms80dB	0.2631
4	8	R8-5	no stim	4	0.007	0.062	216	-0.059	164	0.022	0.027		R8-5	40ms90dB	0.367545
5	8	R8-5	40ms80dB	5	-0.02	0.472	34	-0.303	45	0.089	0.125		R8-5	40ms100dB	0.4607
6	8	R8-5	40ms110dB	6	0.023	0.593	31	-0.381	42	0.118	0.162		R8-5	40ms110dB	0.6471
7	8	R8-5	no stim	7	0.003	0.085	22	-0.068	9	0.02	0.026		R8-5	40ms120dB	0.5991
8	8	R8-5	40ms80dB	8	-0.003	0.443	33	-0.316	44	0.075	0.113
9	8	R8-5	no stim	9	0.016	0.055	73	-0.036	62	0.02	0.023
10	8	R8-5	40ms110dB	10	0.039	0.762	30	-0.527	42	0.149	0.211
11	8	R8-5	no stim	11	0.003	0.039	91	-0.026	176	0.015	0.018
12	8	R8-5	40ms120dB	12	0.075	0.606	31	-0.391	42	0.109	0.157
13	8	R8-5	40ms110dB	13	0.091	0.492	30	-0.309	42	0.093	0.13
14	8	R8-5	40ms90dB	14	0.029	0.107	36	-0.081	99	0.027	0.036
15	8	R8-5	40ms80dB	15	0.042	0.091	32	-0.085	42	0.02	0.027
16	8	R8-5	40ms120dB	16	-0.046	0.654	30	-0.436	42	0.128	0.186
17	8	R8-5	40ms80dB	17	0.059	0.303	33	-0.192	44	0.062	0.083
18	8	R8-5	40ms70dB	18	0.068	0.068	1	-0.023	115	0.014	0.017
19	8	R8-5	40ms120dB	19	0.055	0.651	31	-0.423	43	0.105	0.169
20	8	R8-5	40ms100dB	20	0.088	0.28	31	-0.14	20	0.047	0.069
21	8	R8-5	no stim	21	-0.003	0.039	78	-0.023	67	0.014	0.017
22	8	R8-5	40ms110dB	22	0.059	0.703	31	-0.498	43	0.135	0.201
23	8	R8-5	40ms100dB	23	0	0.384	32	-0.251	43	0.073	0.104
24	8	R8-5	40ms80dB	24	0.023	0.29	34	-0.163	45	0.039	0.063
25	8	R8-5	40ms90dB	25	0.026	0.313	33	-0.189	44	0.043	0.07
26	8	R8-5	40ms100dB	26	-0.104	0.277	31	-0.205	42	0.064	0.084
27	8	R8-5	40ms110dB	27	0.01	0.615	31	-0.42	42	0.124	0.172
28	8	R8-5	40ms100dB	28	0.068	0.267	32	-0.199	43	0.067	0.084
29	8	R8-5	40ms110dB	29	0.081	0.29	31	-0.192	42	0.064	0.086
30	8	R8-5	40ms90dB	30	-0.013	0.449	32	-0.322	43	0.085	0.121
31	8	R8-5	40ms120dB	31	0.033	0.775	30	-0.576	42	0.163	0.231
32	8	R8-5	40ms90dB	32	-0.026	0.443	31	-0.329	43	0.076	0.118
33	8	R8-5	40ms100dB	33	-0.023	0.352	33	-0.225	46	0.042	0.077
34	8	R8-5	40ms90dB	34	-0.023	0.208	32	-0.143	42	0.038	0.056
35	8	R8-5	40ms80dB	35	0.072	0.345	33	-0.225	44	0.052	0.084
36	8	R8-5	40ms110dB	36	0.072	0.453	31	-0.257	65	0.088	0.124
37	8	R8-5	no stim	37	0.026	0.049	131	-0.029	94	0.019	0.023
38	8	R8-5	40ms120dB	38	0.065	0.863	30	-0.677	42	0.186	0.269
39	8	R8-5	40ms70dB	39	0.065	0.065	1	-0.023	38	0.015	0.018
40	8	R8-5	40ms100dB	40	0.007	0.625	31	-0.417	43	0.122	0.173
41	8	R8-5	40ms80dB	41	-0.059	0.186	34	-0.059	1	0.033	0.045
42	8	R8-5	40ms90dB	42	0.003	0.501	31	-0.423	43	0.116	0.161
43	8	R8-5	40ms70dB	43	-0.007	0.062	73	-0.049	58	0.021	0.024
44	8	R8-5	no stim	44	0.072	0.072	1	-0.023	164	0.012	0.015
45	8	R8-5	40ms80dB	45	0.036	0.176	35	-0.127	47	0.029	0.045
46	8	R8-5	40ms110dB	46	-0.033	0.834	31	-0.567	42	0.176	0.251
47	8	R8-5	40ms100dB	47	-0.026	0.208	30	-0.176	61	0.056	0.073
48	8	R8-5	40ms70dB	48	0.026	0.049	25	-0.059	56	0.016	0.021
49	8	R8-5	40ms70dB	49	-0.01	0.042	56	-0.033	92	0.016	0.019
50	8	R8-5	40ms70dB	50	-0.039	0.124	30	-0.091	42	0.019	0.03
51	8	R8-5	40ms110dB	51	0.033	0.821	30	-0.648	42	0.18	0.254
52	8	R8-5	no stim	52	0.052	0.052	1	-0.026	185	0.017	0.02
53	8	R8-5	40ms70dB	53	-0.078	0.033	206	-0.078	1	0.013	0.016
54	8	R8-5	40ms90dB	54	0.072	0.739	32	-0.619	44	0.149	0.216
55	8	R8-5	40ms90dB	55	-0.046	0.381	33	-0.287	44	0.08	0.112
56	8	R8-5	40ms100dB	56	-0.075	0.716	31	-0.514	42	0.141	0.204
57	8	R8-5	40ms100dB	57	-0.029	1.045	31	-0.733	67	0.182	0.284
58	8	R8-5	40ms120dB	58	0.062	1.221	30	-0.928	42	0.252	0.368
59	8	R8-5	no stim	59	0.029	0.046	184	-0.029	223	0.017	0.02
60	8	R8-5	40ms100dB	60	0.091	0.453	31	-0.335	43	0.07	0.114
61	8	R8-5	40ms70dB	61	-0.052	0.046	22	-0.052	1	0.02	0.023
62	8	R8-5	40ms120dB	62	0.062	0.86	30	-0.703	41	0.166	0.244
63	8	R8-5	40ms80dB	63	0.042	0.218	35	-0.117	46	0.036	0.054
64	8	R8-5	no stim	64	-0.078	0.036	86	-0.078	1	0.013	0.016
65	8	R8-5	40ms120dB	65	0.042	0.101	73	-0.078	58	0.029	0.036
66	8	R8-5	40ms120dB	66	0.042	0.117	39	-0.094	27	0.026	0.035
67	8	R8-5	40ms120dB	67	0.013	0.143	73	-0.12	40	0.047	0.056
68	8	R8-5	40ms70dB	68	0.065	0.068	44	-0.059	81	0.023	0.028
69	8	R8-5	40ms80dB	69	0.033	0.107	25	-0.104	39	0.025	0.034
70	8	R8-5	40ms70dB	70	0.029	0.062	146	-0.046	159	0.026	0.03			all
1	8	R9-1	40ms90dB	1	-0.055	0.124	6	-0.114	44	0.043	0.052		R9-1	no stim	0.0645
2	8	R9-1	40ms90dB	2	-0.007	0.251	34	-0.202	47	0.048	0.067		R9-1	40ms70dB	0.0469
3	8	R9-1	40ms110dB	3	0.072	0.342	77	-0.332	65	0.101	0.129		R9-1	40ms80dB	0.1087
4	8	R9-1	no stim	4	-0.003	0.039	17	-0.026	7	0.013	0.016		R9-1	40ms90dB	0.128455
5	8	R9-1	40ms80dB	5	-0.016	0.065	43	-0.049	56	0.02	0.025		R9-1	40ms100dB	0.3207
6	8	R9-1	40ms110dB	6	0.029	0.391	33	-0.257	45	0.057	0.09		R9-1	40ms110dB	0.3845
7	8	R9-1	no stim	7	-0.055	0.104	101	-0.081	89	0.027	0.035		R9-1	40ms120dB	0.4886
8	8	R9-1	40ms80dB	8	0.052	0.052	1	-0.023	33	0.014	0.018
9	8	R9-1	no stim	9	-0.013	0.039	88	-0.029	77	0.014	0.017
10	8	R9-1	40ms110dB	10	0.01	0.254	34	-0.176	46	0.046	0.069
11	8	R9-1	no stim	11	0.062	0.062	1	-0.02	208	0.013	0.016
12	8	R9-1	40ms120dB	12	0.039	0.397	32	-0.257	45	0.074	0.106
13	8	R9-1	40ms110dB	13	0.007	0.436	78	-0.355	66	0.121	0.159
14	8	R9-1	40ms90dB	14	0.036	0.065	32	-0.039	113	0.021	0.025
15	8	R9-1	40ms80dB	15	0.081	0.081	1	-0.033	204	0.019	0.023
16	8	R9-1	40ms120dB	16	0.042	0.293	33	-0.208	45	0.066	0.086
17	8	R9-1	40ms80dB	17	-0.023	0.039	97	-0.023	1	0.014	0.017
18	8	R9-1	40ms70dB	18	-0.059	0.029	45	-0.059	1	0.013	0.016
19	8	R9-1	40ms120dB	19	0.036	0.742	32	-0.583	44	0.164	0.235
20	8	R9-1	40ms100dB	20	0.042	0.225	33	-0.186	45	0.04	0.059
21	8	R9-1	no stim	21	0.094	0.094	1	-0.049	144	0.018	0.022
22	8	R9-1	40ms110dB	22	0.007	0.462	33	-0.365	45	0.096	0.137
23	8	R9-1	40ms100dB	23	0.039	0.231	32	-0.199	45	0.05	0.068
24	8	R9-1	40ms80dB	24	0.091	0.091	1	-0.046	156	0.022	0.028
25	8	R9-1	40ms90dB	25	-0.13	0.075	33	-0.13	1	0.017	0.023
26	8	R9-1	40ms100dB	26	-0.026	0.231	34	-0.192	47	0.039	0.062
27	8	R9-1	40ms110dB	27	0.072	0.615	32	-0.456	44	0.144	0.194
28	8	R9-1	40ms100dB	28	0.029	0.205	33	-0.111	21	0.038	0.052
29	8	R9-1	40ms110dB	29	0.016	0.339	31	-0.241	44	0.063	0.094
30	8	R9-1	40ms90dB	30	0.042	0.117	31	-0.072	43	0.027	0.033
31	8	R9-1	40ms120dB	31	0.033	0.501	33	-0.407	46	0.086	0.13
32	8	R9-1	40ms90dB	32	0.007	0.179	34	-0.147	46	0.029	0.046
33	8	R9-1	40ms100dB	33	0	0.202	34	-0.166	46	0.047	0.06
34	8	R9-1	40ms90dB	34	0.072	0.137	34	-0.137	45	0.027	0.043
35	8	R9-1	40ms80dB	35	-0.029	0.16	34	-0.111	47	0.033	0.045
36	8	R9-1	40ms110dB	36	-0.023	0.514	33	-0.449	45	0.102	0.15
37	8	R9-1	no stim	37	0.036	0.036	1	-0.023	118	0.015	0.018
38	8	R9-1	40ms120dB	38	-0.062	0.596	31	-0.453	44	0.105	0.159
39	8	R9-1	40ms70dB	39	-0.033	0.062	54	-0.052	42	0.024	0.028
40	8	R9-1	40ms100dB	40	0.01	0.531	32	-0.4	45	0.09	0.139
41	8	R9-1	40ms80dB	41	-0.186	0.189	34	-0.186	1	0.046	0.064
42	8	R9-1	40ms90dB	42	0.049	0.244	32	-0.215	45	0.06	0.08
43	8	R9-1	40ms70dB	43	-0.078	0.042	3	-0.078	1	0.015	0.019
44	8	R9-1	no stim	44	-0.029	0.059	33	-0.039	19	0.018	0.022
45	8	R9-1	40ms80dB	45	0.075	0.182	33	-0.166	46	0.047	0.061
46	8	R9-1	40ms110dB	46	0.088	0.345	31	-0.293	44	0.078	0.105
47	8	R9-1	40ms100dB	47	-0.081	0.534	34	-0.384	47	0.096	0.139
48	8	R9-1	40ms70dB	48	0.036	0.046	38	-0.029	75	0.021	0.025
49	8	R9-1	40ms70dB	49	0.068	0.068	1	-0.042	64	0.018	0.022
50	8	R9-1	40ms70dB	50	-0.023	0.036	139	-0.023	1	0.014	0.017
51	8	R9-1	40ms110dB	51	-0.01	0.147	26	-0.14	39	0.032	0.044
52	8	R9-1	no stim	52	-0.01	0.127	197	-0.052	185	0.022	0.032
53	8	R9-1	40ms70dB	53	0.042	0.059	68	-0.039	56	0.019	0.023
54	8	R9-1	40ms90dB	54	0.013	0.091	31	-0.075	42	0.024	0.03
55	8	R9-1	40ms90dB	55	0.029	0.13	33	-0.094	47	0.027	0.038
56	8	R9-1	40ms100dB	56	0.042	0.459	33	-0.387	46	0.077	0.123
57	8	R9-1	40ms100dB	57	-0.14	0.361	34	-0.309	46	0.05	0.088
58	8	R9-1	40ms120dB	58	0.049	0.654	33	-0.57	45	0.135	0.2
59	8	R9-1	no stim	59	-0.023	0.033	14	-0.023	1	0.014	0.017
60	8	R9-1	40ms100dB	60	-0.049	0.228	37	-0.225	50	0.055	0.078
61	8	R9-1	40ms70dB	61	-0.026	0.039	59	-0.029	49	0.014	0.017
62	8	R9-1	40ms120dB	62	-0.059	0.615	32	-0.446	44	0.109	0.163
63	8	R9-1	40ms80dB	63	-0.007	0.166	34	-0.133	45	0.036	0.048
64	8	R9-1	no stim	64	0.016	0.052	238	-0.026	222	0.013	0.017
65	8	R9-1	40ms120dB	65	-0.156	0.329	33	-0.238	44	0.046	0.08
66	8	R9-1	40ms120dB	66	0.075	0.495	31	-0.384	44	0.083	0.128
67	8	R9-1	40ms120dB	67	-0.01	0.264	33	-0.221	44	0.067	0.086
68	8	R9-1	40ms70dB	68	-0.078	0.042	61	-0.078	1	0.016	0.02
69	8	R9-1	40ms80dB	69	-0.036	0.062	37	-0.039	50	0.019	0.023
70	8	R9-1	40ms70dB	70	-0.029	0.046	57	-0.029	1	0.015	0.019			all
1	8	R9-2	40ms90dB	1	-0.081	0.498	34	-0.4	45	0.104	0.151		R9-2	no stim	0.0528
2	8	R9-2	40ms90dB	2	0.081	0.54	32	-0.462	43	0.131	0.18		R9-2	40ms70dB	0.0582
3	8	R9-2	40ms110dB	3	0.094	0.667	31	-0.511	43	0.121	0.186		R9-2	40ms80dB	0.1005
4	8	R9-2	no stim	4	0.052	0.052	1	-0.033	73	0.016	0.02		R9-2	40ms90dB	0.333455
5	8	R9-2	40ms80dB	5	0.02	0.117	72	-0.133	61	0.032	0.043		R9-2	40ms100dB	0.6149
6	8	R9-2	40ms110dB	6	0.003	0.908	32	-0.681	43	0.185	0.267		R9-2	40ms110dB	0.6807
7	8	R9-2	no stim	7	0.003	0.036	50	-0.029	63	0.013	0.016		R9-2	40ms120dB	0.7554
8	8	R9-2	40ms80dB	8	-0.081	0.098	49	-0.081	1	0.023	0.029
9	8	R9-2	no stim	9	-0.036	0.042	201	-0.036	1	0.014	0.017
10	8	R9-2	40ms110dB	10	0.055	0.436	30	-0.319	41	0.079	0.122
11	8	R9-2	no stim	11	-0.013	0.042	88	-0.029	75	0.014	0.017
12	8	R9-2	40ms120dB	12	-0.153	0.667	31	-0.485	42	0.118	0.181
13	8	R9-2	40ms110dB	13	0.01	0.453	30	-0.404	41	0.099	0.141
14	8	R9-2	40ms90dB	14	-0.046	0.384	31	-0.309	42	0.083	0.113
15	8	R9-2	40ms80dB	15	-0.023	0.078	43	-0.052	56	0.023	0.028
16	8	R9-2	40ms120dB	16	-0.055	0.654	30	-0.687	42	0.158	0.226
17	8	R9-2	40ms80dB	17	0	0.088	47	-0.046	61	0.016	0.022
18	8	R9-2	40ms70dB	18	-0.036	0.039	118	-0.036	1	0.014	0.017
19	8	R9-2	40ms120dB	19	0.042	0.876	31	-0.729	43	0.189	0.267
20	8	R9-2	40ms100dB	20	-0.026	0.374	32	-0.335	46	0.089	0.12
21	8	R9-2	no stim	21	-0.039	0.049	34	-0.039	1	0.02	0.023
22	8	R9-2	40ms110dB	22	-0.036	0.283	32	-0.173	20	0.06	0.079
23	8	R9-2	40ms100dB	23	-0.075	0.716	32	-0.589	44	0.133	0.201
24	8	R9-2	40ms80dB	24	-0.137	0.101	45	-0.137	1	0.025	0.035
25	8	R9-2	40ms90dB	25	0.039	0.189	34	-0.107	23	0.025	0.04
26	8	R9-2	40ms100dB	26	-0.055	0.514	32	-0.436	43	0.107	0.152
27	8	R9-2	40ms110dB	27	0.003	0.957	31	-0.729	42	0.18	0.269
28	8	R9-2	40ms100dB	28	0.026	0.694	31	-0.567	43	0.127	0.19
29	8	R9-2	40ms110dB	29	-0.013	0.762	32	-0.638	44	0.148	0.215
30	8	R9-2	40ms90dB	30	0.01	0.199	34	-0.117	45	0.033	0.047
31	8	R9-2	40ms120dB	31	0.033	0.567	31	-0.41	43	0.098	0.147
32	8	R9-2	40ms90dB	32	-0.026	0.466	33	-0.384	44	0.08	0.122
33	8	R9-2	40ms100dB	33	-0.01	0.589	32	-0.492	44	0.092	0.151
34	8	R9-2	40ms90dB	34	0.059	0.195	32	-0.153	43	0.047	0.06
35	8	R9-2	40ms80dB	35	0.029	0.052	43	-0.039	30	0.014	0.018
36	8	R9-2	40ms110dB	36	-0.013	0.928	31	-0.794	42	0.191	0.278
37	8	R9-2	no stim	37	-0.13	0.036	249	-0.13	1	0.014	0.018
38	8	R9-2	40ms120dB	38	0.026	0.775	31	-0.567	42	0.153	0.224
39	8	R9-2	40ms70dB	39	-0.062	0.068	15	-0.065	3	0.026	0.031
40	8	R9-2	40ms100dB	40	0	0.443	31	-0.322	42	0.083	0.116
41	8	R9-2	40ms80dB	41	0.059	0.101	46	-0.081	59	0.036	0.043
42	8	R9-2	40ms90dB	42	-0.02	0.234	33	-0.156	44	0.042	0.06
43	8	R9-2	40ms70dB	43	0.052	0.052	1	-0.023	44	0.014	0.017
44	8	R9-2	no stim	44	0.013	0.036	123	-0.02	87	0.014	0.017
45	8	R9-2	40ms80dB	45	-0.026	0.042	38	-0.026	1	0.015	0.018
46	8	R9-2	40ms110dB	46	-0.033	0.4	31	-0.303	44	0.092	0.124
47	8	R9-2	40ms100dB	47	0.088	0.55	31	-0.449	44	0.125	0.171
48	8	R9-2	40ms70dB	48	0.072	0.075	44	-0.036	80	0.02	0.025
49	8	R9-2	40ms70dB	49	-0.016	0.042	58	-0.036	72	0.018	0.021
50	8	R9-2	40ms70dB	50	0.029	0.049	3	-0.033	37	0.02	0.023
51	8	R9-2	40ms110dB	51	-0.055	1.013	31	-0.827	43	0.238	0.326
52	8	R9-2	no stim	52	0.085	0.085	1	-0.023	32	0.014	0.018
53	8	R9-2	40ms70dB	53	0.033	0.055	22	-0.039	7	0.017	0.021
54	8	R9-2	40ms90dB	54	0.052	0.488	33	-0.384	44	0.102	0.141
55	8	R9-2	40ms90dB	55	0	0.475	32	-0.316	43	0.094	0.135
56	8	R9-2	40ms100dB	56	-0.023	0.892	32	-0.755	43	0.184	0.27
57	8	R9-2	40ms100dB	57	0.013	0.755	31	-0.625	43	0.149	0.217
58	8	R9-2	40ms120dB	58	-0.085	0.674	31	-0.586	42	0.135	0.207
59	8	R9-2	no stim	59	0.114	0.114	1	-0.065	12	0.021	0.027
60	8	R9-2	40ms100dB	60	0.023	0.622	31	-0.518	42	0.115	0.179
61	8	R9-2	40ms70dB	61	0.036	0.081	17	-0.068	4	0.021	0.026
62	8	R9-2	40ms120dB	62	-0.013	0.928	30	-0.759	42	0.204	0.289
63	8	R9-2	40ms80dB	63	0.007	0.068	44	-0.062	59	0.024	0.029
64	8	R9-2	no stim	64	0.029	0.036	194	-0.026	231	0.013	0.016
65	8	R9-2	40ms120dB	65	0.016	0.925	30	-0.772	42	0.201	0.286
66	8	R9-2	40ms120dB	66	0.088	0.703	31	-0.482	43	0.154	0.212
67	8	R9-2	40ms120dB	67	0.036	0.785	30	-0.609	42	0.159	0.231
68	8	R9-2	40ms70dB	68	-0.059	0.062	25	-0.059	1	0.016	0.02
69	8	R9-2	40ms80dB	69	0.023	0.26	35	-0.215	48	0.043	0.067
70	8	R9-2	40ms70dB	70	0.013	0.059	55	-0.055	39	0.02	0.024			all
1	8	R9-3	40ms90dB	1	0.059	0.059	1	-0.029	33	0.016	0.02		R9-3	no stim	0.055
2	8	R9-3	40ms90dB	2	-0.094	0.039	202	-0.094	1	0.015	0.019		R9-3	40ms70dB	0.061
3	8	R9-3	40ms110dB	3	0.02	0.879	29	-0.632	42	0.183	0.258		R9-3	40ms80dB	0.0926
4	8	R9-3	no stim	4	-0.01	0.036	19	-0.023	226	0.012	0.015		R9-3	40ms90dB	0.101
5	8	R9-3	40ms80dB	5	-0.026	0.039	183	-0.026	1	0.015	0.018		R9-3	40ms100dB	0.2
6	8	R9-3	40ms110dB	6	0.029	0.407	29	-0.283	41	0.088	0.117		R9-3	40ms110dB	0.4963
7	8	R9-3	no stim	7	0.065	0.065	1	-0.023	107	0.013	0.016		R9-3	40ms120dB	0.5528
8	8	R9-3	40ms80dB	8	-0.033	0.234	49	-0.208	36	0.047	0.067
9	8	R9-3	no stim	9	-0.117	0.036	203	-0.117	1	0.015	0.019
10	8	R9-3	40ms110dB	10	-0.016	0.524	30	-0.329	42	0.095	0.141
11	8	R9-3	no stim	11	-0.052	0.042	141	-0.052	1	0.015	0.019
12	8	R9-3	40ms120dB	12	-0.01	0.928	29	-0.7	42	0.193	0.274
13	8	R9-3	40ms110dB	13	-0.007	0.615	30	-0.4	42	0.098	0.155
14	8	R9-3	40ms90dB	14	-0.094	0.085	47	-0.094	1	0.023	0.03
15	8	R9-3	40ms80dB	15	0.052	0.101	46	-0.068	34	0.022	0.029
16	8	R9-3	40ms120dB	16	0.023	0.651	29	-0.472	41	0.135	0.187
17	8	R9-3	40ms80dB	17	0.023	0.13	47	-0.101	34	0.03	0.04
18	8	R9-3	40ms70dB	18	-0.02	0.039	54	-0.02	1	0.011	0.014
19	8	R9-3	40ms120dB	19	0.029	0.472	29	-0.378	40	0.083	0.13
20	8	R9-3	40ms100dB	20	-0.01	0.3	30	-0.228	42	0.069	0.092
21	8	R9-3	no stim	21	0.072	0.072	1	-0.02	107	0.015	0.018
22	8	R9-3	40ms110dB	22	-0.026	0.573	29	-0.449	41	0.131	0.179
23	8	R9-3	40ms100dB	23	-0.156	0.13	51	-0.156	1	0.041	0.051
24	8	R9-3	40ms80dB	24	-0.104	0.091	48	-0.104	1	0.029	0.035
25	8	R9-3	40ms90dB	25	-0.007	0.065	40	-0.059	28	0.021	0.025
26	8	R9-3	40ms100dB	26	0.101	0.293	29	-0.313	40	0.075	0.108
27	8	R9-3	40ms110dB	27	0.088	0.339	29	-0.251	39	0.079	0.106
28	8	R9-3	40ms100dB	28	-0.049	0.186	28	-0.14	39	0.04	0.056
29	8	R9-3	40ms110dB	29	-0.075	0.365	30	-0.274	42	0.065	0.1
30	8	R9-3	40ms90dB	30	0.062	0.062	1	-0.059	57	0.019	0.024
31	8	R9-3	40ms120dB	31	0	0.303	28	-0.241	39	0.059	0.09
32	8	R9-3	40ms90dB	32	-0.003	0.111	41	-0.081	30	0.035	0.043
33	8	R9-3	40ms100dB	33	-0.137	0.228	29	-0.16	41	0.033	0.055
34	8	R9-3	40ms90dB	34	-0.036	0.267	45	-0.234	33	0.055	0.081
35	8	R9-3	40ms80dB	35	-0.003	0.078	42	-0.068	54	0.025	0.031
36	8	R9-3	40ms110dB	36	0.052	0.534	30	-0.414	41	0.106	0.15
37	8	R9-3	no stim	37	0.055	0.055	1	-0.023	88	0.016	0.019
38	8	R9-3	40ms120dB	38	0.029	0.694	30	-0.554	42	0.129	0.199
39	8	R9-3	40ms70dB	39	-0.12	0.143	55	-0.12	1	0.037	0.047
40	8	R9-3	40ms100dB	40	0	0.147	30	-0.098	62	0.029	0.041
41	8	R9-3	40ms80dB	41	0.026	0.039	23	-0.029	12	0.015	0.018
42	8	R9-3	40ms90dB	42	-0.007	0.267	46	-0.27	34	0.064	0.089
43	8	R9-3	40ms70dB	43	0.062	0.062	1	-0.029	40	0.013	0.016
44	8	R9-3	no stim	44	-0.033	0.062	248	-0.033	1	0.017	0.021
45	8	R9-3	40ms80dB	45	-0.01	0.055	43	-0.033	196	0.018	0.022
46	8	R9-3	40ms110dB	46	0.042	0.453	30	-0.352	41	0.069	0.116
47	8	R9-3	40ms100dB	47	-0.078	0.202	46	-0.15	34	0.052	0.067
48	8	R9-3	40ms70dB	48	0.042	0.042	1	-0.033	91	0.016	0.019
49	8	R9-3	40ms70dB	49	0.003	0.046	50	-0.036	38	0.015	0.018
50	8	R9-3	40ms70dB	50	0.016	0.078	53	-0.052	64	0.02	0.025
51	8	R9-3	40ms110dB	51	0.039	0.274	30	-0.264	41	0.056	0.085
52	8	R9-3	no stim	52	0.036	0.042	218	-0.036	230	0.014	0.017
53	8	R9-3	40ms70dB	53	0.016	0.046	13	-0.039	3	0.018	0.021
54	8	R9-3	40ms90dB	54	0.007	0.078	74	-0.081	38	0.029	0.035
55	8	R9-3	40ms90dB	55	0.013	0.078	75	-0.094	39	0.03	0.036
56	8	R9-3	40ms100dB	56	0.104	0.234	31	-0.173	43	0.064	0.08
57	8	R9-3	40ms100dB	57	-0.078	0.114	13	-0.085	47	0.024	0.034
58	8	R9-3	40ms120dB	58	-0.052	0.26	27	-0.251	39	0.059	0.085
59	8	R9-3	no stim	59	-0.007	0.065	66	-0.046	79	0.023	0.027
60	8	R9-3	40ms100dB	60	-0.023	0.166	31	-0.166	42	0.034	0.05
61	8	R9-3	40ms70dB	61	0.003	0.059	20	-0.042	37	0.022	0.026
62	8	R9-3	40ms120dB	62	0.049	1.035	30	-0.85	42	0.2	0.294
63	8	R9-3	40ms80dB	63	0.059	0.117	48	-0.117	36	0.033	0.043
64	8	R9-3	no stim	64	-0.01	0.075	113	-0.042	77	0.023	0.028
65	8	R9-3	40ms120dB	65	0.029	0.277	52	-0.27	40	0.088	0.112
66	8	R9-3	40ms120dB	66	0.078	0.716	31	-0.615	43	0.17	0.232
67	8	R9-3	40ms120dB	67	-0.013	0.192	29	-0.186	40	0.054	0.07
68	8	R9-3	40ms70dB	68	-0.068	0.046	160	-0.068	1	0.016	0.02
69	8	R9-3	40ms80dB	69	0.036	0.042	59	-0.033	45	0.013	0.017
70	8	R9-3	40ms70dB	70	0.049	0.049	1	-0.02	36	0.012	0.015			all
1	8	R9-4	40ms90dB	1	0.127	0.218	50	-0.202	39	0.063	0.081		R9-4	no stim	0.0547
2	8	R9-4	40ms90dB	2	0.052	0.052	1	-0.039	199	0.018	0.021		R9-4	40ms70dB	0.0622
3	8	R9-4	40ms110dB	3	0.007	0.228	30	-0.179	19	0.048	0.065		R9-4	40ms80dB	0.0716
4	8	R9-4	no stim	4	-0.085	0.042	32	-0.085	1	0.017	0.02		R9-4	40ms90dB	0.097
5	8	R9-4	40ms80dB	5	0.026	0.072	10	-0.046	21	0.021	0.025		R9-4	40ms100dB	0.121
6	8	R9-4	40ms110dB	6	0.059	0.221	29	-0.16	19	0.035	0.052		R9-4	40ms110dB	0.1849
7	8	R9-4	no stim	7	0.007	0.042	25	-0.023	38	0.016	0.019		R9-4	40ms120dB	0.6074
8	8	R9-4	40ms80dB	8	0.029	0.039	56	-0.016	2	0.011	0.014
9	8	R9-4	no stim	9	0.042	0.046	172	-0.026	87	0.018	0.021
10	8	R9-4	40ms110dB	10	0.068	0.228	50	-0.199	61	0.062	0.081
11	8	R9-4	no stim	11	0.137	0.137	1	-0.078	15	0.029	0.035
12	8	R9-4	40ms120dB	12	0.01	0.931	30	-0.726	42	0.22	0.299
13	8	R9-4	40ms110dB	13	-0.029	0.192	38	-0.137	51	0.041	0.055
14	8	R9-4	40ms90dB	14	-0.023	0.042	9	-0.026	215	0.015	0.019
15	8	R9-4	40ms80dB	15	-0.016	0.117	44	-0.124	32	0.04	0.049
16	8	R9-4	40ms120dB	16	-0.023	0.345	30	-0.26	19	0.062	0.096
17	8	R9-4	40ms80dB	17	-0.029	0.147	48	-0.133	35	0.035	0.047
18	8	R9-4	40ms70dB	18	-0.016	0.042	141	-0.026	178	0.018	0.021
19	8	R9-4	40ms120dB	19	0.052	0.498	28	-0.404	64	0.1	0.149
20	8	R9-4	40ms100dB	20	-0.023	0.137	43	-0.075	32	0.031	0.039
21	8	R9-4	no stim	21	-0.026	0.042	92	-0.026	1	0.018	0.021
22	8	R9-4	40ms110dB	22	0.026	0.16	27	-0.098	62	0.04	0.051
23	8	R9-4	40ms100dB	23	-0.16	0.081	41	-0.16	1	0.022	0.029
24	8	R9-4	40ms80dB	24	0	0.042	79	-0.023	67	0.015	0.018
25	8	R9-4	40ms90dB	25	-0.143	0.042	16	-0.143	1	0.015	0.02
26	8	R9-4	40ms100dB	26	0.029	0.13	43	-0.075	55	0.025	0.034
27	8	R9-4	40ms110dB	27	0.075	0.104	38	-0.081	51	0.024	0.032
28	8	R9-4	40ms100dB	28	0.033	0.133	40	-0.107	53	0.033	0.042
29	8	R9-4	40ms110dB	29	0.023	0.133	27	-0.091	17	0.036	0.044
30	8	R9-4	40ms90dB	30	-0.127	0.088	49	-0.127	1	0.026	0.032
31	8	R9-4	40ms120dB	31	0.091	0.583	29	-0.394	41	0.122	0.169
32	8	R9-4	40ms90dB	32	0.081	0.137	46	-0.081	33	0.027	0.037
33	8	R9-4	40ms100dB	33	-0.081	0.101	44	-0.081	1	0.021	0.028
34	8	R9-4	40ms90dB	34	0.068	0.081	45	-0.052	60	0.022	0.028
35	8	R9-4	40ms80dB	35	0	0.068	50	-0.055	65	0.026	0.03
36	8	R9-4	40ms110dB	36	0.065	0.107	28	-0.114	18	0.024	0.033
37	8	R9-4	no stim	37	0.01	0.039	88	-0.026	76	0.017	0.02
38	8	R9-4	40ms120dB	38	0.026	0.527	28	-0.365	41	0.119	0.161
39	8	R9-4	40ms70dB	39	0.01	0.039	44	-0.023	6	0.016	0.019
40	8	R9-4	40ms100dB	40	0.003	0.091	43	-0.072	55	0.02	0.027
41	8	R9-4	40ms80dB	41	0.075	0.081	54	-0.046	66	0.022	0.027
42	8	R9-4	40ms90dB	42	0.013	0.124	72	-0.098	61	0.034	0.043
43	8	R9-4	40ms70dB	43	0.078	0.078	1	-0.055	62	0.028	0.033
44	8	R9-4	no stim	44	-0.039	0.042	30	-0.039	1	0.016	0.019
45	8	R9-4	40ms80dB	45	-0.003	0.042	78	-0.026	65	0.015	0.018
46	8	R9-4	40ms110dB	46	0.01	0.124	39	-0.101	51	0.035	0.044
47	8	R9-4	40ms100dB	47	0.029	0.179	32	-0.111	44	0.028	0.044
48	8	R9-4	40ms70dB	48	-0.01	0.039	124	-0.023	113	0.015	0.018
49	8	R9-4	40ms70dB	49	-0.046	0.042	142	-0.046	1	0.018	0.022
50	8	R9-4	40ms70dB	50	0.124	0.124	1	-0.068	77	0.032	0.037
51	8	R9-4	40ms110dB	51	0.029	0.352	30	-0.329	42	0.085	0.113
52	8	R9-4	no stim	52	0.062	0.062	1	-0.042	163	0.023	0.027
53	8	R9-4	40ms70dB	53	-0.085	0.088	23	-0.085	1	0.027	0.032
54	8	R9-4	40ms90dB	54	-0.003	0.143	52	-0.163	39	0.049	0.06
55	8	R9-4	40ms90dB	55	-0.091	0.14	49	-0.101	37	0.032	0.043
56	8	R9-4	40ms100dB	56	-0.091	0.055	49	-0.091	1	0.021	0.025
57	8	R9-4	40ms100dB	57	-0.117	0.205	46	-0.186	34	0.051	0.068
58	8	R9-4	40ms120dB	58	-0.173	0.892	29	-0.671	42	0.183	0.259
59	8	R9-4	no stim	59	-0.098	0.046	39	-0.098	1	0.019	0.023
60	8	R9-4	40ms100dB	60	0.062	0.098	91	-0.068	56	0.031	0.038
61	8	R9-4	40ms70dB	61	0.007	0.049	233	-0.036	199	0.017	0.02
62	8	R9-4	40ms120dB	62	0.026	0.677	30	-0.488	42	0.154	0.205
63	8	R9-4	40ms80dB	63	0.033	0.059	51	-0.042	64	0.021	0.025
64	8	R9-4	no stim	64	-0.068	0.049	60	-0.068	1	0.016	0.02
65	8	R9-4	40ms120dB	65	0.094	0.527	30	-0.296	42	0.099	0.137
66	8	R9-4	40ms120dB	66	0.055	0.287	30	-0.173	40	0.051	0.071
67	8	R9-4	40ms120dB	67	0.046	0.807	29	-0.648	42	0.186	0.257
68	8	R9-4	40ms70dB	68	0.072	0.072	1	-0.026	207	0.016	0.02
69	8	R9-4	40ms80dB	69	-0.029	0.049	83	-0.029	1	0.02	0.023
70	8	R9-4	40ms70dB	70	-0.01	0.049	121	-0.036	60	0.02	0.023			all
1	8	R9-5	40ms90dB	1	-0.026	0.573	33	-0.472	45	0.108	0.158		R9-5	no stim	0.0561
2	8	R9-5	40ms90dB	2	-0.029	0.16	34	-0.156	47	0.032	0.048		R9-5	40ms70dB	0.0418
3	8	R9-5	40ms110dB	3	0.039	0.593	31	-0.446	43	0.133	0.184		R9-5	40ms80dB	0.208
4	8	R9-5	no stim	4	-0.101	0.036	3	-0.101	1	0.015	0.019		R9-5	40ms90dB	0.249
5	8	R9-5	40ms80dB	5	0.029	0.218	35	-0.215	47	0.045	0.066		R9-5	40ms100dB	0.5309
6	8	R9-5	40ms110dB	6	0	0.694	31	-0.527	43	0.14	0.204		R9-5	40ms110dB	0.6949
7	8	R9-5	no stim	7	0.003	0.036	22	-0.02	83	0.014	0.017		R9-5	40ms120dB	0.6375
8	8	R9-5	40ms80dB	8	-0.013	0.215	34	-0.179	46	0.027	0.051
9	8	R9-5	no stim	9	0.029	0.062	49	-0.042	37	0.028	0.032
10	8	R9-5	40ms110dB	10	-0.016	0.677	31	-0.485	43	0.152	0.214
11	8	R9-5	no stim	11	0.016	0.072	200	-0.049	190	0.021	0.026
12	8	R9-5	40ms120dB	12	0.094	0.615	30	-0.514	67	0.157	0.211
13	8	R9-5	40ms110dB	13	-0.003	0.58	31	-0.472	43	0.134	0.185
14	8	R9-5	40ms90dB	14	0.02	0.12	34	-0.111	44	0.02	0.03
15	8	R9-5	40ms80dB	15	0.013	0.44	32	-0.365	44	0.073	0.113
16	8	R9-5	40ms120dB	16	-0.042	0.755	31	-0.635	42	0.164	0.238
17	8	R9-5	40ms80dB	17	0	0.117	35	-0.101	47	0.027	0.036
18	8	R9-5	40ms70dB	18	0.02	0.039	23	-0.029	66	0.014	0.016
19	8	R9-5	40ms120dB	19	-0.039	0.173	46	-0.156	58	0.05	0.064
20	8	R9-5	40ms100dB	20	0.029	0.374	31	-0.264	43	0.082	0.113
21	8	R9-5	no stim	21	-0.039	0.042	41	-0.039	1	0.017	0.02
22	8	R9-5	40ms110dB	22	0.036	0.707	30	-0.479	64	0.134	0.198
23	8	R9-5	40ms100dB	23	0.02	0.358	33	-0.251	45	0.078	0.106
24	8	R9-5	40ms80dB	24	0.046	0.114	37	-0.052	24	0.023	0.03
25	8	R9-5	40ms90dB	25	0.02	0.147	34	-0.072	45	0.033	0.041
26	8	R9-5	40ms100dB	26	0.029	0.537	32	-0.332	44	0.079	0.129
27	8	R9-5	40ms110dB	27	-0.059	0.609	31	-0.453	66	0.102	0.169
28	8	R9-5	40ms100dB	28	-0.091	0.469	32	-0.427	44	0.091	0.133
29	8	R9-5	40ms110dB	29	0.072	0.944	30	-0.713	42	0.194	0.277
30	8	R9-5	40ms90dB	30	0.01	0.645	32	-0.54	44	0.124	0.182
31	8	R9-5	40ms120dB	31	-0.039	0.899	31	-0.739	43	0.174	0.267
32	8	R9-5	40ms90dB	32	-0.029	0.293	32	-0.303	44	0.05	0.085
33	8	R9-5	40ms100dB	33	0.029	0.599	32	-0.391	44	0.098	0.153
34	8	R9-5	40ms90dB	34	-0.013	0.176	34	-0.104	45	0.039	0.05
35	8	R9-5	40ms80dB	35	0.078	0.12	47	-0.088	33	0.028	0.036
36	8	R9-5	40ms110dB	36	0.016	0.674	31	-0.563	43	0.132	0.196
37	8	R9-5	no stim	37	-0.023	0.081	122	-0.075	110	0.024	0.03
38	8	R9-5	40ms120dB	38	-0.023	0.707	30	-0.537	43	0.127	0.198
39	8	R9-5	40ms70dB	39	0.072	0.072	1	-0.023	59	0.013	0.017
40	8	R9-5	40ms100dB	40	0.01	0.71	31	-0.534	43	0.135	0.195
41	8	R9-5	40ms80dB	41	-0.01	0.176	35	-0.147	46	0.038	0.052
42	8	R9-5	40ms90dB	42	-0.023	0.068	236	-0.052	222	0.02	0.025
43	8	R9-5	40ms70dB	43	0.003	0.036	202	-0.039	186	0.014	0.017
44	8	R9-5	no stim	44	0.059	0.059	1	-0.046	80	0.016	0.02
45	8	R9-5	40ms80dB	45	-0.14	0.107	68	-0.14	1	0.031	0.04
46	8	R9-5	40ms110dB	46	-0.036	0.742	31	-0.645	42	0.165	0.241
47	8	R9-5	40ms100dB	47	-0.12	0.42	32	-0.348	44	0.081	0.117
48	8	R9-5	40ms70dB	48	0.033	0.036	126	-0.016	114	0.012	0.015
49	8	R9-5	40ms70dB	49	-0.036	0.036	149	-0.036	1	0.014	0.017
50	8	R9-5	40ms70dB	50	-0.039	0.059	135	-0.055	227	0.022	0.026
51	8	R9-5	40ms110dB	51	-0.01	0.729	31	-0.596	42	0.154	0.222
52	8	R9-5	no stim	52	0.104	0.104	1	-0.026	150	0.013	0.017
53	8	R9-5	40ms70dB	53	-0.023	0.042	66	-0.029	51	0.015	0.019
54	8	R9-5	40ms90dB	54	-0.003	0.205	33	-0.137	45	0.034	0.05
55	8	R9-5	40ms90dB	55	-0.13	0.352	32	-0.277	44	0.061	0.091
56	8	R9-5	40ms100dB	56	0.02	0.423	32	-0.358	44	0.076	0.113
57	8	R9-5	40ms100dB	57	0.003	0.882	31	-0.641	43	0.171	0.249
58	8	R9-5	40ms120dB	58	-0.143	0.778	31	-0.567	43	0.168	0.236
59	8	R9-5	no stim	59	0	0.033	71	-0.016	229	0.012	0.014
60	8	R9-5	40ms100dB	60	-0.013	0.537	31	-0.433	43	0.088	0.137
61	8	R9-5	40ms70dB	61	-0.003	0.033	11	-0.023	124	0.011	0.014
62	8	R9-5	40ms120dB	62	-0.029	0.905	31	-0.703	66	0.196	0.284
63	8	R9-5	40ms80dB	63	-0.029	0.081	58	-0.062	70	0.021	0.027
64	8	R9-5	no stim	64	0.023	0.036	180	-0.016	2	0.013	0.016
65	8	R9-5	40ms120dB	65	-0.023	0.335	28	-0.365	40	0.084	0.113
66	8	R9-5	40ms120dB	66	0.049	0.544	31	-0.423	43	0.082	0.135
67	8	R9-5	40ms120dB	67	0.039	0.664	31	-0.505	43	0.11	0.174
68	8	R9-5	40ms70dB	68	0.016	0.036	100	-0.016	90	0.012	0.015
69	8	R9-5	40ms80dB	69	-0.01	0.492	33	-0.404	45	0.074	0.122
70	8	R9-5	40ms70dB	70	-0.01	0.029	233	-0.013	196	0.009	0.012			all
1	8	R1-1	40ms90dB	1	0.033	0.075	78	-0.107	43	0.027	0.034		R1-1	no stim	0.0609
2	8	R1-1	40ms90dB	2	-0.039	0.101	37	-0.065	50	0.026	0.032		R1-1	40ms70dB	0.0563
3	8	R1-1	40ms110dB	3	0.059	0.251	50	-0.303	38	0.056	0.088		R1-1	40ms80dB	0.1431
4	8	R1-1	no stim	4	0	0.033	29	-0.02	18	0.013	0.016		R1-1	40ms90dB	0.137091
5	8	R1-1	40ms80dB	5	-0.033	0.13	37	-0.114	47	0.035	0.047		R1-1	40ms100dB	0.2342
6	8	R1-1	40ms110dB	6	0.003	0.479	32	-0.472	43	0.109	0.158		R1-1	40ms110dB	0.2938
7	8	R1-1	no stim	7	0.059	0.059	1	-0.023	211	0.012	0.015		R1-1	40ms120dB	0.3604
8	8	R1-1	40ms80dB	8	0.003	0.107	42	-0.088	55	0.024	0.034
9	8	R1-1	no stim	9	0.068	0.068	1	-0.052	107	0.023	0.028
10	8	R1-1	40ms110dB	10	0.072	0.166	35	-0.094	20	0.036	0.047
11	8	R1-1	no stim	11	0.033	0.104	188	-0.078	199	0.026	0.035
12	8	R1-1	40ms120dB	12	-0.02	0.208	34	-0.15	71	0.044	0.059
13	8	R1-1	40ms110dB	13	0.062	0.26	32	-0.247	44	0.059	0.081
14	8	R1-1	40ms90dB	14	-0.003	0.228	50	-0.166	37	0.041	0.06
15	8	R1-1	40ms80dB	15	0.049	0.12	38	-0.117	51	0.033	0.043
16	8	R1-1	40ms120dB	16	0.036	0.264	32	-0.192	43	0.053	0.073
17	8	R1-1	40ms80dB	17	-0.049	0.199	37	-0.169	49	0.038	0.058
18	8	R1-1	40ms70dB	18	0.042	0.042	1	-0.029	95	0.015	0.018
19	8	R1-1	40ms120dB	19	-0.029	0.277	34	-0.247	46	0.046	0.073
20	8	R1-1	40ms100dB	20	-0.029	0.228	35	-0.176	47	0.041	0.062
21	8	R1-1	no stim	21	0.003	0.042	68	-0.023	58	0.014	0.017
22	8	R1-1	40ms110dB	22	0.036	0.407	31	-0.335	43	0.077	0.111
23	8	R1-1	40ms100dB	23	-0.049	0.156	36	-0.124	49	0.026	0.04
24	8	R1-1	40ms80dB	24	0.059	0.306	35	-0.238	46	0.051	0.081
25	8	R1-1	40ms90dB	25	-0.14	0.215	35	-0.176	46	0.045	0.062
26	8	R1-1	40ms100dB	26	-0.023	0.13	61	-0.147	47	0.043	0.054
27	8	R1-1	40ms110dB	27	0.091	0.176	34	-0.124	47	0.027	0.042
28	8	R1-1	40ms100dB	28	0.068	0.143	32	-0.081	19	0.024	0.034
29	8	R1-1	40ms110dB	29	-0.055	0.101	228	-0.127	47	0.047	0.056
30	8	R1-1	40ms90dB	30	0.055	0.055	1	-0.023	50	0.015	0.019
31	8	R1-1	40ms120dB	31	-0.052	0.3	31	-0.241	43	0.048	0.076
32	8	R1-1	40ms90dB	32	0.085	0.085	1	-0.098	37	0.022	0.03
33	8	R1-1	40ms100dB	33	-0.078	0.062	137	-0.078	1	0.026	0.031
34	8	R1-1	40ms90dB	34	-0.033	0.072	34	-0.055	24	0.018	0.023
35	8	R1-1	40ms80dB	35	-0.02	0.068	17	-0.062	28	0.018	0.023
36	8	R1-1	40ms110dB	36	0.029	0.479	31	-0.378	43	0.07	0.12
37	8	R1-1	no stim	37	0.036	0.049	2	-0.039	177	0.019	0.022
38	8	R1-1	40ms120dB	38	0.033	0.433	30	-0.29	41	0.065	0.107
39	8	R1-1	40ms70dB	39	0.007	0.042	75	-0.023	41	0.013	0.016
40	8	R1-1	40ms100dB	40	-0.091	0.189	31	-0.169	62	0.043	0.061
41	8	R1-1	40ms80dB	41	-0.065	0.27	33	-0.195	44	0.055	0.078
42	8	R1-1	40ms90dB	42	0.098	0.101	47	-0.081	58	0.021	0.03
43	8	R1-1	40ms70dB	43	0.036	0.042	88	-0.036	53	0.014	0.018
44	8	R1-1	no stim	44	-0.023	0.042	18	-0.023	1	0.013	0.016
45	8	R1-1	40ms80dB	45	-0.029	0.143	30	-0.098	65	0.031	0.043
46	8	R1-1	40ms110dB	46	0.023	0.365	32	-0.296	44	0.066	0.102
47	8	R1-1	40ms100dB	47	-0.039	0.313	32	-0.225	43	0.048	0.079
48	8	R1-1	40ms70dB	48	0.033	0.052	24	-0.026	164	0.015	0.019
49	8	R1-1	40ms70dB	49	0.049	0.055	28	-0.033	42	0.016	0.02
50	8	R1-1	40ms70dB	50	0.029	0.052	19	-0.039	30	0.018	0.022
51	8	R1-1	40ms110dB	51	0.007	0.254	31	-0.205	45	0.059	0.081
52	8	R1-1	no stim	52	0.075	0.075	1	-0.02	42	0.013	0.016
53	8	R1-1	40ms70dB	53	0.023	0.049	5	-0.033	17	0.014	0.019
54	8	R1-1	40ms90dB	54	-0.117	0.234	33	-0.218	45	0.042	0.065
55	8	R1-1	40ms90dB	55	-0.036	0.342	33	-0.27	46	0.051	0.087
56	8	R1-1	40ms100dB	56	-0.107	0.453	31	-0.283	45	0.069	0.113
57	8	R1-1	40ms100dB	57	0.078	0.326	30	-0.192	43	0.057	0.085
58	8	R1-1	40ms120dB	58	0.078	0.404	30	-0.267	43	0.073	0.111
59	8	R1-1	no stim	59	0.085	0.088	223	-0.068	212	0.027	0.034
60	8	R1-1	40ms100dB	60	0.033	0.342	32	-0.202	46	0.048	0.08
61	8	R1-1	40ms70dB	61	-0.042	0.033	52	-0.042	1	0.013	0.016
62	8	R1-1	40ms120dB	62	0.062	0.218	31	-0.12	44	0.031	0.049
63	8	R1-1	40ms80dB	63	0.029	0.033	17	-0.02	245	0.013	0.015
64	8	R1-1	no stim	64	0.049	0.049	1	-0.013	147	0.011	0.014
65	8	R1-1	40ms120dB	65	0.075	0.794	31	-0.651	43	0.134	0.207
66	8	R1-1	40ms120dB	66	-0.023	0.309	31	-0.215	43	0.044	0.073
67	8	R1-1	40ms120dB	67	0.036	0.397	29	-0.319	41	0.071	0.112
68	8	R1-1	40ms70dB	68	0.049	0.072	53	-0.052	41	0.024	0.029
69	8	R1-1	40ms80dB	69	0.023	0.055	62	-0.107	46	0.023	0.03
70	8	R1-1	40ms70dB	70	0.124	0.124	1	-0.039	31	0.014	0.02			all
1	8	R5-3	40ms90dB	1	0.065	0.378	30	-0.348	42	0.071	0.109		R5-3	no stim	0.0576
2	8	R5-3	40ms90dB	2	0.049	0.215	30	-0.205	40	0.064	0.084		R5-3	40ms70dB	0.1081
3	8	R5-3	40ms110dB	3	0.078	0.16	27	-0.14	59	0.041	0.054		R5-3	40ms80dB	0.1351
4	8	R5-3	no stim	4	0	0.042	39	-0.029	73	0.016	0.019		R5-3	40ms90dB	0.189273
5	8	R5-3	40ms80dB	5	-0.059	0.068	42	-0.059	1	0.019	0.024		R5-3	40ms100dB	0.2613
6	8	R5-3	40ms110dB	6	-0.039	0.101	29	-0.078	59	0.026	0.033		R5-3	40ms110dB	0.2222
7	8	R5-3	no stim	7	-0.013	0.039	173	-0.02	185	0.013	0.016		R5-3	40ms120dB	0.2898
8	8	R5-3	40ms80dB	8	-0.036	0.075	70	-0.078	59	0.022	0.028
9	8	R5-3	no stim	9	-0.007	0.033	100	-0.016	136	0.012	0.015
10	8	R5-3	40ms110dB	10	0.049	0.274	29	-0.182	41	0.059	0.082
11	8	R5-3	no stim	11	-0.016	0.039	27	-0.023	37	0.014	0.017
12	8	R5-3	40ms120dB	12	-0.023	0.192	45	-0.137	55	0.047	0.062
13	8	R5-3	40ms110dB	13	0.01	0.241	43	-0.234	56	0.059	0.08
14	8	R5-3	40ms90dB	14	-0.01	0.147	51	-0.14	61	0.037	0.052
15	8	R5-3	40ms80dB	15	0.023	0.059	36	-0.023	18	0.016	0.02
16	8	R5-3	40ms120dB	16	0	0.107	91	-0.101	56	0.031	0.038
17	8	R5-3	40ms80dB	17	-0.01	0.111	43	-0.098	56	0.03	0.039
18	8	R5-3	40ms70dB	18	-0.026	0.029	16	-0.026	1	0.01	0.013
19	8	R5-3	40ms120dB	19	0.033	0.316	45	-0.283	58	0.086	0.114
20	8	R5-3	40ms100dB	20	0.107	0.15	44	-0.15	58	0.033	0.048
21	8	R5-3	no stim	21	0.062	0.062	1	-0.039	89	0.024	0.028
22	8	R5-3	40ms110dB	22	0.01	0.098	44	-0.114	57	0.032	0.041
23	8	R5-3	40ms100dB	23	-0.007	0.13	47	-0.153	58	0.029	0.043
24	8	R5-3	40ms80dB	24	-0.065	0.046	47	-0.068	59	0.017	0.022
25	8	R5-3	40ms90dB	25	-0.029	0.046	34	-0.029	1	0.014	0.018
26	8	R5-3	40ms100dB	26	0.026	0.12	30	-0.101	59	0.031	0.04
27	8	R5-3	40ms110dB	27	-0.156	0.166	47	-0.169	59	0.044	0.058
28	8	R5-3	40ms100dB	28	-0.033	0.358	50	-0.345	62	0.095	0.13
29	8	R5-3	40ms110dB	29	-0.137	0.104	47	-0.137	1	0.032	0.042
30	8	R5-3	40ms90dB	30	-0.023	0.127	50	-0.081	61	0.022	0.032
31	8	R5-3	40ms120dB	31	-0.026	0.332	29	-0.277	41	0.053	0.09
32	8	R5-3	40ms90dB	32	0.039	0.365	30	-0.348	41	0.077	0.112
33	8	R5-3	40ms100dB	33	0.013	0.169	47	-0.127	60	0.032	0.045
34	8	R5-3	40ms90dB	34	0.007	0.143	51	-0.12	62	0.045	0.056
35	8	R5-3	40ms80dB	35	-0.003	0.247	31	-0.221	43	0.054	0.078
36	8	R5-3	40ms110dB	36	-0.013	0.508	30	-0.446	41	0.112	0.164
37	8	R5-3	no stim	37	0.085	0.085	1	-0.052	229	0.02	0.025
38	8	R5-3	40ms120dB	38	-0.147	0.365	30	-0.316	42	0.084	0.117
39	8	R5-3	40ms70dB	39	-0.16	0.124	48	-0.16	1	0.03	0.039
40	8	R5-3	40ms100dB	40	0.085	0.257	31	-0.169	42	0.049	0.067
41	8	R5-3	40ms80dB	41	-0.01	0.15	51	-0.127	42	0.033	0.048
42	8	R5-3	40ms90dB	42	0.02	0.062	92	-0.065	104	0.024	0.029
43	8	R5-3	40ms70dB	43	0.101	0.101	1	-0.046	39	0.02	0.025
44	8	R5-3	no stim	44	-0.042	0.059	234	-0.042	1	0.019	0.023
45	8	R5-3	40ms80dB	45	0.003	0.254	52	-0.218	41	0.068	0.09
46	8	R5-3	40ms110dB	46	-0.046	0.306	30	-0.189	18	0.053	0.078
47	8	R5-3	40ms100dB	47	0.052	0.309	31	-0.199	42	0.059	0.084
48	8	R5-3	40ms70dB	48	-0.111	0.221	52	-0.199	39	0.042	0.064
49	8	R5-3	40ms70dB	49	0.072	0.072	1	-0.02	63	0.01	0.014
50	8	R5-3	40ms70dB	50	0.049	0.065	48	-0.055	62	0.022	0.027
51	8	R5-3	40ms110dB	51	-0.033	0.264	32	-0.166	21	0.041	0.069
52	8	R5-3	no stim	52	-0.016	0.042	61	-0.023	2	0.013	0.016
53	8	R5-3	40ms70dB	53	0.013	0.127	50	-0.104	38	0.033	0.044
54	8	R5-3	40ms90dB	54	0.013	0.381	30	-0.335	42	0.086	0.118
55	8	R5-3	40ms90dB	55	-0.062	0.218	32	-0.166	43	0.047	0.068
56	8	R5-3	40ms100dB	56	0.068	0.433	30	-0.361	41	0.087	0.125
57	8	R5-3	40ms100dB	57	0.075	0.348	29	-0.322	62	0.093	0.126
58	8	R5-3	40ms120dB	58	0.003	0.189	75	-0.169	63	0.048	0.066
59	8	R5-3	no stim	59	0.068	0.068	1	-0.065	46	0.017	0.023
60	8	R5-3	40ms100dB	60	0.029	0.339	29	-0.436	41	0.087	0.123
61	8	R5-3	40ms70dB	61	0.01	0.039	4	-0.029	38	0.014	0.017
62	8	R5-3	40ms120dB	62	0.072	0.195	49	-0.179	62	0.05	0.072
63	8	R5-3	40ms80dB	63	0.107	0.107	1	-0.062	62	0.021	0.029
64	8	R5-3	no stim	64	0.107	0.107	1	-0.065	37	0.019	0.025
65	8	R5-3	40ms120dB	65	0.013	0.511	30	-0.335	64	0.091	0.137
66	8	R5-3	40ms120dB	66	-0.02	0.339	52	-0.42	40	0.079	0.12
67	8	R5-3	40ms120dB	67	0.013	0.352	29	-0.254	64	0.086	0.112
68	8	R5-3	40ms70dB	68	0.075	0.075	1	-0.039	58	0.018	0.023
69	8	R5-3	40ms80dB	69	-0.01	0.234	33	-0.192	44	0.054	0.075
70	8	R5-3	40ms70dB	70	0	0.228	60	-0.199	47	0.052	0.071			all
1	8	R1-2	40ms90dB	1	0.036	0.143	35	-0.133	47	0.035	0.046		R1-2	no stim	0.0606
2	8	R1-2	40ms90dB	2	-0.176	0.264	33	-0.202	46	0.056	0.078		R1-2	40ms70dB	0.069
3	8	R1-2	40ms110dB	3	0	1.127	31	-0.856	43	0.223	0.317		R1-2	40ms80dB	0.102
4	8	R1-2	no stim	4	0.055	0.055	1	-0.026	15	0.014	0.017		R1-2	40ms90dB	0.110091
5	8	R1-2	40ms80dB	5	-0.039	0.104	50	-0.078	63	0.031	0.037		R1-2	40ms100dB	0.2113
6	8	R1-2	40ms110dB	6	0.013	0.775	31	-0.615	43	0.142	0.208		R1-2	40ms110dB	0.5913
7	8	R1-2	no stim	7	-0.013	0.062	236	-0.052	223	0.018	0.024		R1-2	40ms120dB	0.5502
8	8	R1-2	40ms80dB	8	-0.072	0.124	51	-0.13	38	0.032	0.044
9	8	R1-2	no stim	9	-0.007	0.046	83	-0.029	72	0.014	0.018
10	8	R1-2	40ms110dB	10	0.039	0.524	32	-0.433	44	0.085	0.133
11	8	R1-2	no stim	11	0.007	0.049	11	-0.033	47	0.018	0.022
12	8	R1-2	40ms120dB	12	0.059	0.606	31	-0.446	44	0.103	0.153
13	8	R1-2	40ms110dB	13	0.033	0.847	31	-0.667	42	0.148	0.217
14	8	R1-2	40ms90dB	14	-0.163	0.13	31	-0.176	42	0.025	0.042
15	8	R1-2	40ms80dB	15	0.026	0.072	118	-0.065	107	0.024	0.029
16	8	R1-2	40ms120dB	16	0.02	0.348	30	-0.238	41	0.061	0.085
17	8	R1-2	40ms80dB	17	0.062	0.098	52	-0.068	87	0.036	0.042
18	8	R1-2	40ms70dB	18	0.02	0.16	51	-0.127	38	0.032	0.045
19	8	R1-2	40ms120dB	19	0.007	0.231	30	-0.133	43	0.036	0.053
20	8	R1-2	40ms100dB	20	-0.033	0.143	33	-0.091	21	0.029	0.039
21	8	R1-2	no stim	21	0.042	0.111	143	-0.098	154	0.041	0.049
22	8	R1-2	40ms110dB	22	0.085	0.293	31	-0.156	19	0.045	0.067
23	8	R1-2	40ms100dB	23	0.033	0.088	53	-0.062	42	0.021	0.029
24	8	R1-2	40ms80dB	24	-0.029	0.075	48	-0.042	62	0.015	0.021
25	8	R1-2	40ms90dB	25	-0.016	0.085	55	-0.065	44	0.027	0.033
26	8	R1-2	40ms100dB	26	-0.007	0.404	30	-0.352	42	0.081	0.115
27	8	R1-2	40ms110dB	27	0.052	0.511	31	-0.387	43	0.097	0.139
28	8	R1-2	40ms100dB	28	0.072	0.111	70	-0.117	58	0.027	0.036
29	8	R1-2	40ms110dB	29	0.062	0.456	32	-0.329	44	0.084	0.122
30	8	R1-2	40ms90dB	30	0.023	0.065	51	-0.046	91	0.02	0.025
31	8	R1-2	40ms120dB	31	0.046	0.677	31	-0.524	43	0.112	0.175
32	8	R1-2	40ms90dB	32	0.02	0.055	128	-0.039	162	0.02	0.024
33	8	R1-2	40ms100dB	33	0.094	0.111	49	-0.101	108	0.039	0.047
34	8	R1-2	40ms90dB	34	0.039	0.117	46	-0.091	59	0.027	0.036
35	8	R1-2	40ms80dB	35	0.016	0.143	79	-0.12	66	0.046	0.056
36	8	R1-2	40ms110dB	36	-0.023	0.254	31	-0.234	43	0.055	0.076
37	8	R1-2	no stim	37	-0.01	0.062	47	-0.055	59	0.026	0.03
38	8	R1-2	40ms120dB	38	-0.016	0.322	32	-0.186	43	0.041	0.07
39	8	R1-2	40ms70dB	39	0.029	0.059	49	-0.039	34	0.017	0.021
40	8	R1-2	40ms100dB	40	-0.072	0.218	50	-0.179	38	0.049	0.068
41	8	R1-2	40ms80dB	41	0.036	0.049	52	-0.029	37	0.014	0.018
42	8	R1-2	40ms90dB	42	-0.01	0.046	49	-0.036	61	0.014	0.017
43	8	R1-2	40ms70dB	43	-0.01	0.107	53	-0.104	40	0.031	0.039
44	8	R1-2	no stim	44	-0.029	0.039	32	-0.033	237	0.014	0.017
45	8	R1-2	40ms80dB	45	-0.003	0.104	50	-0.068	63	0.021	0.028
46	8	R1-2	40ms110dB	46	0.055	0.765	31	-0.654	43	0.147	0.215
47	8	R1-2	40ms100dB	47	-0.02	0.195	32	-0.133	66	0.05	0.065
48	8	R1-2	40ms70dB	48	0.046	0.049	48	-0.029	62	0.014	0.018
49	8	R1-2	40ms70dB	49	-0.02	0.046	52	-0.023	41	0.012	0.015
50	8	R1-2	40ms70dB	50	0.02	0.094	51	-0.098	64	0.03	0.037
51	8	R1-2	40ms110dB	51	-0.049	0.361	32	-0.254	43	0.086	0.112
52	8	R1-2	no stim	52	0.013	0.055	49	-0.036	61	0.017	0.021
53	8	R1-2	40ms70dB	53	0.033	0.049	230	-0.029	218	0.017	0.02
54	8	R1-2	40ms90dB	54	0.033	0.176	33	-0.156	45	0.045	0.058
55	8	R1-2	40ms90dB	55	0.016	0.13	32	-0.104	44	0.031	0.041
56	8	R1-2	40ms100dB	56	0.02	0.176	48	-0.176	35	0.048	0.062
57	8	R1-2	40ms100dB	57	0.055	0.345	32	-0.274	43	0.067	0.098
58	8	R1-2	40ms120dB	58	0.098	0.511	31	-0.41	43	0.115	0.156
59	8	R1-2	no stim	59	-0.062	0.059	133	-0.062	1	0.018	0.022
60	8	R1-2	40ms100dB	60	0.055	0.322	32	-0.238	43	0.081	0.102
61	8	R1-2	40ms70dB	61	0.042	0.042	1	-0.029	9	0.016	0.019
62	8	R1-2	40ms120dB	62	-0.098	0.697	30	-0.57	43	0.14	0.202
63	8	R1-2	40ms80dB	63	0.078	0.189	32	-0.186	43	0.06	0.076
64	8	R1-2	no stim	64	-0.114	0.068	250	-0.114	1	0.019	0.025
65	8	R1-2	40ms120dB	65	0.081	0.72	31	-0.596	44	0.147	0.207
66	8	R1-2	40ms120dB	66	0.039	0.609	31	-0.459	43	0.108	0.164
67	8	R1-2	40ms120dB	67	0.036	0.781	31	-0.638	43	0.141	0.214
68	8	R1-2	40ms70dB	68	-0.133	0.042	229	-0.133	1	0.013	0.018
69	8	R1-2	40ms80dB	69	-0.085	0.062	76	-0.085	1	0.021	0.025
70	8	R1-2	40ms70dB	70	-0.153	0.042	84	-0.153	1	0.014	0.019			all
1	8	R1-3	40ms90dB	1	-0.01	0.111	36	-0.091	48	0.023	0.031		R1-3	no stim	0.0574
2	8	R1-3	40ms90dB	2	0.007	0.199	31	-0.186	44	0.038	0.055		R1-3	40ms70dB	0.0446
3	8	R1-3	40ms110dB	3	0.091	1.794	30	-1.394	42	0.382	0.543		R1-3	40ms80dB	0.0869
4	8	R1-3	no stim	4	0.072	0.072	1	-0.052	227	0.02	0.025		R1-3	40ms90dB	0.159545
5	8	R1-3	40ms80dB	5	0.052	0.052	1	-0.02	20	0.013	0.016		R1-3	40ms100dB	0.6638
6	8	R1-3	40ms110dB	6	-0.127	1.299	30	-1.006	42	0.261	0.384		R1-3	40ms110dB	1.3647
7	8	R1-3	no stim	7	0.02	0.036	128	-0.023	139	0.012	0.014		R1-3	40ms120dB	1.084
8	8	R1-3	40ms80dB	8	0.036	0.088	75	-0.059	88	0.023	0.029
9	8	R1-3	no stim	9	0.049	0.094	199	-0.085	188	0.025	0.032
10	8	R1-3	40ms110dB	10	0.042	1.462	30	-1.133	42	0.3	0.437
11	8	R1-3	no stim	11	-0.01	0.029	10	-0.016	24	0.011	0.014
12	8	R1-3	40ms120dB	12	0	1.582	30	-1.26	42	0.337	0.483
13	8	R1-3	40ms110dB	13	0.003	1.524	30	-1.175	42	0.318	0.462
14	8	R1-3	40ms90dB	14	0.085	0.182	31	-0.153	42	0.032	0.05
15	8	R1-3	40ms80dB	15	0.049	0.12	35	-0.081	45	0.018	0.028
16	8	R1-3	40ms120dB	16	0	1.368	30	-0.993	42	0.265	0.395
17	8	R1-3	40ms80dB	17	0.068	0.117	33	-0.104	45	0.023	0.033
18	8	R1-3	40ms70dB	18	-0.02	0.036	76	-0.029	64	0.011	0.013
19	8	R1-3	40ms120dB	19	-0.055	0.882	29	-0.697	64	0.185	0.275
20	8	R1-3	40ms100dB	20	0.065	0.876	30	-0.667	65	0.19	0.269
21	8	R1-3	no stim	21	0.036	0.046	135	-0.026	146	0.017	0.02
22	8	R1-3	40ms110dB	22	0.026	1.267	30	-0.947	42	0.236	0.361
23	8	R1-3	40ms100dB	23	-0.013	0.892	30	-0.697	42	0.148	0.234
24	8	R1-3	40ms80dB	24	-0.003	0.147	33	-0.12	46	0.026	0.04
25	8	R1-3	40ms90dB	25	-0.072	0.186	32	-0.104	44	0.027	0.042
26	8	R1-3	40ms100dB	26	0.026	0.641	31	-0.449	43	0.09	0.15
27	8	R1-3	40ms110dB	27	0.039	1.361	30	-1.035	41	0.272	0.399
28	8	R1-3	40ms100dB	28	0.007	0.788	31	-0.609	43	0.126	0.198
29	8	R1-3	40ms110dB	29	-0.094	1.504	30	-1.192	42	0.304	0.446
30	8	R1-3	40ms90dB	30	0	0.192	35	-0.124	47	0.04	0.052
31	8	R1-3	40ms120dB	31	-0.01	1.508	30	-1.14	41	0.309	0.451
32	8	R1-3	40ms90dB	32	-0.003	0.208	31	-0.208	42	0.052	0.071
33	8	R1-3	40ms100dB	33	-0.023	0.654	31	-0.635	42	0.162	0.226
34	8	R1-3	40ms90dB	34	-0.01	0.091	71	-0.091	39	0.023	0.031
35	8	R1-3	40ms80dB	35	0.01	0.036	24	-0.039	250	0.014	0.016
36	8	R1-3	40ms110dB	36	0.065	0.557	32	-0.358	45	0.105	0.152
37	8	R1-3	no stim	37	0.042	0.042	1	-0.013	20	0.01	0.013
38	8	R1-3	40ms120dB	38	-0.091	1.013	29	-0.941	41	0.197	0.297
39	8	R1-3	40ms70dB	39	0.072	0.072	1	-0.013	186	0.011	0.014
40	8	R1-3	40ms100dB	40	0.042	0.791	30	-0.641	42	0.15	0.226
41	8	R1-3	40ms80dB	41	0	0.065	48	-0.039	59	0.017	0.021
42	8	R1-3	40ms90dB	42	0	0.15	33	-0.117	44	0.026	0.038
43	8	R1-3	40ms70dB	43	0.016	0.039	3	-0.033	15	0.014	0.018
44	8	R1-3	no stim	44	0.072	0.088	5	-0.065	17	0.031	0.036
45	8	R1-3	40ms80dB	45	-0.033	0.046	56	-0.036	69	0.014	0.018
46	8	R1-3	40ms110dB	46	0.059	1.394	30	-1.074	41	0.26	0.395
47	8	R1-3	40ms100dB	47	0.052	0.492	33	-0.378	45	0.08	0.126
48	8	R1-3	40ms70dB	48	0	0.029	51	-0.02	113	0.013	0.016
49	8	R1-3	40ms70dB	49	0.059	0.059	1	-0.023	37	0.013	0.016
50	8	R1-3	40ms70dB	50	0.062	0.062	1	-0.026	41	0.014	0.017
51	8	R1-3	40ms110dB	51	0.062	1.485	30	-1.198	42	0.277	0.423
52	8	R1-3	no stim	52	-0.02	0.036	248	-0.023	236	0.013	0.016
53	8	R1-3	40ms70dB	53	-0.101	0.036	33	-0.101	1	0.012	0.016
54	8	R1-3	40ms90dB	54	0.049	0.114	33	-0.078	45	0.023	0.032
55	8	R1-3	40ms90dB	55	0.026	0.322	31	-0.251	42	0.062	0.087
56	8	R1-3	40ms100dB	56	-0.023	0.869	31	-0.72	43	0.18	0.254
57	8	R1-3	40ms100dB	57	0.013	0.257	29	-0.27	40	0.06	0.088
58	8	R1-3	40ms120dB	58	0.065	0.56	35	-0.501	48	0.125	0.17
59	8	R1-3	no stim	59	0.085	0.085	1	-0.039	80	0.019	0.022
60	8	R1-3	40ms100dB	60	-0.02	0.378	33	-0.306	46	0.052	0.092
61	8	R1-3	40ms70dB	61	-0.016	0.042	77	-0.033	5	0.017	0.02
62	8	R1-3	40ms120dB	62	0.026	0.944	30	-0.821	65	0.235	0.326
63	8	R1-3	40ms80dB	63	-0.01	0.042	213	-0.026	108	0.013	0.016
64	8	R1-3	no stim	64	-0.02	0.046	50	-0.023	191	0.013	0.017
65	8	R1-3	40ms120dB	65	0.052	2.022	30	-1.638	42	0.432	0.623
66	8	R1-3	40ms120dB	66	-0.098	0.469	52	-0.524	39	0.118	0.165
67	8	R1-3	40ms120dB	67	0	0.492	28	-0.394	63	0.108	0.151
68	8	R1-3	40ms70dB	68	0.016	0.042	246	-0.026	188	0.015	0.019
69	8	R1-3	40ms80dB	69	-0.098	0.156	33	-0.163	45	0.039	0.053
70	8	R1-3	40ms70dB	70	-0.059	0.029	82	-0.059	1	0.013	0.015			all
1	8	R1-4	40ms90dB	1	-0.036	0.156	27	-0.166	61	0.042	0.058		R1-4	no stim	0.055
2	8	R1-4	40ms90dB	2	-0.039	0.332	32	-0.287	46	0.054	0.088		R1-4	40ms70dB	0.055
3	8	R1-4	40ms110dB	3	0.065	0.703	30	-0.531	43	0.133	0.201		R1-4	40ms80dB	0.1224
4	8	R1-4	no stim	4	0.02	0.036	235	-0.02	246	0.013	0.015		R1-4	40ms90dB	0.298364
5	8	R1-4	40ms80dB	5	-0.156	0.062	136	-0.156	1	0.024	0.03		R1-4	40ms100dB	0.4879
6	8	R1-4	40ms110dB	6	-0.026	0.524	29	-0.4	18	0.094	0.152		R1-4	40ms110dB	0.7
7	8	R1-4	no stim	7	0.059	0.068	235	-0.052	245	0.016	0.021		R1-4	40ms120dB	0.5756
8	8	R1-4	40ms80dB	8	-0.156	0.088	40	-0.156	1	0.021	0.029
9	8	R1-4	no stim	9	-0.003	0.055	80	-0.039	69	0.016	0.02
10	8	R1-4	40ms110dB	10	0.007	0.524	30	-0.365	18	0.095	0.141
11	8	R1-4	no stim	11	0.065	0.065	1	-0.039	31	0.017	0.021
12	8	R1-4	40ms120dB	12	0.101	0.192	26	-0.212	17	0.038	0.055
13	8	R1-4	40ms110dB	13	-0.075	0.345	30	-0.28	18	0.064	0.096
14	8	R1-4	40ms90dB	14	-0.026	0.137	35	-0.176	47	0.031	0.047
15	8	R1-4	40ms80dB	15	0.013	0.068	71	-0.052	32	0.019	0.024
16	8	R1-4	40ms120dB	16	-0.075	0.593	30	-0.433	43	0.114	0.164
17	8	R1-4	40ms80dB	17	-0.039	0.153	59	-0.169	48	0.041	0.056
18	8	R1-4	40ms70dB	18	-0.026	0.055	247	-0.029	213	0.017	0.021
19	8	R1-4	40ms120dB	19	0.081	0.264	32	-0.231	18	0.052	0.074
20	8	R1-4	40ms100dB	20	0.036	0.313	31	-0.287	18	0.046	0.081
21	8	R1-4	no stim	21	0.033	0.049	50	-0.039	14	0.018	0.021
22	8	R1-4	40ms110dB	22	0.042	0.176	35	-0.182	49	0.037	0.06
23	8	R1-4	40ms100dB	23	0.049	0.228	30	-0.189	19	0.043	0.061
24	8	R1-4	40ms80dB	24	-0.023	0.065	32	-0.065	21	0.023	0.028
25	8	R1-4	40ms90dB	25	-0.133	0.44	31	-0.264	20	0.067	0.106
26	8	R1-4	40ms100dB	26	-0.049	0.231	29	-0.169	18	0.038	0.059
27	8	R1-4	40ms110dB	27	-0.023	0.687	31	-0.433	44	0.126	0.181
28	8	R1-4	40ms100dB	28	0.01	0.267	33	-0.179	45	0.042	0.067
29	8	R1-4	40ms110dB	29	-0.026	1.501	31	-1.179	43	0.328	0.463
30	8	R1-4	40ms90dB	30	-0.013	0.316	30	-0.215	43	0.058	0.084
31	8	R1-4	40ms120dB	31	0	0.827	32	-0.664	44	0.179	0.255
32	8	R1-4	40ms90dB	32	-0.179	0.313	35	-0.329	47	0.077	0.104
33	8	R1-4	40ms100dB	33	-0.007	0.469	33	-0.381	46	0.09	0.135
34	8	R1-4	40ms90dB	34	-0.046	0.524	32	-0.443	44	0.105	0.157
35	8	R1-4	40ms80dB	35	0.003	0.062	75	-0.036	88	0.016	0.021
36	8	R1-4	40ms110dB	36	0.062	0.928	30	-0.654	42	0.181	0.26
37	8	R1-4	no stim	37	0.059	0.059	1	-0.029	235	0.012	0.016
38	8	R1-4	40ms120dB	38	0.036	0.716	29	-0.508	64	0.145	0.215
39	8	R1-4	40ms70dB	39	0.075	0.075	1	-0.023	111	0.016	0.019
40	8	R1-4	40ms100dB	40	0.075	0.628	29	-0.44	41	0.132	0.186
41	8	R1-4	40ms80dB	41	-0.007	0.055	92	-0.036	125	0.016	0.02
42	8	R1-4	40ms90dB	42	0.062	0.374	32	-0.3	46	0.064	0.102
43	8	R1-4	40ms70dB	43	0.029	0.039	15	-0.029	4	0.014	0.018
44	8	R1-4	no stim	44	-0.01	0.062	164	-0.046	152	0.016	0.021
45	8	R1-4	40ms80dB	45	0.013	0.111	33	-0.117	47	0.021	0.034
46	8	R1-4	40ms110dB	46	-0.098	0.7	29	-0.488	43	0.11	0.181
47	8	R1-4	40ms100dB	47	-0.101	0.707	30	-0.511	43	0.118	0.188
48	8	R1-4	40ms70dB	48	-0.033	0.042	58	-0.033	1	0.014	0.017
49	8	R1-4	40ms70dB	49	-0.016	0.039	59	-0.023	70	0.013	0.017
50	8	R1-4	40ms70dB	50	0.085	0.085	1	-0.026	130	0.016	0.019
51	8	R1-4	40ms110dB	51	0.003	0.912	30	-0.593	43	0.133	0.225
52	8	R1-4	no stim	52	0.072	0.072	1	-0.029	77	0.017	0.021
53	8	R1-4	40ms70dB	53	-0.007	0.049	50	-0.036	86	0.016	0.02
54	8	R1-4	40ms90dB	54	-0.147	0.202	58	-0.238	46	0.038	0.066
55	8	R1-4	40ms90dB	55	0.013	0.488	31	-0.446	44	0.104	0.149
56	8	R1-4	40ms100dB	56	0.003	0.759	30	-0.524	19	0.15	0.22
57	8	R1-4	40ms100dB	57	0.081	0.57	29	-0.358	18	0.093	0.141
58	8	R1-4	40ms120dB	58	0.091	0.869	29	-0.687	42	0.179	0.257
59	8	R1-4	no stim	59	-0.091	0.042	161	-0.091	1	0.013	0.017
60	8	R1-4	40ms100dB	60	0.052	0.707	30	-0.479	44	0.111	0.185
61	8	R1-4	40ms70dB	61	0.026	0.072	190	-0.055	178	0.026	0.031
62	8	R1-4	40ms120dB	62	-0.101	0.423	30	-0.316	45	0.058	0.104
63	8	R1-4	40ms80dB	63	0.013	0.098	91	-0.101	104	0.035	0.046
64	8	R1-4	no stim	64	-0.026	0.042	110	-0.026	1	0.017	0.019
65	8	R1-4	40ms120dB	65	-0.02	0.765	29	-0.602	42	0.141	0.222
66	8	R1-4	40ms120dB	66	0.003	0.42	29	-0.358	63	0.106	0.141
67	8	R1-4	40ms120dB	67	0.065	0.687	31	-0.501	65	0.13	0.193
68	8	R1-4	40ms70dB	68	-0.036	0.042	201	-0.039	213	0.016	0.019
69	8	R1-4	40ms80dB	69	-0.01	0.462	33	-0.414	46	0.073	0.124
70	8	R1-4	40ms70dB	70	-0.036	0.052	235	-0.036	1	0.018	0.022			all
1	8	R2-1	40ms90dB	1	0.036	0.182	36	-0.127	48	0.039	0.052		R2-1	no stim	0.0499
2	8	R2-1	40ms90dB	2	0.094	0.882	32	-0.576	21	0.164	0.241		R2-1	40ms70dB	0.0458
3	8	R2-1	40ms110dB	3	0.094	1.931	31	-1.332	43	0.355	0.537		R2-1	40ms80dB	0.2226
4	8	R2-1	no stim	4	0.078	0.078	1	-0.023	183	0.013	0.016		R2-1	40ms90dB	0.519364
5	8	R2-1	40ms80dB	5	-0.007	0.186	49	-0.166	36	0.043	0.057		R2-1	40ms100dB	1.3829
6	8	R2-1	40ms110dB	6	0.055	1.508	31	-0.99	43	0.253	0.402		R2-1	40ms110dB	1.5616
7	8	R2-1	no stim	7	0.075	0.075	1	-0.033	174	0.014	0.018		R2-1	40ms120dB	1.5921
8	8	R2-1	40ms80dB	8	-0.052	0.355	34	-0.225	46	0.058	0.09
9	8	R2-1	no stim	9	0.007	0.033	242	-0.02	37	0.011	0.014
10	8	R2-1	40ms110dB	10	-0.01	1.517	31	-1.068	43	0.28	0.422
11	8	R2-1	no stim	11	0.042	0.042	1	-0.02	8	0.012	0.015
12	8	R2-1	40ms120dB	12	0	1.83	30	-1.224	19	0.332	0.505
13	8	R2-1	40ms110dB	13	0.062	1.247	31	-0.84	20	0.194	0.324
14	8	R2-1	40ms90dB	14	-0.091	0.807	32	-0.527	20	0.145	0.216
15	8	R2-1	40ms80dB	15	-0.01	0.355	32	-0.238	21	0.053	0.086
16	8	R2-1	40ms120dB	16	0	1.908	31	-1.283	43	0.352	0.537
17	8	R2-1	40ms80dB	17	-0.003	0.446	33	-0.316	21	0.064	0.108
18	8	R2-1	40ms70dB	18	0.039	0.039	1	-0.023	29	0.013	0.016
19	8	R2-1	40ms120dB	19	0.033	1.719	30	-1.12	42	0.332	0.488
20	8	R2-1	40ms100dB	20	-0.007	1.586	31	-1.058	43	0.319	0.462
21	8	R2-1	no stim	21	0.046	0.046	1	-0.013	212	0.01	0.013
22	8	R2-1	40ms110dB	22	0.075	1.472	30	-1.009	19	0.306	0.436
23	8	R2-1	40ms100dB	23	0.036	1.234	31	-0.801	19	0.244	0.351
24	8	R2-1	40ms80dB	24	-0.01	0.156	34	-0.15	22	0.024	0.041
25	8	R2-1	40ms90dB	25	0.072	0.56	32	-0.374	20	0.108	0.154
26	8	R2-1	40ms100dB	26	-0.007	1.368	31	-0.921	43	0.248	0.376
27	8	R2-1	40ms110dB	27	0.055	1.39	31	-0.974	19	0.294	0.423
28	8	R2-1	40ms100dB	28	-0.023	1.423	31	-0.938	20	0.296	0.419
29	8	R2-1	40ms110dB	29	0.052	1.582	31	-1.068	19	0.308	0.454
30	8	R2-1	40ms90dB	30	0.062	0.593	32	-0.453	21	0.099	0.157
31	8	R2-1	40ms120dB	31	0.036	1.42	30	-0.944	19	0.288	0.413
32	8	R2-1	40ms90dB	32	0.046	0.593	33	-0.456	21	0.089	0.149
33	8	R2-1	40ms100dB	33	-0.13	1.273	31	-0.84	43	0.242	0.359
34	8	R2-1	40ms90dB	34	-0.023	0.527	32	-0.342	21	0.075	0.126
35	8	R2-1	40ms80dB	35	0.003	0.143	32	-0.114	22	0.027	0.04
36	8	R2-1	40ms110dB	36	0.029	1.775	31	-1.188	43	0.363	0.518
37	8	R2-1	no stim	37	-0.003	0.033	54	-0.023	89	0.012	0.015
38	8	R2-1	40ms120dB	38	-0.013	1.81	30	-1.228	43	0.357	0.524
39	8	R2-1	40ms70dB	39	-0.042	0.042	69	-0.042	1	0.014	0.017
40	8	R2-1	40ms100dB	40	-0.059	1.361	31	-0.941	19	0.255	0.382
41	8	R2-1	40ms80dB	41	0.059	0.075	73	-0.052	62	0.021	0.028
42	8	R2-1	40ms90dB	42	-0.078	0.133	35	-0.098	47	0.022	0.034
43	8	R2-1	40ms70dB	43	0.007	0.036	212	-0.016	4	0.012	0.015
44	8	R2-1	no stim	44	-0.013	0.033	114	-0.023	30	0.012	0.015
45	8	R2-1	40ms80dB	45	0.016	0.335	33	-0.247	22	0.044	0.078
46	8	R2-1	40ms110dB	46	-0.007	1.586	31	-1.123	19	0.273	0.433
47	8	R2-1	40ms100dB	47	0	1.644	30	-1.169	43	0.313	0.471
48	8	R2-1	40ms70dB	48	0.055	0.055	1	-0.016	36	0.011	0.014
49	8	R2-1	40ms70dB	49	-0.039	0.042	60	-0.039	1	0.016	0.019
50	8	R2-1	40ms70dB	50	0	0.039	50	-0.02	41	0.013	0.016
51	8	R2-1	40ms110dB	51	0.033	1.608	30	-1.241	42	0.31	0.469
52	8	R2-1	no stim	52	0.052	0.052	1	-0.023	132	0.012	0.015
53	8	R2-1	40ms70dB	53	0.02	0.049	49	-0.029	87	0.014	0.018
54	8	R2-1	40ms90dB	54	-0.003	0.687	32	-0.436	44	0.12	0.183
55	8	R2-1	40ms90dB	55	0.029	0.749	32	-0.508	44	0.136	0.202
56	8	R2-1	40ms100dB	56	0.01	1.693	31	-1.237	43	0.339	0.49
57	8	R2-1	40ms100dB	57	-0.02	1.068	30	-0.729	43	0.202	0.302
58	8	R2-1	40ms120dB	58	0.068	1.416	31	-0.957	43	0.273	0.399
59	8	R2-1	no stim	59	-0.02	0.039	154	-0.023	142	0.014	0.017
60	8	R2-1	40ms100dB	60	-0.055	1.179	31	-0.772	43	0.245	0.344
61	8	R2-1	40ms70dB	61	0.075	0.075	1	-0.029	211	0.014	0.018
62	8	R2-1	40ms120dB	62	-0.036	1.429	30	-0.951	43	0.264	0.393
63	8	R2-1	40ms80dB	63	0.003	0.133	32	-0.075	21	0.029	0.038
64	8	R2-1	no stim	64	0.068	0.068	1	-0.023	243	0.013	0.016
65	8	R2-1	40ms120dB	65	-0.01	1.257	30	-0.83	43	0.245	0.355
66	8	R2-1	40ms120dB	66	0.033	1.517	30	-1.042	43	0.3	0.437
67	8	R2-1	40ms120dB	67	0.088	1.615	30	-1.107	42	0.336	0.476
68	8	R2-1	40ms70dB	68	-0.036	0.039	229	-0.036	1	0.012	0.015
69	8	R2-1	40ms80dB	69	-0.081	0.042	34	-0.081	1	0.016	0.02
70	8	R2-1	40ms70dB	70	-0.107	0.042	53	-0.107	1	0.013	0.017			all
1	8	R2-2	40ms90dB	1	-0.052	0.059	50	-0.052	1	0.013	0.017		R2-2	no stim	0.0487
2	8	R2-2	40ms90dB	2	0.098	0.241	47	-0.182	34	0.048	0.067		R2-2	40ms70dB	0.0626
3	8	R2-2	40ms110dB	3	0.046	0.26	32	-0.147	44	0.035	0.058		R2-2	40ms80dB	0.1314
4	8	R2-2	no stim	4	0.062	0.062	1	-0.02	221	0.01	0.014		R2-2	40ms90dB	0.0829091
5	8	R2-2	40ms80dB	5	0.026	0.075	68	-0.052	34	0.021	0.026		R2-2	40ms100dB	0.1453
6	8	R2-2	40ms110dB	6	0.085	0.133	35	-0.072	24	0.024	0.034		R2-2	40ms110dB	0.146
7	8	R2-2	no stim	7	0.007	0.042	23	-0.026	10	0.013	0.017		R2-2	40ms120dB	0.1894
8	8	R2-2	40ms80dB	8	0.062	0.088	61	-0.065	48	0.02	0.027
9	8	R2-2	no stim	9	0	0.042	143	-0.02	130	0.012	0.015
10	8	R2-2	40ms110dB	10	0	0.176	35	-0.12	22	0.032	0.047
11	8	R2-2	no stim	11	0.007	0.094	92	-0.065	126	0.03	0.037
12	8	R2-2	40ms120dB	12	0.075	0.16	70	-0.133	58	0.041	0.055
13	8	R2-2	40ms110dB	13	0.046	0.13	36	-0.127	55	0.027	0.041
14	8	R2-2	40ms90dB	14	-0.003	0.052	43	-0.029	54	0.017	0.02
15	8	R2-2	40ms80dB	15	0.013	0.072	41	-0.055	53	0.02	0.025
16	8	R2-2	40ms120dB	16	-0.068	0.124	67	-0.137	55	0.033	0.046
17	8	R2-2	40ms80dB	17	0.029	0.147	46	-0.111	35	0.032	0.043
18	8	R2-2	40ms70dB	18	-0.007	0.052	23	-0.042	59	0.017	0.021
19	8	R2-2	40ms120dB	19	0.042	0.378	30	-0.244	41	0.082	0.113
20	8	R2-2	40ms100dB	20	0.016	0.12	40	-0.13	54	0.026	0.04
21	8	R2-2	no stim	21	-0.003	0.042	88	-0.036	100	0.016	0.019
22	8	R2-2	40ms110dB	22	0.107	0.12	66	-0.166	55	0.028	0.041
23	8	R2-2	40ms100dB	23	0.085	0.091	68	-0.094	57	0.02	0.028
24	8	R2-2	40ms80dB	24	-0.023	0.114	36	-0.072	49	0.022	0.03
25	8	R2-2	40ms90dB	25	0	0.049	37	-0.036	26	0.015	0.018
26	8	R2-2	40ms100dB	26	0.01	0.199	32	-0.127	43	0.024	0.042
27	8	R2-2	40ms110dB	27	-0.049	0.13	34	-0.078	53	0.024	0.035
28	8	R2-2	40ms100dB	28	0.049	0.065	71	-0.065	57	0.018	0.024
29	8	R2-2	40ms110dB	29	-0.007	0.104	74	-0.072	60	0.024	0.033
30	8	R2-2	40ms90dB	30	-0.029	0.153	69	-0.166	58	0.038	0.052
31	8	R2-2	40ms120dB	31	0.055	0.085	35	-0.046	24	0.019	0.025
32	8	R2-2	40ms90dB	32	-0.01	0.068	34	-0.049	45	0.018	0.024
33	8	R2-2	40ms100dB	33	0.003	0.176	35	-0.085	46	0.025	0.038
34	8	R2-2	40ms90dB	34	-0.127	0.036	76	-0.127	1	0.014	0.017
35	8	R2-2	40ms80dB	35	0.065	0.137	31	-0.101	59	0.03	0.04
36	8	R2-2	40ms110dB	36	-0.023	0.075	36	-0.046	48	0.018	0.023
37	8	R2-2	no stim	37	-0.062	0.029	139	-0.062	1	0.01	0.013
38	8	R2-2	40ms120dB	38	-0.016	0.173	72	-0.147	59	0.039	0.055
39	8	R2-2	40ms70dB	39	-0.059	0.055	74	-0.059	1	0.015	0.019
40	8	R2-2	40ms100dB	40	-0.059	0.189	33	-0.098	22	0.027	0.042
41	8	R2-2	40ms80dB	41	-0.062	0.186	34	-0.098	22	0.023	0.039
42	8	R2-2	40ms90dB	42	-0.023	0.085	70	-0.062	82	0.021	0.027
43	8	R2-2	40ms70dB	43	0.059	0.059	1	-0.023	245	0.012	0.015
44	8	R2-2	no stim	44	-0.016	0.036	160	-0.023	50	0.012	0.014
45	8	R2-2	40ms80dB	45	-0.114	0.075	69	-0.114	1	0.021	0.027
46	8	R2-2	40ms110dB	46	-0.007	0.078	47	-0.114	58	0.023	0.032
47	8	R2-2	40ms100dB	47	-0.02	0.052	35	-0.068	58	0.018	0.023
48	8	R2-2	40ms70dB	48	0.062	0.062	1	-0.029	62	0.015	0.019
49	8	R2-2	40ms70dB	49	-0.081	0.065	55	-0.081	1	0.016	0.022
50	8	R2-2	40ms70dB	50	-0.059	0.039	68	-0.059	1	0.013	0.016
51	8	R2-2	40ms110dB	51	-0.046	0.254	33	-0.182	43	0.062	0.083
52	8	R2-2	no stim	52	0.055	0.055	1	-0.023	171	0.011	0.014
53	8	R2-2	40ms70dB	53	0.062	0.062	1	-0.026	245	0.015	0.019
54	8	R2-2	40ms90dB	54	-0.016	0.055	70	-0.039	31	0.017	0.022
55	8	R2-2	40ms90dB	55	-0.16	0.114	33	-0.16	1	0.023	0.035
56	8	R2-2	40ms100dB	56	0.062	0.3	32	-0.208	43	0.042	0.071
57	8	R2-2	40ms100dB	57	-0.02	0.062	184	-0.062	60	0.022	0.027
58	8	R2-2	40ms120dB	58	0.062	0.212	32	-0.127	19	0.038	0.053
59	8	R2-2	no stim	59	0.023	0.049	123	-0.049	15	0.018	0.022
60	8	R2-2	40ms100dB	60	0.062	0.199	33	-0.137	22	0.031	0.049
61	8	R2-2	40ms70dB	61	-0.013	0.059	77	-0.046	65	0.014	0.018
62	8	R2-2	40ms120dB	62	-0.003	0.267	75	-0.257	63	0.07	0.096
63	8	R2-2	40ms80dB	63	0.007	0.173	46	-0.14	58	0.029	0.044
64	8	R2-2	no stim	64	0.003	0.036	14	-0.026	27	0.014	0.017
65	8	R2-2	40ms120dB	65	-0.01	0.254	32	-0.163	21	0.047	0.071
66	8	R2-2	40ms120dB	66	0.046	0.117	36	-0.075	26	0.025	0.034
67	8	R2-2	40ms120dB	67	0.016	0.124	38	-0.052	47	0.022	0.03
68	8	R2-2	40ms70dB	68	0.052	0.085	77	-0.068	66	0.016	0.023
69	8	R2-2	40ms80dB	69	0.081	0.247	34	-0.143	22	0.037	0.058
70	8	R2-2	40ms70dB	70	0.088	0.088	1	-0.026	66	0.014	0.018			all
1	8	R2-3	40ms90dB	1	-0.111	0.511	32	-0.479	44	0.116	0.163		R2-3	no stim	0.0496
2	8	R2-3	40ms90dB	2	0.052	0.241	31	-0.254	42	0.052	0.075		R2-3	40ms70dB	0.0466
3	8	R2-3	40ms110dB	3	0.049	0.837	31	-0.609	42	0.187	0.261		R2-3	40ms80dB	0.0658
4	8	R2-3	no stim	4	-0.026	0.046	33	-0.039	21	0.017	0.021		R2-3	40ms90dB	0.185
5	8	R2-3	40ms80dB	5	0.003	0.065	37	-0.042	49	0.013	0.018		R2-3	40ms100dB	0.263
6	8	R2-3	40ms110dB	6	0.072	0.44	76	-0.407	64	0.116	0.157		R2-3	40ms110dB	0.4702
7	8	R2-3	no stim	7	-0.052	0.055	42	-0.052	1	0.018	0.021		R2-3	40ms120dB	0.3871
8	8	R2-3	40ms80dB	8	-0.107	0.039	194	-0.107	1	0.015	0.019
9	8	R2-3	no stim	9	-0.065	0.036	57	-0.065	1	0.013	0.016
10	8	R2-3	40ms110dB	10	0.003	0.485	31	-0.404	42	0.118	0.164
11	8	R2-3	no stim	11	0.062	0.062	1	-0.033	107	0.013	0.016
12	8	R2-3	40ms120dB	12	-0.046	0.414	31	-0.326	42	0.101	0.136
13	8	R2-3	40ms110dB	13	-0.081	0.374	31	-0.287	42	0.081	0.113
14	8	R2-3	40ms90dB	14	-0.023	0.075	65	-0.052	101	0.023	0.028
15	8	R2-3	40ms80dB	15	0.042	0.153	35	-0.127	46	0.031	0.042
16	8	R2-3	40ms120dB	16	-0.124	0.433	30	-0.326	42	0.09	0.131
17	8	R2-3	40ms80dB	17	0.01	0.049	69	-0.039	34	0.019	0.023
18	8	R2-3	40ms70dB	18	0.013	0.036	28	-0.023	18	0.013	0.016
19	8	R2-3	40ms120dB	19	-0.003	0.674	31	-0.534	42	0.14	0.206
20	8	R2-3	40ms100dB	20	-0.023	0.107	54	-0.127	42	0.03	0.043
21	8	R2-3	no stim	21	0.02	0.046	131	-0.036	218	0.016	0.02
22	8	R2-3	40ms110dB	22	-0.036	0.453	31	-0.374	64	0.111	0.154
23	8	R2-3	40ms100dB	23	-0.026	0.247	31	-0.202	42	0.048	0.072
24	8	R2-3	40ms80dB	24	0.013	0.052	68	-0.026	81	0.015	0.019
25	8	R2-3	40ms90dB	25	0.062	0.068	35	-0.049	67	0.018	0.023
26	8	R2-3	40ms100dB	26	0.049	0.348	32	-0.28	43	0.068	0.102
27	8	R2-3	40ms110dB	27	0.007	0.391	30	-0.358	41	0.108	0.148
28	8	R2-3	40ms100dB	28	0	0.345	32	-0.322	44	0.064	0.098
29	8	R2-3	40ms110dB	29	0.055	0.781	30	-0.547	65	0.145	0.221
30	8	R2-3	40ms90dB	30	-0.023	0.264	33	-0.186	44	0.042	0.066
31	8	R2-3	40ms120dB	31	-0.029	0.078	71	-0.049	37	0.019	0.025
32	8	R2-3	40ms90dB	32	-0.036	0.117	37	-0.075	51	0.02	0.029
33	8	R2-3	40ms100dB	33	0.039	0.065	24	-0.081	36	0.018	0.025
34	8	R2-3	40ms90dB	34	-0.049	0.101	52	-0.085	38	0.027	0.035
35	8	R2-3	40ms80dB	35	0.029	0.046	12	-0.029	73	0.015	0.019
36	8	R2-3	40ms110dB	36	0.068	0.098	32	-0.098	44	0.029	0.038
37	8	R2-3	no stim	37	0.023	0.072	159	-0.046	58	0.02	0.025
38	8	R2-3	40ms120dB	38	0.016	0.345	33	-0.234	45	0.062	0.095
39	8	R2-3	40ms70dB	39	-0.046	0.059	13	-0.049	28	0.018	0.022
[truncated: 2,341 more rows]
