# Supplementary material for: Sex-specific role for the long noncoding RNA Pnky in mouse behavior
Source: Nat Commun. 2024 Aug 12;15:6901. doi: 10.1038/s41467-024-50851-7 (PMC11319455; doi:10.1038/s41467-024-50851-7)
Supplement: Supplementary file 4 — Supplementary Data 1 [file 41467_2024_50851_MOESM4_ESM.zip › PnkyKOvsPnkyKOBACcohort/PnkyKOvsPnkyKO-BAC_CuedFearCond.xlsx]

## Sheet: Cued Fear Conditioning
			Baseline										Cue 1	Inter Stimulus Interval 1				Cue 2	Inter Stimulus Interval 2				Cue 3	Inter Stimulus Interval 3				Cue 4	Inter Stimulus Interval 4					Overall Averages
Mouse ID	Sex	Blinded Genotype	0-0.5m	0.5-1m	1-1.5m	1.5-2m	2-2.5m	2.5-3m	3-3.5m	3.5-4m	4-4.5m	4.5-5m	Tone 1	0-0.5m	0.5-1m	1-1.5m	1.5-2m	Tone 2	0-0.5m	0.5-1m	1-1.5m	1.5-2m	Tone 3	0-0.5m	0.5-1m	1-1.5m	1.5-2m	Tone 4	0-0.5m	0.5-1m	1-1.5m	1.5-2m		Baseline	Cue	ICI
R5-1	F	A	0	0	0	0	0	0	11.35	4	13.9	8.23	67.19	7.01	19.47	49.17	44.38	52.84	9.01	16.46	57.17	55.39	66.85	46.94	78.53	85.43	85.87	89.77	38.15	85.98	83.65	69.52		3.748	69.1625	52.0081
R5-3	F	A	3.45	0	7.56	0	0	26.47	0	4.56	18.58	7.79	36.82	59.07	77.86	79.2	39.27	28.81	67.74	32.59	25.81	41.82	64.29	32.26	73.75	71.3	79.42	64.74	59.4	47.61	86.99	95.66		6.841	48.665	60.6094
R6-1	F	A	0	4.23	4	12.57	14.91	0	0	10.57	24.25	6.23	13.35	3.78	7.9	30.7	7.56	29.25	0	36.93	40.49	74.97	39.15	63.74	51.61	72.75	86.87	47.83	12.68	62.51	51.84	72.53		7.676	32.395	42.3038
R6-3	F	A	0	0	3.34	0	0	21.8	29.25	27.59	39.6	39.38	24.36	16.24	62.85	50.06	70.3	72.08	70.3	77.09	94.33	90.32	72.86	71.64	69.52	77.53	97.22	87.88	34.15	83.43	86.43	98.89		16.096	64.295	71.8938
R7-1	F	A	0	0	0	4	0	13.01	22.14	13.24	4.12	12.9	20.91	30.81	48.61	59.96	73.19	67.41	44.72	63.74	76.97	81.2	71.3	66.96	96.89	100	94.99	90.43	81.98	98.11	100	98.78		6.941	62.5125	76.0569
R7-4	F	A	0	0	0	0	0	0	3.45	0	15.35	0	3.34	36.26	35.82	61.4	50.61	42.71	59.73	81.42	83.54	72.41	62.85	88.54	95.33	96.89	94.1	89.54	95.11	98.11	100	100		1.88	49.61	78.0794
R7-5	F	A	0	0	5.9	5.23	0	0	8.12	0	7.79	0	7.79	14.02	16.8	9.68	9.68	32.81	63.85	75.31	77.42	69.41	64.63	37.26	73.41	76.31	71.41	83.98	55.06	92.32	90.21	88.1		2.704	47.3025	57.5156
R8-2	F	A	0	3.89	4.23	31.81	21.25	17.91	3.78	37.6	4.23	8.01	27.36	59.96	65.74	77.2	43.27	50.5	71.19	84.2	77.98	75.08	75.08	29.25	82.31	71.86	85.43	58.73	89.77	90.88	98.33	93.33		13.271	52.9175	74.7362
R8-4	F	A	0	42.83	3.56	7.68	11.46	4	19.02	24.92	53.95	57.73	76.08	41.94	70.75	54.73	30.48	50.83	23.47	49.5	63.4	80.65	61.62	46.61	52.61	70.41	79.64	90.32	75.75	78.75	78.31	76.08		22.515	69.7125	60.8175
R8-5	F	A	0	0	0	0	0	0	3.45	0	6.45	26.25	4.34	26.03	20.69	10.68	13.01	59.29	36.93	58.18	77.98	63.07	82.31	3.34	46.27	46.94	17.8	44.94	0	42.6	18.24	72.64		3.615	47.72	34.65
R9-2	F	A	0	3.45	3.67	0	3.34	8.34	32.26	20.36	22.69	54.06	39.82	0	4.45	4.12	0	19.8	19.35	59.62	47.39	24.36	36.6	23.47	52.61	68.19	61.29	38.49	30.48	56.28	50.5	65.74		14.817	33.6775	35.4906
R9-4	F	A	0	25.7	5.23	40.49	3.56	31.59	18.24	69.52	83.43	53.06	54.73	42.83	20.13	27.25	41.49	60.96	57.06	39.82	67.52	66.41	84.87	52.39	76.08	95.88	88.77	88.32	28.81	83.98	86.65	79.42		33.082	72.22	59.6556
R9-5	F	A	4.12	0	0	0	9.01	7.23	0	7.9	26.7	28.48	36.04	27.14	31.48	39.38	62.18	78.31	41.16	82.54	78.75	95.44	85.87	65.41	85.54	99.89	94.22	82.42	30.14	20.91	55.62	79.2		8.344	70.66	61.8125
R10-1	F	A	0	6.67	3.45	15.57	31.37	12.01	0	4.34	10.79	13.13	48.5	21.36	19.8	60.62	79.76	36.6	58.84	65.29	77.86	87.54	64.52	16.24	54.06	72.19	81.65	81.42	19.8	53.06	94.66	95.11		9.733	57.76	59.865
R10-3	F	A	15.13	19.47	16.69	32.37	35.15	12.46	17.13	0	3.56	45.94	63.63	14.79	35.71	66.07	80.31	71.97	20.02	47.61	81.42	91.77	49.39	26.59	74.64	100	100	75.53	78.2	89.88	95.66	92.44		19.79	65.13	68.4444
		MEAN	1.51333	7.08267	3.842	9.98133	8.67	10.3213	11.2127	14.9733	22.3593	24.0793	34.9507	26.7493	35.8707	45.348	43.0327	50.278	42.8913	58.02	68.5353	71.3227	65.4793	44.7093	70.8773	80.3713	81.2453	74.2893	48.632	72.294	78.4727	85.1627		11.4035	56.2493	59.5959
		SEM	1.03151	3.24473	1.11174	3.59066	3.08782	2.67549	2.86301	4.92108	5.68889	5.3918	6.04119	4.79178	6.14124	6.23763	6.94035	4.68476	6.10675	5.30761	4.77692	5.00593	3.82251	6.07515	4.17678	4.00006	5.24764	4.76098	7.74732	6.06776	6.12874	3.10208		2.23962	3.33799	3.54774
R5-2	F	B	0	0	0	6.79	15.35	43.6	20.13	12.57	19.35	0	61.29	37.15	61.29	51.95	81.31	70.97	67.3	85.98	88.88	93.1	87.1	67.07	97.33	97.78	100	89.99	76.64	86.99	100	80.42		11.779	77.3375	79.5744
R5-4	F	B	0	13.01	0	0	9.68	12.24	76.53	92.44	23.92	3.78	49.05	55.62	66.63	80.2	59.4	68.41	27.25	72.97	91.43	93.88	88.99	46.27	92.77	96.22	97.22	87.21	82.2	100	98.78	94.66		23.16	73.415	78.4688
R6-2	F	B	0	0	0	11.68	5.23	45.16	14.13	24.47	3.67	4	0	62.18	36.37	27.25	37.26	72.41	81.2	91.66	93.33	98.44	65.18	52.28	77.09	77.53	76.42	81.31	59.62	84.76	89.43	66.18		10.834	54.725	69.4375
R6-4	F	B	28.92	82.76	7.68	0	0	25.03	64.29	19.13	41.49	46.61	74.75	16.91	27.03	31.03	5.23	68.52	72.64	78.75	83.98	92.44	91.77	89.66	99.89	100	97.89	90.66	97	100	99.67	100		31.591	81.425	74.5075
R6-5	F	B	0	0	0	0	12.68	13.57	4.34	0	5.9	9.12	13.68	16.24	16.91	38.71	4.45	51.06	31.37	59.96	40.93	47.16	83.54	55.28	67.74	66.41	60.62	62.4	51.72	89.54	92.21	95.55		4.561	52.67	52.175
R7-2	F	B	0	0	0	3.67	4.56	25.03	19.35	9.68	45.38	49.61	24.14	62.63	30.92	36.93	42.16	56.17	57.95	72.86	90.43	96.89	60.29	69.52	94.22	88.1	95.55	87.43	31.92	91.55	91.66	65.41		15.728	57.0075	69.9188
R7-3	F	B	0	0	0	4.89	8.12	7.79	3.45	7.12	10.68	0	0	3.45	42.05	28.81	51.5	50.72	38.38	70.86	79.64	65.96	83.31	81.31	96.89	97	97.11	92.32	61.96	64.74	97	97.22		4.205	56.5875	67.1175
R8-1	F	B	10.57	0	7.23	0	9.45	0	7.9	15.68	23.69	39.15	28.36	35.37	8.68	24.92	18.58	36.93	23.03	34.71	31.15	31.48	78.53	49.72	65.74	82.98	81.2	37.37	50.28	67.19	76.2	100		11.367	45.2975	48.8269
R8-3	F	B	0	0	0	0	3.67	12.68	11.9	5.67	30.14	12.01	10.01	43.16	23.69	17.13	30.92	22.25	66.3	60.73	48.16	66.63	57.73	19.13	58.29	68.19	88.99	60.73	47.83	42.49	61.96	92.32		7.607	37.68	52.245
R9-1	F	B	0	0	0	0	0	0	0	0	0	4	0	0	3.67	3.56	4.23	21.8	54.28	33.48	37.15	54.84	69.08	56.73	94.44	82.98	79.31	78.42	45.38	88.1	95.33	89.54		0.4	42.325	51.4388
R9-3	F	B	0	0	3.56	8.01	8.9	20.24	5.01	0	4.45	31.26	45.94	3.34	27.03	48.05	55.84	63.4	65.63	50.95	78.2	75.97	75.75	43.83	69.41	86.1	78.2	71.97	68.08	86.54	86.76	90.21		8.143	64.265	63.3838
R10-2	F	B	0	0	9.01	21.36	37.82	0	27.25	11.9	3.45	5.78	33.26	17.35	35.15	32.15	61.18	45.94	67.3	76.97	72.86	94.55	61.07	74.42	99.67	100	99.33	93.66	85.98	100	100	89.21		11.657	58.4825	75.3825
R10-4	F	B	6.79	0	15.8	15.91	15.02	46.72	16.35	15.57	17.24	15.91	18.69	26.14	12.12	46.05	31.15	55.39	19.91	40.82	53.06	3.89	73.41	64.63	69.08	61.18	69.52	60.85	88.65	86.43	89.99	93.1		16.531	52.085	53.4825
		MEAN	3.56	7.36692	3.32923	5.56231	10.0369	19.3892	20.8177	16.4792	17.6431	17.0177	27.6285	29.1954	30.1185	35.9031	37.17	52.6131	51.7338	63.9	68.4	70.4023	75.0577	59.2192	83.2738	84.9592	86.2585	76.4862	65.1738	83.7177	90.6915	88.7554		12.1202	57.9463	64.3045
		SEM	2.30584	6.36142	1.41117	1.94678	2.69437	4.70541	6.50699	6.67179	4.11504	5.02492	6.73063	6.12511	5.2073	5.16479	6.79107	4.76098	5.81194	5.289	6.35758	8.16852	3.22353	5.07286	4.2873	3.71547	3.5804	4.69063	5.47088	4.57834	3.03498	3.16655		2.30573	3.6662	3.14398
			Baseline										Cue 1	Inter Stimulus Interval 1				Cue 2	Inter Stimulus Interval 2				Cue 3	Inter Stimulus Interval 3				Cue 4	Inter Stimulus Interval 4					Overall Averages
Mouse ID	Sex	Blinded Genotype	0-0.5m	0.5-1m	1-1.5m	1.5-2m	2-2.5m	2.5-3m	3-3.5m	3.5-4m	4-4.5m	4.5-5m	Tone 1	0-0.5m	0.5-1m	1-1.5m	1.5-2m	Tone 2	0-0.5m	0.5-1m	1-1.5m	1.5-2m	Tone 3	0-0.5m	0.5-1m	1-1.5m	1.5-2m	Tone 4	0-0.5m	0.5-1m	1-1.5m	1.5-2m		Baseline	Cue	ICI
R1-2	M	C	50.72	16.35	13.57	41.05	48.61	57.62	68.97	71.3	39.71	3.56	40.16	39.15	45.61	58.73	28.81	56.84	68.19	87.32	83.43	95.11	65.63	87.21	98.22	100	88.88	72.64	69.08	74.75	84.09	95.11		41.146	58.8175	75.2306
R1-4	M	C	0	0	3.89	3.34	0	0	3.34	4	14.46	0	7.56	5.45	15.13	3.67	0	56.73	50.83	74.97	57.84	43.72	70.52	25.36	87.99	71.3	79.09	52.5	50.83	92.32	97.78	99.11		2.903	46.8275	53.4619
R2-2	M	C	52.61	24.14	27.47	19.02	68.08	9.9	28.14	37.6	24.69	73.53	33.82	32.59	76.75	78.98	82.09	38.82	73.41	55.28	77.2	71.3	50.61	85.87	98.11	82.2	88.21	59.62	54.84	62.63	62.4	86.43		36.518	45.7175	73.0181
R2-4	M	C	26.47	37.49	17.02	58.62	29.37	57.29	3.56	62.96	54.95	54.28	51.61	34.26	24.47	32.37	34.26	54.95	49.28	79.64	76.97	63.74	36.93	56.95	79.2	90.21	53.5	37.49	73.19	75.08	76.86	75.97		40.201	45.245	60.9969
R3-1	M	C	7.56	25.92	3.34	20.47	22.25	10.68	4.45	32.37	23.47	0	4.12	69.63	68.41	50.72	66.63	36.04	68.52	66.07	66.85	75.86	23.25	7.9	54.84	65.85	69.97	38.04	41.49	60.07	76.97	85.32		15.051	25.3625	62.1938
R3-4	M	C	0	29.37	23.92	32.04	47.16	53.73	14.13	8.9	29.81	31.59	63.07	53.62	73.97	33.82	29.14	72.53	60.96	68.74	78.09	30.92	62.51	85.43	96.55	95.55	96.77	71.75	84.65	87.99	97	93.33		27.065	67.465	72.9081
R4-1	M	C	4	14.02	20.36	30.7	38.38	29.03	23.8	18.02	18.91	46.05	46.61	57.51	53.06	49.17	67.74	45.38	62.96	25.36	48.05	61.96	73.97	19.02	52.61	56.95	15.46	45.05	58.62	82.87	71.19	77.42		24.327	52.7525	53.7469
R4-3	M	C	0	3.56	10.01	11.12	4	4.67	10.34	21.36	15.68	16.24	35.93	48.94	67.19	79.42	62.18	21.91	61.51	71.3	79.98	69.52	68.97	21.58	77.98	54.39	54.95	67.07	69.3	68.3	79.53	61.96		9.698	48.47	64.2519
R11-1	M	C	63.96	63.74	8.34	7.68	3.34	23.14	12.12	45.94	13.46	40.27	54.39	71.86	77.09	89.88	88.43	61.96	79.98	43.94	86.32	96.77	82.76	92.66	92.55	99.67	93.66	75.75	98.78	96.44	100	100.11		28.199	68.715	88.0087
R11-3	M	C	64.4	0	0	3.56	15.35	57.4	59.29	7.9	0	11.57	39.71	67.96	82.98	83.43	87.65	70.52	67.19	86.21	90.1	93.1	85.87	81.98	76.64	54.73	77.42	77.86	79.98	89.88	79.2	75.08		21.947	68.49	79.5956
R11-5	M	C	0	0	4.12	0	9.45	20.02	5.12	8.12	21.25	13.9	15.35	0	32.26	14.79	25.81	18.13	8.12	50.83	48.94	41.94	50.39	23.69	25.81	63.07	55.84	49.61	0	6.01	7.68	37.49		8.198	33.37	27.6425
R12-1	M	C	0	0	0	3.45	0	11.57	0	0	3.34	4.56	10.79	51.95	39.27	15.57	14.79	35.6	29.25	36.93	50.06	44.27	52.61	66.52	62.07	30.48	51.61	61.18	60.62	63.63	86.99	91.66		2.292	40.045	49.7294
R12-3	M	C	0	3.67	23.14	3.78	14.24	29.92	10.12	50.17	42.6	3.45	40.38	11.79	22.02	64.52	74.08	42.83	59.62	70.08	78.98	50.17	42.94	16.02	47.83	55.73	44.61	81.31	23.58	43.38	67.3	74.19		18.109	51.865	50.2438
R13-1	M	C	3.78	6.01	24.36	4.56	13.01	11.12	47.16	17.69	10.79	59.51	31.48	3.78	27.47	55.84	9.79	40.71	39.6	64.18	66.85	73.41	57.4	52.39	71.52	70.52	93.1	77.42	69.74	80.65	84.76	72.64		19.799	51.7525	58.515
R13-3	M	C	0	0	6.79	18.13	10.79	11.46	38.93	15.35	9.12	22.02	45.05	57.4	33.82	52.61	28.7	65.74	38.26	68.3	79.2	95.88	45.27	85.32	86.1	91.77	77.98	76.97	45.05	75.42	88.88	99.67		13.259	58.2575	69.0225
R13-5	M	C	0	0	0	0	0	0	0	0	3.45	0	0	7.56	7.68	5.78	15.24	15.13	3.34	31.15	4.56	20.8	58.62	13.79	37.37	52.73	60.73	47.39	36.48	17.02	21.02	28.03		0.345	30.285	22.705
R14-1	M	C	20.13	70.3	5.67	53.95	81.54	85.09	61.96	80.42	13.01	37.15	44.94	4.56	8.01	54.73	35.71	79.87	62.51	78.75	81.98	86.99	73.97	3.56	21.13	85.21	86.65	40.16	45.27	85.32	74.97	68.97		50.922	59.735	55.27
R14-4	M	C	45.38	4.12	30.92	16.91	53.62	37.6	37.37	42.27	5.45	20.47	88.32	14.79	29.92	44.16	30.59	54.39	36.15	45.61	72.3	91.77	80.42	27.47	66.96	95.88	91.43	93.88	71.64	99.44	99.89	100		29.411	79.2525	63.625
		MEAN	18.8339	16.5939	12.3844	18.2433	25.5106	28.3467	23.8222	29.1317	19.1194	24.3417	36.2939	35.1556	43.6172	48.2328	43.4244	48.2267	51.0933	61.37	68.2056	67.0683	60.1467	47.3733	68.5267	73.1244	71.1033	62.5383	57.3967	70.0667	75.3617	79.0272		21.6328	51.8014	60.0092
		SEM	5.84281	5.14948	2.44586	4.30048	5.91409	5.79364	5.4282	5.90452	3.49937	5.38987	5.29627	6.05092	5.95423	6.221	6.7111	4.42729	5.06976	4.40057	4.83227	5.65665	3.98441	7.70974	5.72806	4.77185	5.16292	4.01106	5.52407	6.04473	5.85313	4.86457		3.41835	3.36941	3.8772
R1-1	M	D	0	12.68	8.68	0	0	7.9	13.79	0	4.12	3.78	18.02	0	3.67	11.23	11.57	7.79	28.7	12.12	16.91	4.23	39.71	40.16	32.93	27.92	19.02	56.06	32.93	46.05	30.37	45.94		5.095	30.395	22.7344
R1-3	M	D	0	0	0	5.12	8.57	3.45	0	7.01	0	7.23	14.35	0	4.56	12.35	0	4.23	37.93	12.68	4.34	4.78	35.82	40.93	35.93	76.2	51.95	51.84	23.69	7.01	25.25	31.48		3.138	26.56	23.0675
R2-1	M	D	0	51.28	13.24	9.12	3.56	24.69	46.72	30.14	18.13	4.89	55.95	13.46	23.8	13.46	27.03	80.31	23.36	66.85	79.09	86.43	50.06	70.52	94.88	98.55	91.21	88.54	33.37	84.87	69.63	4.78		20.177	68.715	55.0806
R2-3	M	D	0	3.45	13.13	17.13	35.15	37.82	9.68	8.79	18.8	15.8	0	32.81	35.04	11.12	8.23	31.15	52.28	61.51	78.98	72.08	60.07	48.72	85.32	87.43	88.32	65.63	45.61	83.98	89.99	86.54		15.975	39.2125	60.4975
R3-2	M	D	89.54	11.79	16.35	49.39	56.17	45.61	45.49	16.8	8.34	19.47	67.52	73.64	47.16	52.84	37.26	34.82	76.53	66.18	31.48	50.28	58.73	70.19	93.88	83.43	92.32	81.2	53.06	72.75	81.76	72.3		35.895	60.5675	65.9412
R3-3	M	D	49.17	51.72	50.39	27.36	30.37	18.58	8.79	25.25	0	5.34	19.91	49.61	79.42	69.19	71.3	74.42	62.4	72.97	73.08	79.2	45.27	83.54	78.42	87.76	90.21	71.41	89.54	84.87	98.78	82.42		26.697	52.7525	78.2944
R4-2	M	D	13.35	35.26	32.59	85.98	62.07	14.68	32.81	88.43	56.06	31.03	66.74	48.5	68.63	72.64	89.43	86.99	83.76	86.1	97.11	99.33	77.2	92.1	80.2	100.11	88.88	87.1	92.32	96.11	96.44	99.78		45.226	79.5075	86.965
R4-4	M	D	11.46	0	3.78	5.67	20.36	12.01	20.13	22.58	53.06	7.34	23.47	45.83	51.39	69.86	17.24	48.83	40.71	59.62	89.43	80.76	58.95	59.84	72.75	92.66	93.77	74.19	75.19	82.31	94.44	83.87		15.639	51.36	69.3544
R11-2	M	D	34.93	14.46	7.01	0	66.18	69.86	49.05	68.74	13.68	8.79	51.28	45.72	82.09	73.3	33.59	77.53	84.2	74.64	82.87	88.32	83.76	46.16	79.76	89.77	78.2	70.86	72.3	90.1	95.55	87.99		33.27	70.8575	75.285
R11-4	M	D	0	0	10.01	0	15.8	12.01	10.01	34.93	18.46	22.69	42.27	12.24	17.46	11.35	48.05	16.24	55.95	50.5	35.37	52.61	55.95	57.4	69.63	40.27	65.52	49.5	64.18	86.32	79.31	72.97		12.391	40.99	51.1956
R12-2	M	D	6.9	28.36	52.5	36.48	12.57	28.81	34.26	23.47	34.04	22.47	69.74	73.41	54.95	64.85	90.32	31.03	81.98	96	97.89	93.66	60.29	70.86	99.89	100.11	99.67	67.74	87.43	97.89	100	99.89		27.986	57.2	88.05
R12-4	M	D	0	0	0	9.34	0	3.67	0	0	0	3.78	7.79	19.47	0	7.01	21.91	65.41	65.52	65.29	69.63	69.52	72.97	75.31	87.43	88.1	82.98	86.1	30.81	20.91	55.17	23.25		1.679	58.0675	48.8944
R13-2	M	D	12.01	25.7	51.28	0	24.14	29.59	37.82	71.97	25.58	47.72	47.94	49.39	70.75	80.65	85.76	74.75	23.14	54.06	59.62	35.82	57.73	61.74	70.3	50.95	81.54	87.65	61.4	88.77	82.65	79.31		32.581	67.0175	64.7406
R13-4	M	D	0	0	3.89	12.01	15.91	11.35	19.91	11.35	9.23	0	45.16	30.81	44.61	74.86	80.09	83.54	13.35	46.72	74.08	67.52	75.53	4.23	34.48	61.74	77.09	72.97	35.6	55.84	35.71	76.08		8.365	69.3	50.8006
R14-2	M	D	98	83.31	15.57	85.43	42.6	78.09	91.88	73.08	7.56	9.68	12.57	24.47	18.58	51.61	63.52	64.74	77.98	92.21	84.65	97.44	89.54	73.64	96.33	99.22	99.89	87.88	67.85	99.33	54.06	61.07		58.52	63.6825	72.6156
R14-3	M	D	0	0	15.57	9.57	59.51	20.36	61.18	54.95	12.12	3.34	12.9	80.98	66.85	64.52	57.84	47.27	38.71	24.58	45.61	64.07	41.16	19.58	55.51	58.95	80.65	71.75	4.78	84.54	96.11	100.11		23.66	43.27	58.9619
		MEAN	19.71	19.8756	18.3744	22.0375	28.31	26.155	30.095	33.5931	17.4488	13.3344	34.7256	37.5212	41.81	46.3025	46.4463	51.8156	52.9062	58.8769	63.7587	65.3781	60.1712	57.1825	72.9775	77.6981	80.0763	73.1513	54.3788	73.8531	74.0762	69.2362		22.8934	54.9659	60.7799
		SEM	8.048	6.17567	4.53654	7.12893	5.70908	5.52994	6.22332	7.18598	4.32321	3.17077	5.89152	6.33187	6.95664	7.27675	7.74795	6.99745	6.02302	6.3182	7.17412	7.39425	3.99654	5.78805	5.57419	5.70517	5.09911	3.22352	6.4998	6.85104	6.48749	7.17076		3.96122	3.83262	4.76125

## Sheet: Motion Index (FS reactivity)
			Foot Shocks (FS)																															Averages
Mouse ID	Sex	Blinded Genotype	FS 1	FS 2	FS 3	FS 4	Mean
R5-1	F	A	2543	1939	3007	1258	2186.75
R5-3	F	A	3333	2754	2248	1046	2345.25
R6-1	F	A	2843	2538	1402	1393	2044
R6-3	F	A	2650	1394	1610	1619	1818.25
R7-1	F	A	2300	1568	2973	2591	2358
R7-4	F	A	2826	2133	2106	2332	2349.25
R7-5	F	A	4124	2205	4154	4362	3711.25
R8-2	F	A	1408	890	777	1777	1213
R8-4	F	A	2290	1466	1523	3184	2115.75
R8-5	F	A	2085	4338	2468	2703	2898.5
R9-2	F	A	2985	3618	3622	4433	3664.5
R9-4	F	A	2240	1688	2498	1926	2088
R9-5	F	A	1994	1328	1503	1032	1464.25
R10-1	F	A	2972	3963	3406	3010	3337.75
R10-3	F	A	2745	2853	2458	3085	2785.25
		MEAN	2622.53	2311.67	2383.67	2383.4	2425.32
		SEM	163.951	265.021	241.323	282.952	189.809
R5-2	F	B	2357	1693	1603	1767	1855
R5-4	F	B	2033	2772	2284	2489	2394.5
R6-2	F	B	2309	2055	2368	2101	2208.25
R6-4	F	B	2127	2207	2827	1834	2248.75
R6-5	F	B	3305	4370	4096	2681	3613
R7-2	F	B	1903	2852	1646	1753	2038.5
R7-3	F	B	4333	1907	2027	1026	2323.25
R8-1	F	B	2562	2003	2630	3780	2743.75
R8-3	F	B	4712	3422	3678	2885	3674.25
R9-1	F	B	2556	1806	1801	1136	1824.75
R9-3	F	B	2424	2151	2332	2733	2410
R10-2	F	B	2051	2293	2553	2235	2283
R10-4	F	B	1865	2565	2980	2504	2478.5
		MEAN	2656.69	2468.92	2525	2224.92	2468.88
		SEM	252.802	207.497	206.037	207.111	160.042
			Foot Shocks (FS)
Mouse ID	Sex	Blinded Genotype	FS 1	FS 2	FS 3	FS 4	Mean
R1-2	M	C	3062	2088	5745	2738	3408.25
R1-4	M	C	2883	2430	2570	2640	2630.75
R2-2	M	C	1665	1962	2094	2071	1948
R2-4	M	C	1362	1411	1808	1934	1628.75
R3-1	M	C	2548	4971	3296	5674	4122.25
R3-4	M	C	2666	1962	3205	2406	2559.75
R4-1	M	C	2821	2637	2670	3526	2913.5
R4-3	M	C	4644	3519	4952	2698	3953.25
R11-1	M	C	4273	3349	2845	2881	3337
R11-3	M	C	2279	1627	1466	2548	1980
R11-5	M	C	2576	1887	1353	3945	2440.25
R12-1	M	C	6102	4192	4241	4787	4830.5
R12-3	M	C	2526	3380	2936	2204	2761.5
R13-1	M	C	1816	2182	5944	3026	3242
R13-3	M	C	1964	1595	2426	1740	1931.25
R13-5	M	C	2692	1703	1262	4324	2495.25
R14-1	M	C	2835	5106	2321	3290	3388
R14-4	M	C	1947	2408	4880	4401	3409
		MEAN	2814.5	2689.39	3111.89	3157.39	2943.29
		SEM	272.889	270.003	345.048	255.331	200.081
R1-1	M	D	3101	2734	2731	3106	2918
R1-3	M	D	2750	4989	3980	2954	3668.25
R2-1	M	D	1935	2571	6336	1847	3172.25
R2-3	M	D	2988	5330	2245	1418	2995.25
R3-2	M	D	3254	5702	2581	2923	3615
R3-3	M	D	2201	1627	1964	3288	2270
R4-2	M	D	2417	1088	1574	2233	1828
R4-4	M	D	2085	4419	4867	4573	3986
R11-2	M	D	1397	1565	1573	2364	1724.75
R11-4	M	D	1983	5069	3151	3433	3409
R12-2	M	D	3182	2545	5444	3785	3739
R12-4	M	D	3659	4282	4979	4709	4407.25
R13-2	M	D	2549	2023	3849	2986	2851.75
R13-4	M	D	1458	1834	1806	2121	1804.75
R14-2	M	D	815	1516	2252	2701	1821
R14-3	M	D	2106	1612	2220	1717	1913.75
		MEAN	2367.5	3056.62	3222	2884.88	2882.75
		SEM	192.702	403.512	376.244	236.486	222.303

## Sheet: Fear Context Test
			Fear Context Test																															Averages
Mouse ID	Sex	Blinded Genotype	0-1m	1-2m	2-3m	3-4m	4-5m	5-6m	6-7m	7-8m	8-9m	9-10m	Mean
R5-1	F	A	3	57.98	24.01	26.63	65.31	25.68	34.19	49.42	66.48	37.41	39.011
R5-3	F	A	84.1	88.83	91.38	94.27	93.16	98.33	83.44	95	91.94	95.5	91.595
R6-1	F	A	24.18	74.71	80.27	20.79	43.14	74.65	72.87	60.09	40.08	56.25	54.703
R6-3	F	A	14.34	48.42	90.94	90.49	47.58	67.48	70.43	84.32	89.55	81.21	68.476
R7-1	F	A	52.64	93.77	97.17	100	99.72	99.28	97.22	94.33	96	98.72	92.885
R7-4	F	A	68.98	16.51	37.8	68.04	27.79	67.98	87.22	34.19	34.13	79.16	52.18
R7-5	F	A	69.09	88.27	85.27	79.99	91.61	50.58	54.47	70.82	90.49	96.83	77.742
R8-2	F	A	28.9	48.53	69.48	92.61	67.32	42.75	95.39	85.66	94.94	58.75	68.433
R8-4	F	A	66.65	38.47	50.75	70.82	78.49	59.76	59.81	60.7	66.26	72.48	62.419
R8-5	F	A	56.81	80.38	76.71	72.93	90.33	85.27	80.38	64.92	44.8	63.15	71.568
R9-2	F	A	10.95	13.17	20.01	22.85	26.68	9.28	20.23	31.02	16.12	31.85	20.216
R9-4	F	A	82.82	95.5	97.55	17.57	69.71	57.37	73.15	86.49	69.09	86.33	73.558
R9-5	F	A	26.68	38.02	57.7	91.61	90.16	97	73.6	70.54	62.15	12.12	61.958
R10-1	F	A	60.2	56.09	75.88	86.6	72.76	27.07	22.35	28.96	17.57	57.92	50.54
R10-3	F	A	67.2	87.44	62.31	47.86	33.96	88.49	86.16	91.77	94.94	90.22	75.035
		MEAN	47.7693	61.7393	67.8153	65.5373	66.5147	63.398	67.394	67.2153	64.9693	67.86	64.0213
		SEM	6.99717	7.13357	6.53621	7.78937	6.4787	7.30963	6.37555	5.94333	7.3619	6.68815	4.90395																					Averages
R5-2	F	B	64.92	18.12	79.77	39.97	57.03	50.75	89.38	76.38	94.33	95.11	66.576
R5-4	F	B	66.37	86.55	93.05	63.42	83.77	98.11	99.22	99.89	100	99.28	88.966
R6-2	F	B	38.02	84.16	83.21	92.27	87.99	30.85	40.74	69.59	64.76	92.38	68.397
R6-4	F	B	43.64	71.32	97.55	99.39	99.44	99.94	100	99.39	94.94	16.12	82.173
R6-5	F	B	39.63	21.23	27.18	69.82	77.49	85.16	86.99	64.65	79.93	84.16	63.624
R7-2	F	B	7.67	84.16	97.83	99	96.78	76.21	96.11	77.93	32.52	92.94	76.115
R7-3	F	B	59.64	71.98	37.69	42.91	78.49	51.2	45.25	71.04	78.38	86.83	62.341
R8-1	F	B	30.91	23.68	54.86	64.87	38.52	38.97	51.75	28.52	36.8	66.43	43.531
R8-3	F	B	46.64	27.02	76.99	77.93	87.27	85.55	61.31	72.1	88.66	66.09	68.956
R9-1	F	B	50.36	78.93	85.27	91.55	94.22	66.54	75.04	4.67	25.57	47.69	61.984
R9-3	F	B	93.11	83.71	89.88	98	88.83	97.67	97.33	61.37	92.66	95.89	89.845
R10-2	F	B	47.58	38.47	16.73	47.08	95.33	90.33	39.08	24.24	51.53	74.37	52.474
R10-4	F	B	48.53	70.98	69.15	80.88	93.11	36.85	62.2	21.29	61.87	67.65	61.251
		MEAN	49.0015	58.4854	69.9354	74.3915	82.9438	69.8562	72.6462	59.3123	69.3808	75.7646	68.1718
		SEM	5.60233	7.71389	7.57742	5.99696	4.81822	7.02829	6.54142	8.37419	7.1858	6.54884	3.72011
			Baseline
Mouse ID	Sex	Blinded Genotype	0-1m	1-2m	2-3m	3-4m	4-5m	5-6m	6-7m	7-8m	8-9m	9-10m	Mean
R1-2	M	C	46.58	90.33	99.89	95.83	99.89	100	97.55	99.83	100	99.94	92.984
R1-4	M	C	21.07	71.54	97.17	97.22	99.22	99.94	99.39	93.94	99.56	100	87.905
R2-2	M	C	71.04	71.48	98.67	99.94	94.55	100	27.35	63.98	43.36	97.83	76.82
R2-4	M	C	76.6	82.1	98.11	95.11	86.44	88.6	89.55	74.32	55.59	36.69	78.311
R3-1	M	C	65.43	46.36	78.6	86.94	62.87	65.37	51.42	57.25	63.59	62.59	64.042
R3-4	M	C	93.89	87.77	88.05	90.16	90.61	84.66	75.71	90.49	94.11	77.32	87.277
R4-1	M	C	39.41	42.13	78.15	76.1	86.83	76.82	73.65	74.99	29.74	50.64	62.846
R4-3	M	C	47.53	83.27	72.65	77.99	41.08	84.16	66.2	58.75	38.63	56.92	62.718
R11-1	M	C	96.44	95.55	97.22	89.38	95.94	84.38	94.66	99.78	99.94	100	95.329
R11-3	M	C	38.52	63.81	94.61	95.44	26.63	30.79	35.13	73.49	87.55	72.54	61.851
R11-5	M	C	33.3	22.12	49.53	70.98	41.69	28.07	62.65	92.5	60.76	42.25	50.385
R12-1	M	C	7.84	11.17	49.47	21.79	11.4	23.85	46.8	36.41	28.29	27.68	26.47
R12-3	M	C	71.54	65.59	77.1	65.43	83.55	88.6	57.31	5.34	7.17	59.42	58.105
R13-1	M	C	35.74	41.3	54.09	59.87	56.48	49.58	45.64	52.86	15.06	14.95	42.557
R13-3	M	C	70.09	93.55	87.1	83.82	82.05	89.88	91.5	84.77	65.93	62.81	81.15
R13-5	M	C	39.86	59.09	39.19	51.75	6.11	1.67	26.18	27.96	43.52	69.87	36.52
R14-1	M	C	94.16	81.71	70.71	88.49	82.66	84.66	93.77	91.72	92.22	89.38	86.948
R14-4	M	C	70.37	98	100	100	100	100	100	100	100	85.44	95.381
		MEAN	56.6339	67.0483	79.4617	80.3467	69.3333	71.1683	68.5811	71.0211	62.5011	67.015	69.3111
		SEM	6.09645	6.02755	4.69263	4.79647	7.37654	7.24803	6.05302	6.4165	7.45647	6.11708	4.93518
R1-1	M	D	29.13	43.14	48.03	42.3	40.97	34.91	70.37	49.81	27.74	12.17	39.857
R1-3	M	D	38.97	25.13	46.97	72.26	69.48	57.87	70.15	64.54	37.3	1.67	48.434
R2-1	M	D	85.1	75.32	70.87	73.26	54.53	65.15	63.26	7.06	45.47	57.03	59.705
R2-3	M	D	66.87	43.3	37.58	30.96	55.81	71.54	71.71	18.29	8.39	74.21	47.866
R3-2	M	D	99.22	93.61	87.72	67.65	89.72	55.53	84.05	92.88	91.44	87.88	84.97
R3-3	M	D	53.7	92.16	91.5	94.11	96.94	73.21	72.26	77.71	75.82	48.86	77.627
R4-2	M	D	100	99.56	100	99.94	100	99.67	100	99.11	99.83	100	99.811
R4-4	M	D	43.3	69.21	76.32	83.88	39.41	29.35	54.92	79.21	54.86	31.46	56.192
R11-2	M	D	87.99	94.05	96.33	88.05	79.77	43.36	61.87	86.6	78.93	77.04	79.399
R11-4	M	D	59.37	16.95	18.51	37.13	62.98	26.79	53.97	70.98	78.49	73.6	49.877
R12-2	M	D	91.83	98.94	68.54	94.16	92	90.11	66.98	89.72	99.61	99.94	89.183
R12-4	M	D	71.04	86.49	95	96.89	97.28	93.89	80.32	53.53	63.2	65.2	80.284
R13-2	M	D	100.06	100.06	96.55	97.67	73.43	87.66	89.72	88.83	87.33	69.37	89.068
R13-4	M	D	21.79	25.13	38.3	11.84	47.97	38.08	77.1	31.3	36.63	12.62	34.076
R14-2	M	D	96	72.04	70.21	97.44	99.89	100	98.17	98.17	99.83	97.72	92.947
R14-3	M	D	86.16	100	98.55	99.83	80.04	63.54	82.77	60.98	82.82	97.17	85.186
		MEAN	70.6581	70.9431	71.3112	74.2106	73.7638	64.4163	74.8512	66.795	66.7306	62.8712	69.6551
		SEM	6.66949	7.55752	6.5352	7.13073	5.35088	6.28568	3.43782	7.09678	7.1406	8.24608	5.28664

## Sheet: Cue Recall Test
Tested on 11/20-11/22/2019 (Females)			Baseline										Cue 1	Inter Stimulus Interval 1				Cue 2	Inter Stimulus Interval 2				Cue 3	Inter Stimulus Interval 3				Cue 4	Inter Stimulus Interval 4					Overall Averages
Mouse ID	Sex	Blinded Genotype	0-0.5m	0.5-1m	1-1.5m	1.5-2m	2-2.5m	2.5-3m	3-3.5m	3.5-4m	4-4.5m	4.5-5m	Tone 1	0-0.5m	0.5-1m	1-1.5m	1.5-2m	Tone 2	0-0.5m	0.5-1m	1-1.5m	1.5-2m	Tone 3	0-0.5m	0.5-1m	1-1.5m	1.5-2m	Tone 4	0-0.5m	0.5-1m	1-1.5m	1.5-2m		Baseline	Cue	ICI
R5-1	F	A	42.05	21.91	0	0	0	0	3.78	3.78	9.57	11.9	61.85	96.66	5.45	59.62	20.36	65.74	87.54	73.97	68.63	4.67	54.84	91.77	82.76	58.29	18.58	57.84	74.3	75.31	51.95	38.15		9.299	60.0675	56.7506
R5-3	F	A	5.01	3.89	18.02	12.9	13.57	3.67	34.37	64.85	87.65	83.65	92.99	92.66	96.55	83.09	93.1	98.89	78.75	4.23	17.13	3.78	81.87	34.71	8.9	19.91	35.48	77.42	49.28	50.17	60.4	71.08		32.758	87.7925	49.9512
R6-1	F	A	0	9.68	4.45	26.7	4.23	10.12	7.45	25.7	19.58	8.23	42.83	83.87	57.4	81.65	95.44	37.26	33.15	7.01	10.57	10.79	48.61	56.4	56.73	58.84	46.83	36.71	9.01	31.7	35.04	24.47		11.614	41.3525	43.6813
R6-3	F	A	0	0	0	0	0	0	9.57	12.68	4.23	11.57	76.53	69.63	39.6	33.93	10.57	64.74	25.92	42.16	21.02	71.64	63.85	66.85	38.15	75.42	81.2	77.98	48.39	20.8	26.03	71.97		3.805	70.775	46.455
R7-1	F	A	0	0	0	0	0	7.34	8.12	35.93	25.81	33.93	88.54	94.55	94.22	48.72	43.83	74.97	99.78	89.66	87.65	87.54	93.44	89.54	42.94	4.12	26.81	90.32	74.97	35.37	35.37	76.08		11.113	86.8175	64.4469
R7-4	F	A	0	5.34	0	5.45	16.02	0	0	0	0	13.46	83.87	91.99	93.44	98.44	100	66.63	99.22	95.88	100	94.55	26.47	17.24	5.9	20.36	4.78	61.51	87.1	92.88	99.11	97.66		4.027	59.62	74.9094
R7-5	F	A	0	0	0	3.89	9.34	8.9	34.59	74.19	82.98	33.93	78.64	96.33	97.55	99.44	99.11	99.89	100	96.66	87.32	14.35	80.42	9.34	11.57	37.26	16.24	85.32	97.89	97.11	91.88	95.22		24.782	86.0675	71.7044
R8-2	F	A	4.89	0	14.24	15.24	8.45	16.24	3.56	31.26	12.79	26.92	80.31	57.84	40.71	30.03	34.26	82.31	62.63	39.71	38.93	38.38	87.88	60.85	72.97	58.62	35.15	91.43	92.44	93.33	47.05	53.95		13.359	85.4825	53.5531
R8-4	F	A	0	0	0	3.34	4.89	22.8	64.18	3.78	3.45	20.02	97.89	100	100	95.88	95.22	100	99.89	97.78	96.89	66.52	100	99	94.88	97.44	99	98.78	100	74.53	97.22	97.78		12.246	99.1675	94.5019
R8-5	F	A	0	0	0	0	0	4.34	0	19.02	3.89	4.67	79.09	95.11	82.65	84.32	79.76	56.06	10.34	5.12	0	0	68.74	17.24	24.81	34.04	14.13	81.54	33.48	3.34	12.79	25.47		3.192	71.3575	32.6625
R9-2	F	A	0	0	0	0	3.45	30.81	33.93	3.78	11.57	3.45	27.59	41.82	64.52	58.84	57.29	37.49	74.08	25.25	75.42	85.98	74.08	68.3	91.99	55.39	0	75.97	44.38	8.23	8.34	54.62		8.699	53.7825	50.9031
R9-4	F	A	0	0	0	0	0	3.34	0	6.01	18.58	26.92	69.52	88.77	62.29	58.18	85.98	84.87	83.2	18.24	10.12	3.34	88.99	70.19	74.08	66.96	72.19	69.3	79.2	72.19	78.31	66.07		5.485	78.17	61.8319
R9-5	F	A	0	0	0	0	0	0	0	8.79	0	4.12	78.2	99.67	97.78	95.66	100	99.89	100	70.19	20.36	58.29	93.66	99.78	98	94.44	99.67	99.89	100.11	41.38	60.51	56.95		1.291	92.91	80.7994
R10-1	F	A	0	0	0	3.45	8.9	12.24	7.79	12.46	18.8	23.03	79.53	95.33	50.39	24.03	12.46	86.21	70.08	43.83	71.97	73.64	64.52	19.24	14.68	34.15	22.25	91.77	21.25	71.52	44.94	52.61		8.667	80.5075	45.1481
R10-3	F	A	0	0	0	0	3.56	3.34	3.34	3.89	0	7.34	80.76	86.54	84.87	65.85	45.94	85.21	82.31	36.04	15.8	40.38	88.65	91.43	90.77	79.98	91.32	93.44	88.32	91.77	89.66	94.1		2.147	87.015	73.4425
		MEAN	3.46333	2.72133	2.44733	4.73133	4.82733	8.20933	14.0453	20.408	19.9267	20.876	74.5427	86.0513	71.1613	67.8453	64.888	76.0107	73.7927	49.7153	48.1207	43.59	74.4013	59.4587	53.942	53.0147	44.242	79.2813	66.6747	57.3087	55.9067	65.0787		10.1656	76.059	60.0494
		SEM	2.79225	1.55274	1.47593	2.00436	1.37229	2.35217	4.87991	5.87172	7.16947	5.24277	4.73914	4.33803	7.30758	6.65482	8.84588	5.45601	7.51492	9.02319	9.42844	9.08823	5.19366	8.37411	8.97606	7.14781	9.06371	4.45933	7.76462	8.30222	7.75695	6.35648		2.22375	4.18695	4.27596
R5-2	F	B	32.37	4.12	3.89	0	0	3.67	7.56	13.68	0	8.01	92.32	94.55	87.21	96.22	92.1	79.53	9.12	13.35	28.36	49.94	84.32	32.48	56.62	14.35	33.48	85.98	99.78	88.77	95.55	84.2		7.33	85.5375	61.005
R5-4	F	B	37.93	17.02	27.92	44.49	40.16	62.63	51.28	56.17	26.7	69.74	90.21	100.11	99.22	100.11	89.54	96.66	99.44	99.11	100	91.32	85.43	97.89	85.21	80.31	93.44	99	100	86.1	86.21	100		43.404	92.825	94.2506
R6-2	F	B	0	0	0	0	13.24	22.02	4.34	21.47	7.9	17.46	83.09	81.65	45.49	52.5	56.62	89.77	94.77	78.98	65.07	47.83	99.22	99.89	99.67	99.56	81.54	89.88	97.89	20.91	16.24	29.7		8.643	90.49	66.7694
R6-4	F	B	0	0	0	0	0	0	41.05	17.02	31.03	28.81	86.87	94.44	86.76	84.09	91.99	81.65	98.44	97.78	37.71	15.35	90.43	97.89	99.78	99.89	100	100	52.28	54.17	39.71	52.5		11.791	89.7375	75.1738
R6-5	F	B	0	0	0	0	0	0	0	5.56	6.9	0	61.18	86.21	59.51	35.04	4.23	57.62	31.81	0	0	3.78	72.53	10.46	10.9	5.9	0	68.85	23.36	0	29.14	33.48		1.246	65.045	20.8637
R7-2	F	B	0	0	0	0	0	0	0	0	4.56	10.68	87.88	90.77	82.09	94.1	88.99	92.99	89.1	73.64	82.42	84.43	96.44	89.77	82.31	92.21	99.11	98.44	82.87	79.42	3.56	0		1.524	93.9375	75.9244
R7-3	F	B	0	0	3.45	10.01	7.79	51.72	34.04	7.12	26.14	16.46	85.98	90.99	99.89	92.21	98	83.09	87.65	98.11	95.11	96.22	79.42	92.1	16.57	48.72	50.17	99.33	99.44	99.89	93.66	66.07		15.673	86.955	82.8
R8-1	F	B	0	3.67	0	8.12	0	19.47	19.47	4.56	5.12	22.25	77.09	92.88	62.96	18.13	19.58	71.41	12.12	40.38	20.02	31.37	81.87	79.31	64.52	81.42	25.14	93.1	65.85	49.05	84.09	61.96		8.266	80.8675	50.5487
R8-3	F	B	0	0	0	0	0	0	4.67	5.45	20.24	42.83	77.2	90.43	44.16	65.85	40.16	60.96	71.3	24.81	26.14	15.02	81.65	35.37	17.46	71.19	52.61	82.2	92.55	19.24	45.72	65.18		7.319	75.5025	48.5744
R9-1	F	B	0	0	0	0	4.34	13.57	10.79	0	5.67	17.8	76.75	88.65	96.22	78.53	38.82	94.88	43.72	40.27	81.87	64.63	97.44	49.05	38.26	69.86	30.37	94.66	64.29	93.77	83.98	99.78		5.217	90.9325	66.3794
R9-3	F	B	0	0	0	0	0	0	7.12	46.16	38.38	62.18	67.96	89.54	98.22	97.78	96	74.53	24.36	5.23	0	64.63	90.88	94.33	97.44	95.33	97.78	94.22	92.44	93.99	46.72	72.41		15.384	81.8975	72.8875
R10-2	F	B	0	0	0	0	4	10.57	4.67	17.13	13.68	12.01	83.43	86.99	42.16	22.02	3.78	81.98	94.66	61.96	60.51	53.39	72.53	87.32	74.3	36.15	77.75	62.96	98.44	95.77	67.52	87.88		6.206	75.225	65.6625
R10-4	F	B	4	0	9.23	21.36	20.47	39.49	30.37	59.07	37.71	49.39	77.42	32.26	50.95	58.95	23.92	69.19	44.83	23.69	18.46	24.03	47.94	54.62	35.15	50.95	44.94	72.86	58.95	31.92	42.27	34.82		27.109	66.8525	39.4194
		MEAN	5.71538	1.90846	3.42231	6.46	6.92308	17.1646	16.5662	19.4915	17.2331	27.5092	80.5677	86.1131	73.4492	68.8869	57.21	79.5585	61.64	50.5623	47.3592	49.38	83.0846	70.8062	59.8608	65.0646	60.4869	87.8062	79.0877	62.5385	56.49	60.6138		12.2394	82.7542	63.0968
		SEM	3.64959	1.32233	2.17724	3.63321	3.28125	5.93778	4.73254	5.77319	3.73769	6.04795	2.46889	4.65844	6.38793	8.14746	10.2737	3.4539	9.67047	10.0984	9.78315	8.41639	3.79055	8.44514	9.17216	8.76725	9.20758	3.46699	6.70129	9.70742	8.50889	8.27171		3.21519	2.66437	5.37853
Tested on 12/4-12/6/2019 (Males)			Baseline										Cue 1	Inter Stimulus Interval 1				Cue 2	Inter Stimulus Interval 2				Cue 3	Inter Stimulus Interval 3				Cue 4	Inter Stimulus Interval 4					Overall Averages
Mouse ID	Sex	Blinded Genotype	0-0.5m	0.5-1m	1-1.5m	1.5-2m	2-2.5m	2.5-3m	3-3.5m	3.5-4m	4-4.5m	4.5-5m	Tone 1	0-0.5m	0.5-1m	1-1.5m	1.5-2m	Tone 2	0-0.5m	0.5-1m	1-1.5m	1.5-2m	Tone 3	0-0.5m	0.5-1m	1-1.5m	1.5-2m	Tone 4	0-0.5m	0.5-1m	1-1.5m	1.5-2m		Baseline	Cue	ICI
R1-2	M	C	0	24.14	18.24	21.58	21.91	33.04	3.45	7.34	17.8	22.47	84.76	64.07	67.3	16.35	15.46	84.32	75.97	41.16	52.95	60.73	90.55	77.53	25.25	0	11.46	96.11	91.99	98.22	87.99	84.65		16.997	88.935	54.4425
R1-4	M	C	37.82	64.85	71.19	74.19	80.42	64.4	84.76	89.77	99.22	100	71.75	29.48	23.92	82.42	49.39	86.21	64.07	45.94	27.59	98.89	84.09	54.84	71.3	83.31	99.44	75.08	60.96	51.61	61.4	84.09		76.662	79.2825	61.7906
R2-2	M	C	0	0	0	0	0	3.34	0	7.56	0	3.56	89.66	71.3	78.2	59.62	21.02	79.42	91.88	12.79	20.36	58.51	90.21	98.22	99.33	98.55	79.53	95.55	98.67	95.88	81.87	93.99		1.446	88.71	72.4825
R2-4	M	C	47.05	43.72	53.39	58.62	30.59	60.73	30.92	42.05	20.69	3.67	78.98	86.21	32.48	37.37	24.69	81.42	46.83	46.38	34.71	21.58	80.42	91.32	64.07	56.84	54.84	75.53	50.06	43.72	53.73	39.27		39.143	79.0875	49.0062
R3-1	M	C	18.58	4	0	3.34	0	0	0	3.56	7.34	10.9	67.07	80.87	41.94	55.84	47.05	45.27	61.85	55.28	32.04	13.57	67.74	61.62	17.24	7.79	34.48	86.32	73.08	47.94	58.84	37.49		4.772	66.6	45.4325
R3-4	M	C	0	15.02	23.69	30.37	24.92	54.17	52.28	64.63	28.14	99.44	90.55	99.33	81.76	97.89	37.93	94.88	87.88	84.54	99.78	87.32	100	100	100	100	100	89.43	65.85	42.16	76.75	77.42		39.266	93.715	83.6631
R4-1	M	C	27.81	25.03	16.02	21.25	50.06	34.48	22.47	20.8	19.47	18.69	75.53	82.31	76.2	56.06	44.61	74.53	76.42	59.84	23.03	34.59	85.54	83.65	73.19	86.54	71.97	62.96	16.46	5.45	41.27	35.15		25.608	74.64	54.1713
R4-3	M	C	67.3	20.69	15.13	48.39	11.68	4.12	16.24	12.01	7.34	9.79	82.65	78.87	32.37	40.6	17.46	76.97	58.29	9.57	48.28	19.58	81.76	55.95	15.24	48.39	23.8	86.99	44.72	21.02	45.61	24.14		21.269	82.0925	36.4931
R11-1	M	C	0	3.45	10.46	12.57	0	4.78	25.7	0	3.67	18.58	81.09	83.09	53.28	58.84	20.69	81.2	82.09	86.65	82.65	83.65	98.55	91.88	78.87	95.11	81.42	94.22	10.57	9.9	3.56	19.58		7.921	88.765	58.8644
R11-3	M	C	16.46	56.73	52.84	0	20.24	56.06	19.47	56.84	60.18	59.84	94.1	96.33	92.1	99.33	88.77	100	99.67	95.22	97.55	100	99.89	100	100	68.19	96.33	99.56	94.1	95.88	67.52	89.43		39.866	98.3875	92.5262
R11-5	M	C	0	0	0	0	0	0	0	11.35	3.78	0	72.53	27.03	17.8	4.23	10.46	74.97	46.16	7.45	3.45	14.13	65.18	41.27	15.91	36.93	3.45	69.08	17.46	43.6	18.8	20.69		1.513	70.44	20.5513
R12-1	M	C	3.45	0	3.78	10.68	8.23	20.69	0	21.02	23.36	22.02	63.74	37.15	27.59	30.7	30.26	95.22	40.49	44.16	22.25	9.45	56.73	66.07	55.06	19.24	25.58	72.75	47.72	11.12	34.15	39.38		11.323	72.11	33.7731
R12-3	M	C	0	0	11.12	4.23	0	0	4.89	16.35	13.24	26.47	74.97	88.88	62.74	24.58	39.6	79.53	58.51	71.64	43.49	16.57	83.65	72.08	45.16	66.85	41.71	71.52	80.09	80.42	62.29	32.26		7.63	77.4175	55.4294
R13-1	M	C	0	8.45	18.46	18.46	15.57	22.58	20.69	7.23	9.12	8.01	70.63	75.19	34.93	18.58	64.29	71.41	52.39	4.34	25.25	16.57	73.08	49.28	9.23	27.47	21.36	64.4	25.03	21.25	24.69	19.91		12.857	69.88	30.61
R13-3	M	C	0	0	0	4	6.67	4.23	7.01	4.34	0	4.45	85.09	99.44	82.09	29.25	21.02	86.65	91.55	91.32	88.43	74.97	79.42	94.22	100	80.2	86.54	59.4	84.32	67.74	92.99	56.51		3.07	77.64	77.5369
R13-5	M	C	0	0	0	0	0	18.69	0	8.57	13.68	0	76.75	82.54	48.61	16.24	27.14	85.98	52.5	33.15	35.04	9.34	87.76	42.05	67.52	25.14	43.83	40.38	68.63	73.08	57.17	5.67		4.094	72.7175	42.9781
R14-1	M	C	23.14	18.8	0	9.12	5.12	37.04	6.79	11.68	30.59	42.71	79.2	91.77	93.77	56.28	37.49	86.87	44.83	26.7	74.53	41.05	78.31	78.2	92.1	80.87	85.54	84.54	24.25	11.23	71.97	91.1		18.499	82.23	62.605
R14-4	M	C	20.69	22.02	0	15.02	77.09	42.38	38.38	7.9	28.7	45.38	89.54	100.11	88.54	96.55	42.05	95.11	99.67	95.88	96.44	93.21	100.11	98.11	98.22	99.67	100.11	100	100	99.89	91.1	99.89		29.756	96.19	93.715
		MEAN	14.5722	17.05	16.3511	18.4344	19.5833	25.5961	18.5028	21.8333	21.4622	27.5544	79.3661	76.3317	57.5344	48.9294	35.5211	82.22	68.3917	50.6672	50.4344	47.4283	83.4994	75.3494	62.6494	60.0606	58.9661	79.1011	58.5533	51.1172	57.3167	52.8122		20.094	81.0467	57.004
		SEM	4.68485	4.74967	5.07	5.10395	5.98933	5.40043	5.28641	5.86786	5.71006	7.31993	2.01687	5.42523	6.07018	7.061	4.55625	2.87282	4.71286	7.42314	7.34953	8.11912	2.92945	4.86912	7.9311	7.88717	7.92557	3.82871	7.15204	7.92056	6.01734	7.43734		4.56077	2.24442	4.92978
R1-1	M	D	0	0	0	0	0	0	0	0	0	0	62.63	55.39	7.9	0	5.23	65.29	27.03	8.12	19.58	20.36	69.63	11.68	17.46	9.79	10.12	52.73	35.71	8.79	28.14	7.79		0	62.57	17.0681
R1-3	M	D	0	0	0	0	0	0	0	0	0	0	54.84	33.82	7.79	0	0	61.96	29.59	11.57	7.12	16.13	59.84	18.24	19.8	21.47	13.68	61.4	44.27	50.5	64.07	11.12		0	59.51	21.8231
R2-1	M	D	8.01	0	17.8	21.69	20.36	9.01	31.48	5.23	7.12	19.47	94.22	67.85	80.65	73.97	93.99	97.89	67.96	68.74	60.07	27.14	98	85.21	72.41	21.36	26.14	76.2	50.06	9.68	8.45	7.23		14.017	91.5775	51.3069
R2-3	M	D	10.9	8.57	9.23	7.79	12.68	11.57	4.12	0	17.13	12.24	78.53	75.86	36.04	11.9	7.23	76.2	37.15	8.34	15.8	4.34	80.53	41.6	25.36	45.49	22.69	86.87	43.94	55.51	53.62	28.36		9.423	80.5325	32.0769
R3-2	M	D	4.56	27.7	25.25	8.12	15.46	23.25	20.8	21.47	16.8	33.7	90.55	74.42	68.97	46.5	12.57	84.2	75.75	83.2	9.68	24.25	73.08	29.7	19.58	28.81	10.57	79.98	52.84	72.64	36.15	55.73		19.711	81.9525	43.835
R3-3	M	D	14.68	0	7.79	4.34	14.79	0	9.45	7.56	7.9	3.89	89.32	95.66	67.85	57.62	25.14	90.32	46.16	31.59	10.46	41.05	79.53	22.02	22.47	26.47	14.13	89.21	32.37	14.35	31.7	60.07		7.04	87.095	37.4444
R4-2	M	D	0	4.56	7.9	13.35	22.14	21.25	4	19.91	29.48	34.82	82.42	85.65	95.77	85.21	84.43	77.31	65.74	57.62	23.25	15.91	93.88	48.05	45.16	50.83	41.6	52.17	74.64	56.4	58.06	64.18		15.741	76.445	59.5312
R4-4	M	D	18.8	14.57	4	18.24	38.38	5.67	26.25	30.48	38.15	55.17	78.64	94.88	74.53	48.72	59.73	84.09	85.09	87.43	69.97	90.55	99	57.4	42.27	56.95	54.28	87.54	56.06	55.39	65.85	74.97		24.971	87.3175	67.1294
R11-2	M	D	0	0	9.68	30.37	47.61	62.4	45.16	57.51	43.27	62.4	51.5	76.42	67.96	35.26	55.06	82.98	74.86	73.53	55.28	76.75	79.76	78.31	8.23	26.92	19.58	29.81	10.01	19.02	16.91	52.06		35.84	61.0125	46.635
R11-4	M	D	0	0	0	0	8.57	4.56	0	0	4.23	8.57	69.74	75.19	24.69	33.48	62.74	65.52	85.21	75.64	47.61	11.23	65.41	75.64	73.53	31.48	0	84.43	58.18	11.12	5.12	30.14		2.593	71.275	43.8125
R12-2	M	D	12.46	19.47	31.48	19.24	15.02	45.27	17.35	50.17	40.49	54.84	88.43	85.87	86.32	84.09	79.2	60.85	82.98	63.4	43.49	56.4	89.54	73.97	88.88	49.39	47.72	91.99	88.65	68.3	65.41	84.43		30.579	82.7025	71.7812
R12-4	M	D	8.68	0	15.24	17.46	23.14	30.92	11.79	20.91	35.26	49.05	85.54	86.21	42.05	49.28	21.13	90.43	94.22	69.97	52.73	37.26	90.1	69.97	57.84	35.15	48.83	80.42	49.83	54.28	37.49	53.06		21.245	86.6225	53.7063
R13-2	M	D	0	15.24	44.49	4	26.47	6.9	7.79	3.45	0	4.34	61.29	46.72	6.9	3.34	7.23	74.97	12.68	7.56	18.46	23.03	85.76	63.18	30.37	24.69	0	81.98	23.14	29.25	50.17	28.59		11.268	76	23.4569
R13-4	M	D	5.23	3.78	33.48	27.7	0	30.48	36.48	36.26	60.4	33.93	98.22	88.32	88.1	76.64	57.51	90.99	100	100	100	100	100	100	93.44	79.42	44.83	94.88	99.89	100	98.89	61.96		26.774	96.0225	86.8125
R14-2	M	D	0	0	0	4.45	3.56	0	14.57	15.68	7.01	3.34	81.54	81.87	91.43	89.21	14.24	95.44	26.7	15.46	20.47	34.93	86.32	76.86	61.51	69.19	25.81	78.64	75.86	83.43	68.74	42.83		4.861	85.485	54.9088
R14-3	M	D	0	0	5.34	4.34	5.34	4.78	59.4	30.26	18.8	39.04	97.22	61.4	54.73	44.49	68.3	61.29	16.13	7.34	23.69	28.36	87.32	87.1	63.63	81.98	90.66	96.89	55.39	5.01	0	27.7		16.73	85.68	44.7444
		MEAN	5.2075	5.86813	13.23	11.3181	15.845	16.0038	18.04	18.6806	20.3775	25.925	79.0394	74.0956	56.355	46.2319	40.8581	78.7331	57.9531	48.0944	36.1038	37.9806	83.6062	58.6831	46.3712	41.2119	29.415	76.5713	53.1775	43.3544	43.0481	43.1388		15.0496	79.4875	47.2545
		SEM	1.57687	2.18754	3.4302	2.4971	3.42923	4.59205	4.39672	4.58136	4.65163	5.50306	3.72515	4.335	7.85569	7.6969	8.06331	3.18024	7.37688	8.48114	6.58006	7.13442	3.00317	6.78184	6.80017	5.43179	5.97639	4.59818	5.82494	7.4717	6.84031	5.9652		2.73545	2.73631	4.70367

## Sheet: Blinded Genotypes
Cage Code	Cage Card #	Mouse ID	Sex	Date of Birth	Blinded Genotype	Totals
R8	3671898	R8-1	Female	05-17-2019	B	Females
R8	3671898	R8-2	Female	05-17-2019	A	A=15
R8	3671898	R8-3	Female	05-19-2019	B	B=13
R8	3671898	R8-4	Female	05-19-2019	A	n=28
R8	3671898	R8-5	Female	05-19-2019	A	6 cages
R9	3671899	R9-1	Female	05-19-2019	B
R9	3671899	R9-2	Female	05-19-2019	A
R9	3671899	R9-3	Female	05-24-2019	B
R9	3671899	R9-4	Female	05-24-2019	A
R9	3671899	R9-5	Female	05-19-2019	A
R7	3671904	R7-1	Female	05-17-2019	A
R7	3671904	R7-2	Female	05-17-2019	B
R7	3671904	R7-3	Female	05-18-2019	B
R7	3671904	R7-4	Female	05-18-2019	A
R7	3671904	R7-5	Female	05-18-2019	A
R10	3671905	R10-1	Female	05-19-2019	A
R10	3671905	R10-2	Female	05-19-2019	B
R10	3671905	R10-3	Female	05-24-2019	A
R10	3671905	R10-4	Female	05-24-2019	B
R5	3671921	R5-1	Female	04-06-2019	A
R5	3671921	R5-2	Female	04-06-2019	B
R5	3671921	R5-3	Female	04-06-2019	A
R5	3671921	R5-4	Female	04-06-2019	B
R6	3671922	R6-1	Female	04-06-2019	A
R6	3671922	R6-2	Female	04-06-2019	B
R6	3671922	R6-3	Female	04-06-2019	A
R6	3671922	R6-4	Female	04-06-2019	B
R6	3671922	R6-5	Female	04-06-2019	B
R11	3671900	R11-1	Male	05-18-2019	C	Males
R11	3671900	R11-2	Male	05-18-2019	D	C=18
R11	3671900	R11-3	Male	05-19-2019	C	D=16
R11	3671900	R11-4	Male	05-19-2019	D	n=35
R11	3671900	R11-5	Male	05-17-2019	C	8 cages
R13	3671901	R13-1	Male	05-19-2019	C
R13	3671901	R13-2	Male	05-19-2019	D
R13	3671901	R13-3	Male	05-24-2019	C
R13	3671901	R13-4	Male	05-24-2019	D
R13	3671901	R13-5	Male	05-17-2019	C
R14	3671902	R14-1	Male	05-19-2019	C
R14	3671902	R14-2	Male	05-19-2019	D
R14	3671902	R14-3	Male	05-19-2019	D
R14	3671902	R14-4	Male	05-19-2019	C
R12	3671903	R12-1	Male	05-18-2019	C
R12	3671903	R12-2	Male	05-18-2019	D
R12	3671903	R12-3	Male	05-24-2019	C
R12	3671903	R12-4	Male	05-24-2019	D
R12	3671903	R12-5	Male	05-18-2019	C
R1	3671917	R1-1	Male	04-05-2019	D
R1	3671917	R1-2	Male	04-05-2019	C
R1	3671917	R1-3	Male	04-07-2019	D
R1	3671917	R1-4	Male	04-07-2019	C
R2	3671918	R2-1	Male	04-05-2019	D
R2	3671918	R2-2	Male	04-05-2019	C
R2	3671918	R2-3	Male	04-05-2019	D
R2	3671918	R2-4	Male	04-06-2019	C
R4	3671919	R4-1	Male	04-06-2019	C
R4	3671919	R4-2	Male	04-06-2019	D
R4	3671919	R4-3	Male	04-05-2019	C
R4	3671919	R4-4	Male	04-05-2019	D
R3	3671920	R3-1	Male	04-05-2019	C
R3	3671920	R3-2	Male	04-05-2019	D
R3	3671920	R3-3	Male	04-05-2019	D
R3	3671920	R3-4	Male	04-06-2019	C
