# Supplementary material for: Sex-specific role for the long noncoding RNA Pnky in mouse behavior
Source: Nat Commun. 2024 Aug 12;15:6901. doi: 10.1038/s41467-024-50851-7 (PMC11319455; doi:10.1038/s41467-024-50851-7)
Supplement: Supplementary file 4 — Supplementary Data 1 [file 41467_2024_50851_MOESM4_ESM.zip › PnkyKOvsPnkyKOBACcohort/PnkyKOvsPnkyKO-BAC_EPM_tmg.xlsx]

## Sheet: Elevated Plus Maze
Mouse ID	Sex	Blinded Genotype	Open Arm Distance	Open Arm/Total Distance	Open Arm Time	% Open Arm Time	Open Arm Entries	Closed Arm Distance	Closed Arm Time	Closed Arm Entries	Intersection Distance	Intersection Time	Intersection Entries	Total Distance
R5-1	F	A	330	0.196663	104.2	0.173667	49	1000	417.9	57	348	77.8	91	1678
R5-3	F	A	232	0.194142	89.7	0.1495	48	624	388.3	39	339	122	82	1195
R6-1	F	A	328	0.26645	147.2	0.245333	37	674	395.2	29	229	57.6	58	1231
R6-3	F	A	225	0.138718	71.9	0.119833	42	1002	460.9	49	395	67.2	86	1622
R7-1	F	A	451	0.226861	127.9	0.213167	63	1132	415.1	67	405	57	116	1988
R7-4	F	A	242	0.165414	127.3	0.212167	37	972	406.4	45	249	66.3	76	1463
R7-5	F	A	438	0.30608	186.4	0.310667	51	661	335.2	37	332	78.3	84	1431
R8-2	F	A	840	0.777058	546.5	0.910833	42	34	9.4	9	207	44.1	49	1081
R8-4	F	A	551	0.302747	197.8	0.329667	56	872	346.3	54	397	55.8	106	1820
R8-5	F	A	255	0.169774	77.8	0.129667	57	843	454.6	61	404	67.6	103	1502
R9-2	F	A	457	0.285268	163.4	0.272333	49	778	390.4	49	367	46.2	88	1602
R9-4	F	A	133	0.156103	85.8	0.143	26	589	479.7	27	130	34.4	36	852
R9-5	F	A	193	0.103875	65	0.108333	48	1212	469.1	69	453	65.8	104	1858
R10-1	F	A	311	0.187237	111.2	0.185333	45	982	435	51	368	53.8	88	1661
R10-3	F	A	199	0.175485	124.2	0.207	28	748	392.6	37	187	83.1	54	1134
		MEAN	345.667	0.243458	148.42	0.247367	45.2	808.2	386.407	45.3333	320.667	65.1333	81.4	1474.53
		SEM	46.6392	0.0412152	30.2796	0.050466	2.64611	73.3596	29.017	4.16752	24.8039	5.33919	5.94643	82.8887
					SD	0.195454
R5-2	F	B	310	0.169863	106.7	0.177833	49	1121	444.5	63	394	48.7	98	1825
R5-4	F	B	211	0.160701	100.6	0.167667	59	731	436.8	45	371	62.5	92	1313
R6-2	F	B	112	0.0748663	46.9	0.0781667	30	1186	533.6	41	198	19.5	63	1496
R6-4	F	B	358	0.318222	183.3	0.3055	30	571	376.6	29	196	40	49	1125
R6-5	F	B	258	0.253687	137.6	0.229333	23	588	430.7	32	171	31.6	48	1017
R7-2	F	B	468	0.365055	217.5	0.3625	36	609	332.9	36	205	49.6	62	1282
R7-3	F	B	676	0.303547	171.4	0.285667	65	1119	379.3	55	432	49.3	111	2227
R8-1	F	B	568	0.669811	501.8	0.836333	55	22	16.9	7	258	81.3	60	848
R8-3	F	B	552	0.529243	366.5	0.610833	64	141	125.9	27	350	107.6	83	1043
R9-1	F	B	373	0.206763	172.7	0.287833	62	1004	380.8	70	427	46.5	119	1804
R9-3	F	B	411	0.202963	128.2	0.213667	49	1184	404.4	69	430	67.4	104	2025
R10-2	F	B	307	0.15466	99.4	0.165667	43	1294	426.8	60	384	73.8	94	1985
R10-4	F	B	393	0.234627	132.6	0.221	38	967	428.1	50	315	39.2	75	1675
		MEAN	384.385	0.280308	181.938	0.303231	46.3846	810.538	362.869	44.9231	317.769	55.1538	81.3846	1512.69
		SEM	42.9071	0.0453989	34.1987	0.0569978	3.93951	112.988	38.6863	5.16703	27.5793	6.44386	6.56773	122.901
					SD	0.205509
Mouse ID	Sex	Blinded Genotype	Open Arm Distance	Open Arm/Total Distance	Open Arm Time	% Open Arm Time	Open Arm Entries	Closed Arm Distance	Closed Arm Time	Closed Arm Entries	Intersection Distance	Intersection Time	Intersection Entries	Total Distance
R1-2	M	C	200	0.143885	94.1	0.156833	57	799	456.6	59	391	49.3	110	1390
R1-4	M	C	242	0.131236	57	0.095	53	1088	481.9	64	514	61.1	114	1844
R2-2	M	C	506	0.319848	206.8	0.344667	76	542	231.1	55	534	162.1	121	1582
R2-4	M	C	532	0.265602	134.7	0.2245	73	1041	420.2	60	430	45.1	119	2003
R3-1	M	C	599	0.404456	207.5	0.345833	63	496	303	40	386	89.5	94	1481
R3-4	M	C	459	0.246113	180	0.3	68	881	340.9	69	525	79.1	127	1865
R4-1	M	C	116	0.103479	53.3	0.0888333	26	768	516.1	45	237	30.6	62	1121
R4-3	M	C	370	0.219715	121.4	0.202333	54	933	418	58	381	60.5	94	1684
R11-1	M	C	227	0.194683	234.5	0.390833	41	644	306	48	295	59.5	83	1166
R11-3	M	C	822	0.384471	221.6	0.369333	58	919	329.1	53	397	49.2	104	2138
R11-5	M	C	377	0.25	179.2	0.298667	47	813	358.5	41	318	62.3	81	1508
R12-1	M	C	611	0.301877	133.6	0.222667	51	1021	416.6	68	392	49.7	107	2024
R12-3	M	C	467	0.262212	184.2	0.307	59	859	349.9	64	455	65.9	117	1781
R13-1	M	C	172	0.118621	55	0.0916667	39	1001	495.5	59	277	49.5	79	1450
R13-3	M	C	516	0.297235	188.6	0.314333	54	892	355.9	44	328	55.5	86	1736
R13-5	M	C	402	0.224205	129	0.215	57	966	412.3	60	425	58.7	108	1793
R14-1	M	C	200	0.187441	73.1	0.121833	21	665	488.8	47	202	38.1	61	1067
R14-4	M	C	699	0.487788	287.6	0.479333	35	497	270.6	27	237	41.8	55	1433
		MEAN	417.611	0.252382	152.289	0.253815	51.7778	823.611	386.167	53.3889	373.556	61.5278	95.6667	1614.78
		SEM	46.6203	0.0243369	16.1565	0.0269276	3.51426	44.0101	19.4973	2.62857	23.5463	6.77025	5.19427	73.9269
R1-1	M	D	286	0.225197	82.7	0.137833	47	624	452	47	360	65.3	93	1270
R1-3	M	D	313	0.178246	100.7	0.167833	55	1005	406.1	60	438	93.2	107	1756
R2-1	M	D	275	0.231481	138.5	0.230833	38	629	404.5	42	284	57	70	1188
R2-3	M	D	110	0.1	59	0.0983333	25	787	503.2	34	203	37.8	54	1100
R3-2	M	D	374	0.192585	131.8	0.219667	82	965	358.4	79	603	109.8	152	1942
R3-3	M	D	302	0.238735	116.1	0.1935	39	713	435.6	42	250	48.2	65	1265
R4-2	M	D	252	0.131318	104.9	0.174833	66	1188	401	80	479	94.1	127	1919
R4-4	M	D	95	0.0634603	36.8	0.0613333	25	1133	529.6	56	269	33.6	72	1497
R11-2	M	D	126	0.100398	38.2	0.0636667	32	941	543	41	188	18.8	57	1255
R11-4	M	D	595	0.243354	138.5	0.230833	73	1257	389.1	75	593	72.4	141	2445
R12-2	M	D	372	0.207937	117.5	0.195833	59	1036	423.3	63	381	59.2	107	1789
R12-4	M	D	324	0.226099	144.9	0.2415	53	790	395.8	42	319	59.3	86	1433
R13-2	M	D	227	0.215779	128.6	0.214333	43	564	409.4	39	261	62	75	1052
R13-4	M	D	200	0.226757	177.1	0.295167	39	436	335.3	30	246	87.6	64	882
R14-2	M	D	627	0.325884	209.6	0.349333	56	924	346.3	58	373	44	104	1924
R14-3	M	D	346	0.327342	224.4	0.374	44	482	325	22	229	50.6	58	1057
		MEAN	301.5	0.202161	121.831	0.203052	48.5	842.125	416.1	50.625	342.25	62.0562	89.5	1485.88
		SEM	37.3217	0.0185418	13.3853	0.0223088	4.07124	63.2279	16.1981	4.36451	32.351	6.12577	7.71038	107.983

## Sheet: %Open Arm Time (x min)
			%Open Arm Time (x min)
Mouse ID	Sex	Blinded Genotype	1	2	3	4	5	6	7	8	9	10
R5-1	F	A	0.411667	0.34	0.0783333	0.0566667	0.33	0.115	0.0783333	0.25	0.0316667	0.045
R5-3	F	A	0.541667	0.106667	0.181667	0.0666667	0.175	0.055	0.0883333	0.163333	0	0.118333
R6-1	F	A	0.473333	0.261667	0.41	0.0683333	0.353333	0.165	0.171667	0.0983333	0.0516667	0.401667
R6-3	F	A	0.46	0.145	0.02	0.015	0.121667	0.338333	0	0.0683333	0.0316667	0
R7-1	F	A	0.135	0.201667	0.373333	0.451667	0.0966667	0.251667	0.0433333	0.208333	0.106667	0.261667
R7-4	F	A	0.146667	0.318333	0.116667	0.353333	0.171667	0	0.121667	0.375	0.32	0.198333
R7-5	F	A	0.866667	0.493333	0.275	0.348333	0.186667	0.241667	0.11	0.31	0.258333	0.02
R8-2	F	A	0.813333	0.921667	1	0.941667	0.685	0.931667	0.991667	0.945	0.888333	0.99
R8-4	F	A	0.913333	0.53	0.331667	0.415	0.29	0.276667	0.13	0.115	0.0633333	0.23
R8-5	F	A	0.29	0.281667	0.208333	0.0183333	0.0866667	0.0733333	0.111667	0.0466667	0.135	0.0433333
R9-2	F	A	0.603333	0.188333	0.111667	0.0716667	0.458333	0.216667	0.6	0.0216667	0.386667	0.0666667
R9-4	F	A	0.351667	0.226667	0.23	0.0833333	0.108333	0.0233333	0.13	0	0.191667	0.0866667
R9-5	F	A	0.358333	0.0833333	0.195	0.0583333	0.103333	0.113333	0.146667	0	0	0.0266667
R10-1	F	A	0.453333	0.161667	0.181667	0.181667	0	0.211667	0.233333	0	0	0.43
R10-3	F	A	0.486667	0.285	0.0716667	0.0783333	0.42	0.0816667	0	0.095	0.355	0.196667
		MEAN	0.487	0.303	0.252333	0.213889	0.239111	0.206333	0.197111	0.179778	0.188	0.207667
		SEM	0.0605552	0.0550142	0.0607928	0.0651162	0.0470531	0.0578509	0.0674369	0.0623647	0.0608931	0.0658212
R5-2	F	B	0.425	0.423333	0.171667	0.0883333	0.211667	0.0866667	0.0216667	0.0916667	0.161667	0.0966667
R5-4	F	B	0.41	0.29	0.146667	0.198333	0.131667	0.0483333	0.195	0.113333	0.145	0
R6-2	F	B	0.293333	0	0.205	0.00666667	0	0	0.085	0.135	0.0116667	0.045
R6-4	F	B	0.653333	0.975	0.408333	0.415	0.0716667	0.161667	0.0316667	0.0333333	0.306667	0
R6-5	F	B	0.908333	0.53	0.106667	0.0233333	0.438333	0.113333	0.0216667	0.151667	0	0
R7-2	F	B	0.85	0.606667	0.306667	0.266667	0.321667	0.351667	0.485	0.07	0.305	0.06
R7-3	F	B	0.506667	0.575	0.555	0.0216667	0.516667	0.173333	0.0383333	0.26	0.166667	0.0433333
R8-1	F	B	0.65	0.726667	0.771667	0.801667	0.92	0.946667	0.98	0.953333	0.676667	0.938333
R8-3	F	B	0.513333	0.823333	0.6	0.871667	0.598333	0.366667	0.82	0.386667	0.67	0.456667
R9-1	F	B	0.336667	0.323333	0.39	0.303333	0.176667	0.158333	0.293333	0.411667	0.411667	0.0733333
R9-3	F	B	0.42	0.0816667	0.158333	0.0866667	0.0316667	0.126667	0.0116667	0.09	0.411667	0.72
R10-2	F	B	0.161667	0.366667	0.113333	0.0216667	0.33	0.35	0.035	0.065	0.0716667	0.143333
R10-4	F	B	0.0933333	0.446667	0.536667	0.025	0.481667	0.0666667	0.08	0.445	0.0333333	0
		MEAN	0.47859	0.474487	0.343846	0.240769	0.325385	0.226923	0.238333	0.246667	0.259359	0.198205
		SEM	0.0669324	0.076703	0.0604307	0.0816895	0.0729843	0.068491	0.0903006	0.0708593	0.0640331	0.0854653
			%Open Arm Time (x min)
Mouse ID	Sex	Blinded Genotype	1	2	3	4	5	6	7	8	9	10
R1-2	M	C	0.428333	0.0516667	0.0933333	0.165	0.188333	0.01	0.0966667	0.145	0.11	0.28
R1-4	M	C	0.133333	0.14	0.133333	0.0633333	0.311667	0.125	0	0.03	0.0133333	0
R2-2	M	C	0.393333	0.36	0.438333	0.295	0.251667	0.825	0.246667	0.485	0.095	0.055
R2-4	M	C	0.351667	0.173333	0.356667	0.358333	0.198333	0.0383333	0.493333	0.0383333	0.186667	0.0483333
R3-1	M	C	0.791667	0.615	0.08	0.0333333	0.228333	0.183333	0.121667	0.715	0.346667	0.345
R3-4	M	C	0.261667	0.321667	0.581667	0.348333	0.07	0.36	0.255	0.075	0.473333	0.253333
R4-1	M	C	0.131667	0	0.101667	0	0.0633333	0.045	0	0.23	0.0283333	0.291667
R4-3	M	C	0.341667	0.103333	0.14	0.428333	0.0633333	0.00166667	0.165	0.0533333	0.321667	0.406667
R11-1	M	C	0.931667	0.703333	0.498333	0.145	0.356667	0.09	0.238333	0.193333	0.346667	0.408333
R11-3	M	C	0.303333	0.508333	0.368333	0.02	0.71	0.211667	0.266667	0.135	0.665	0.503333
R11-5	M	C	0.43	0.2	0.0716667	0.373333	0.08	0.303333	0.375	0.401667	0.201667	0.55
R12-1	M	C	0.756667	0.186667	0.398333	0.0833333	0.196667	0.0566667	0.0766667	0.2	0.116667	0.155
R12-3	M	C	0.268333	0.15	0.183333	0.0483333	0.541667	0.37	0.433333	0.263333	0.293333	0.515
R13-1	M	C	0.00333333	0.12	0.05	0	0	0.141667	0.245	0.08	0.0133333	0.265
R13-3	M	C	0.0733333	0.135	0.158333	0.468333	0.773333	0.395	0.565	0.116667	0.261667	0.196667
R13-5	M	C	0.106667	0	0.0716667	0.255	0.18	0.598333	0.403333	0	0.241667	0.293333
R14-1	M	C	0.116667	0.0666667	0.01	0.281667	0	0.0983333	0.0216667	0.57	0	0.05
R14-4	M	C	0.973333	0.866667	0.986667	0.671667	0.681667	0.2	0.306667	0.065	0.03	0.0116667
		MEAN	0.377593	0.261204	0.262315	0.224352	0.271944	0.225185	0.239444	0.210926	0.208056	0.25713
		SEM	0.0702412	0.0595407	0.0591244	0.0454279	0.058132	0.0517378	0.0399039	0.048027	0.042632	0.0418815
R1-1	M	D	0.226667	0.075	0.0733333	0.39	0.0233333	0.095	0.171667	0.0983333	0.22	0
R1-3	M	D	0.115	0.0883333	0.173333	0.306667	0.231667	0.273333	0.308333	0.118333	0	0.0616667
R2-1	M	D	0.336667	0.211667	0.0966667	0.311667	0.03	0.165	0.106667	0.143333	0.73	0.178333
R2-3	M	D	0.0866667	0.188333	0.168333	0.111667	0.055	0.17	0.0166667	0.116667	0.0666667	0
R3-2	M	D	0.33	0.243333	0.141667	0.225	0.0616667	0.121667	0.0716667	0.18	0.515	0.305
R3-3	M	D	0.241667	0.128333	0.21	0.268333	0.151667	0.161667	0.446667	0.111667	0.0466667	0.168333
R4-2	M	D	0.238333	0.106667	0.335	0.133333	0.333333	0.14	0.035	0.126667	0.07	0.231667
R4-4	M	D	0.121667	0.185	0.0583333	0.0283333	0.035	0.075	0.0233333	0.05	0	0.0366667
R11-2	M	D	0.08	0.0316667	0.116667	0	0	0.025	0.141667	0.108333	0.0383333	0.0966667
R11-4	M	D	0.156667	0.188333	0.345	0.13	0.485	0.191667	0.166667	0.341667	0.116667	0.186667
R12-2	M	D	0.173333	0.151667	0.095	0.166667	0.116667	0.34	0.308333	0.281667	0.265	0.06
R12-4	M	D	0.448333	0.363333	0.08	0.415	0.21	0.228333	0	0.291667	0.24	0.138333
R13-2	M	D	0.641667	0.193333	0.065	0.318333	0.188333	0.0883333	0.413333	0.0816667	0.0433333	0.108333
R13-4	M	D	0.705	0.248333	0.265	0.0883333	0.621667	0.0866667	0.155	0.361667	0.27	0.148333
R14-2	M	D	0.0833333	0.458333	0.451667	0.715	0.085	0.143333	0.621667	0.17	0.161667	0.601667
R14-3	M	D	0.618333	0.788333	0.09	0.22	0.778333	0.406667	0.158333	0.065	0.113333	0.5
		MEAN	0.287708	0.228125	0.172812	0.239271	0.212917	0.169479	0.196563	0.165417	0.181042	0.176354
		SEM	0.0524398	0.0458439	0.0295584	0.0440935	0.0577295	0.0252312	0.0444291	0.0247415	0.0495939	0.0421819

## Sheet: Blinded Genotypes
Cage Code	Cage Card #	Mouse ID	Sex	Date of Birth	Blinded Genotype	Totals
R8	3671898	R8-1	Female	05-17-2019	B	Females
R8	3671898	R8-2	Female	05-17-2019	A	A=15
R8	3671898	R8-3	Female	05-19-2019	B	B=13
R8	3671898	R8-4	Female	05-19-2019	A	n=28
R8	3671898	R8-5	Female	05-19-2019	A	6 cages
R9	3671899	R9-1	Female	05-19-2019	B
R9	3671899	R9-2	Female	05-19-2019	A
R9	3671899	R9-3	Female	05-24-2019	B
R9	3671899	R9-4	Female	05-24-2019	A
R9	3671899	R9-5	Female	05-19-2019	A
R7	3671904	R7-1	Female	05-17-2019	A
R7	3671904	R7-2	Female	05-17-2019	B
R7	3671904	R7-3	Female	05-18-2019	B
R7	3671904	R7-4	Female	05-18-2019	A
R7	3671904	R7-5	Female	05-18-2019	A
R10	3671905	R10-1	Female	05-19-2019	A
R10	3671905	R10-2	Female	05-19-2019	B
R10	3671905	R10-3	Female	05-24-2019	A
R10	3671905	R10-4	Female	05-24-2019	B
R5	3671921	R5-1	Female	04-06-2019	A
R5	3671921	R5-2	Female	04-06-2019	B
R5	3671921	R5-3	Female	04-06-2019	A
R5	3671921	R5-4	Female	04-06-2019	B
R6	3671922	R6-1	Female	04-06-2019	A
R6	3671922	R6-2	Female	04-06-2019	B
R6	3671922	R6-3	Female	04-06-2019	A
R6	3671922	R6-4	Female	04-06-2019	B
R6	3671922	R6-5	Female	04-06-2019	B
R11	3671900	R11-1	Male	05-18-2019	C	Males
R11	3671900	R11-2	Male	05-18-2019	D	C=18
R11	3671900	R11-3	Male	05-19-2019	C	D=16
R11	3671900	R11-4	Male	05-19-2019	D	n=35
R11	3671900	R11-5	Male	05-17-2019	C	8 cages
R13	3671901	R13-1	Male	05-19-2019	C
R13	3671901	R13-2	Male	05-19-2019	D
R13	3671901	R13-3	Male	05-24-2019	C
R13	3671901	R13-4	Male	05-24-2019	D
R13	3671901	R13-5	Male	05-17-2019	C
R14	3671902	R14-1	Male	05-19-2019	C
R14	3671902	R14-2	Male	05-19-2019	D
R14	3671902	R14-3	Male	05-19-2019	D
R14	3671902	R14-4	Male	05-19-2019	C
R12	3671903	R12-1	Male	05-18-2019	C
R12	3671903	R12-2	Male	05-18-2019	D
R12	3671903	R12-3	Male	05-24-2019	C
R12	3671903	R12-4	Male	05-24-2019	D
R12	3671903	R12-5	Male	05-18-2019	C
R1	3671917	R1-1	Male	04-05-2019	D
R1	3671917	R1-2	Male	04-05-2019	C
R1	3671917	R1-3	Male	04-07-2019	D
R1	3671917	R1-4	Male	04-07-2019	C
R2	3671918	R2-1	Male	04-05-2019	D
R2	3671918	R2-2	Male	04-05-2019	C
R2	3671918	R2-3	Male	04-05-2019	D
R2	3671918	R2-4	Male	04-06-2019	C
R4	3671919	R4-1	Male	04-06-2019	C
R4	3671919	R4-2	Male	04-06-2019	D
R4	3671919	R4-3	Male	04-05-2019	C
R4	3671919	R4-4	Male	04-05-2019	D
R3	3671920	R3-1	Male	04-05-2019	C
R3	3671920	R3-2	Male	04-05-2019	D
R3	3671920	R3-3	Male	04-05-2019	D
R3	3671920	R3-4	Male	04-06-2019	C
