# Supplementary material for: Sex-specific role for the long noncoding RNA Pnky in mouse behavior
Source: Nat Commun. 2024 Aug 12;15:6901. doi: 10.1038/s41467-024-50851-7 (PMC11319455; doi:10.1038/s41467-024-50851-7)
Supplement: Supplementary file 4 — Supplementary Data 1 [file 41467_2024_50851_MOESM4_ESM.zip › PnkyKOvsPnkyKOBACcohort/PnkyKOvsPnkyKO-BAC_OFT_tmg.xlsx]

## Sheet: Open Field Activity
Mouse ID	Sex	Blinded Genotype	Center Fine Movement	Center Ambulatory Movement	Center Total Movement	Periphery Fine Movement	Periphery Ambulatory Movement	Periphery Total Movement	Rearing	Fine Movement	Ambulatory Movement	Total Movement	Center/Total Movement
R5-1	F	A	9	527	536	162	2884	3046	107	171	3411	3582	0.149637
R5-3	F	A	4	216	220	177	1661	1838	51	181	1877	2058	0.1069
R6-1	F	A	4	309	313	194	2745	2939	136	198	3054	3252	0.0962485
R6-3	F	A	2	262	264	171	2158	2329	49	173	2420	2593	0.101813
R7-1	F	A	8	415	423	182	2372	2554	66	190	2787	2977	0.142089
R7-4	F	A	6	645	651	151	2669	2820	76	157	3314	3471	0.187554
R7-5	F	A	8	410	418	187	2314	2501	61	195	2724	2919	0.1432
R8-2	F	A	1	68	69	203	1184	1387	29	204	1252	1456	0.0473901
R8-4	F	A	7	202	209	184	1748	1932	51	191	1950	2141	0.0976179
R8-5	F	A	9	298	307	167	2543	2710	64	176	2841	3017	0.101757
R9-2	F	A	10	438	448	178	2269	2447	54	188	2707	2895	0.15475
R9-4	F	A	8	336	344	165	2579	2744	82	173	2915	3088	0.111399
R9-5	F	A	6	381	387	163	2522	2685	55	169	2903	3072	0.125977
R10-1	F	A	4	152	156	185	2005	2190	57	189	2157	2346	0.0664962
R10-3	F	A	2	152	154	205	2152	2357	75	207	2304	2511	0.0613301
		MEAN	5.86667	320.733	326.6	178.267	2253.67	2431.93	67.5333	184.133	2574.4	2758.53	0.112944
		SEM	0.742369	39.7703	40.2583	3.98863	117.982	115.733	6.71379	3.65782	150.449	148.364	0.00988403
R5-2	F	B	9	471	480	158	2822	2980	107	167	3293	3460	0.138728
R5-4	F	B	3	166	169	199	1651	1850	37	202	1817	2019	0.0837048
R6-2	F	B	4	246	250	192	2488	2680	94	196	2734	2930	0.0853242
R6-4	F	B	0	56	56	213	1458	1671	59	213	1514	1727	0.0324262
R6-5	F	B	0	229	229	208	2622	2830	103	208	2851	3059	0.0748611
R7-2	F	B	3	282	285	158	2043	2201	60	161	2325	2486	0.114642
R7-3	F	B	4	363	367	160	3260	3420	106	164	3623	3787	0.0969105
R8-1	F	B	4	185	189	202	1977	2179	88	206	2162	2368	0.0798142
R8-3	F	B	4	227	231	166	1828	1994	26	170	2055	2225	0.10382
R9-1	F	B	11	276	287	185	2342	2527	87	196	2618	2814	0.10199
R9-3	F	B	16	510	526	156	2364	2520	50	172	2874	3046	0.172685
R10-2	F	B	1	205	206	192	2546	2738	124	193	2751	2944	0.0699728
R10-4	F	B	5	149	154	194	1969	2163	67	199	2118	2317	0.0664653
		MEAN	4.92308	258.846	263.769	183.308	2259.23	2442.54	77.5385	188.231	2518.08	2706.31	0.0939496
		SEM	1.26826	35.0843	36.0525	5.78724	138.924	136.456	8.31096	5.15423	164.239	161.553	0.00969484
Mouse ID	Sex	Blinded Genotype	Center Fine Movement	Center Ambulatory Movement	Center Total Movement	Periphery Fine Movement	Periphery Ambulatory Movement	Periphery Total Movement	Rearing	Fine Movement	Ambulatory Movement	Total Movement	Center/Total Movement
R1-2	M	C	6	128	134	177	1269	1446	24	183	1397	1580	0.0848101
R1-4	M	C	3	153	156	183	1404	1587	30	186	1557	1743	0.0895009
R2-2	M	C	3	100	103	178	1641	1819	44	181	1741	1922	0.05359
R2-4	M	C	13	280	293	188	1222	1410	29	201	1502	1703	0.172049
R3-1	M	C	10	329	339	135	1969	2104	44	145	2298	2443	0.138764
R3-4	M	C	3	253	256	134	1353	1487	43	137	1606	1743	0.146873
R4-1	M	C	7	98	105	194	1609	1803	58	201	1707	1908	0.0550314
R4-3	M	C	1	113	114	206	1416	1622	41	207	1529	1736	0.0656682
R11-1	M	C	17	542	559	132	2076	2208	60	149	2618	2767	0.202024
R11-3	M	C	4	271	275	133	2072	2205	48	137	2343	2480	0.110887
R11-5	M	C	19	444	463	138	2222	2360	70	157	2666	2823	0.16401
R12-1	M	C	4	536	540	136	3244	3380	137	140	3780	3920	0.137755
R12-3	M	C	3	181	184	165	2068	2233	75	168	2249	2417	0.0761274
R13-1	M	C	2	106	108	213	1809	2022	76	215	1915	2130	0.0507042
R13-3	M	C	12	306	318	163	2098	2261	61	175	2404	2579	0.123304
R13-5	M	C	8	381	389	152	2694	2846	75	160	3075	3235	0.120247
R14-1	M	C	6	146	152	170	1463	1633	43	176	1609	1785	0.0851541
R14-4	M	C	5	208	213	153	1849	2002	62	158	2057	2215	0.0961625
		MEAN	7	254.167	261.167	163.889	1859.89	2023.78	56.6667	170.889	2114.06	2284.94	0.109592
		SEM	1.2314	34.2527	35.0535	6.2245	123.076	119.864	6.07577	5.84936	149.599	146.214	0.0104112
R1-1	M	D	2	90	92	169	1094	1263	31	171	1184	1355	0.0678967
R1-3	M	D	3	69	72	196	1278	1474	22	199	1347	1546	0.0465718
R2-1	M	D	4	63	67	178	1318	1496	51	182	1381	1563	0.0428663
R2-3	M	D	13	540	553	167	1938	2105	64	180	2478	2658	0.208051
R3-2	M	D	3	196	199	158	1674	1832	84	161	1870	2031	0.0979813
R3-3	M	D	5	426	431	190	1785	1975	31	195	2211	2406	0.179135
R4-2	M	D	9	294	303	180	1775	1955	80	189	2069	2258	0.13419
R4-4	M	D	10	292	302	163	1820	1983	41	173	2112	2285	0.132166
R11-2	M	D	6	206	212	174	1757	1931	52	180	1963	2143	0.0989267
R11-4	M	D	8	212	220	165	1944	2109	73	173	2156	2329	0.0944611
R12-2	M	D	13	263	276	155	1382	1537	35	168	1645	1813	0.152234
R12-4	M	D	10	323	333	162	2312	2474	64	172	2635	2807	0.118632
R13-2	M	D	3	89	92	237	1466	1703	45	240	1555	1795	0.0512535
R13-4	M	D	3	285	288	169	1704	1873	36	172	1989	2161	0.133272
R14-2	M	D	5	182	187	188	1910	2098	71	193	2092	2285	0.0818381
R14-3	M	D	9	179	188	169	1950	2119	33	178	2129	2307	0.0814911
		MEAN	6.625	231.812	238.438	176.25	1694.19	1870.44	50.8125	182.875	1926	2108.88	0.10756
		SEM	0.921389	32.6227	33.2172	4.98456	78.398	77.2241	4.8881	4.62049	101.514	100.588	0.0118397

## Sheet: Total Movement (x min)
			Total Movement (x min)
Mouse ID	Sex	Blinded Genotype	1	2	3	4	5	6	7	8	9	10	11	12	13	14	15
R5-1	F	A	451	377	330	270	225	195	255	184	196	243	198	170	111	216	161
R5-3	F	A	240	214	155	211	141	121	105	146	135	64	106	89	141	83	107
R6-1	F	A	325	260	308	230	247	184	201	226	203	198	138	193	235	179	125
R6-3	F	A	288	244	238	223	209	155	153	114	222	170	66	88	156	151	116
R7-1	F	A	361	269	219	229	216	190	140	194	211	170	179	126	121	148	204
R7-4	F	A	408	307	244	183	249	239	227	154	205	203	206	217	229	216	184
R7-5	F	A	343	194	201	198	195	181	180	234	183	173	60	138	176	212	251
R8-2	F	A	95	76	114	65	133	75	91	120	61	162	51	120	127	79	87
R8-4	F	A	193	179	146	163	143	129	171	134	153	115	58	109	156	176	116
R8-5	F	A	295	243	221	205	224	212	225	179	141	174	198	197	200	150	153
R9-2	F	A	346	322	206	218	170	246	212	172	131	181	183	187	138	91	92
R9-4	F	A	286	297	206	241	218	195	226	201	221	163	210	177	97	160	190
R9-5	F	A	332	269	254	235	259	234	172	212	270	163	206	113	69	47	237
R10-1	F	A	279	254	187	187	167	113	147	141	53	139	141	140	149	97	152
R10-3	F	A	277	256	176	175	194	107	193	145	116	162	147	132	117	157	157
		MEAN	301.267	250.733	213.667	202.2	199.333	171.733	179.867	170.4	166.733	165.333	143.133	146.4	148.133	144.133	155.467
		SEM	22.0589	17.9246	14.8027	12.1801	10.5142	13.6048	12.0944	9.76914	15.7883	10.3439	15.6287	10.5807	11.9996	13.8254	12.9644
R5-2	F	B	422	393	257	261	264	165	165	242	180	208	167	171	237	147	181
R5-4	F	B	278	190	156	99	171	131	111	73	109	56	131	126	131	125	132
R6-2	F	B	306	279	272	205	197	184	138	126	213	221	156	126	161	186	160
R6-4	F	B	192	118	137	68	143	98	79	128	133	56	90	137	119	131	98
R6-5	F	B	414	259	262	226	219	206	172	173	144	110	156	166	215	179	158
R7-2	F	B	314	278	175	165	168	215	184	156	108	157	111	149	76	143	87
R7-3	F	B	419	345	376	278	208	240	274	212	169	178	191	232	203	243	219
R8-1	F	B	92	139	227	180	165	119	127	151	189	188	181	159	148	177	126
R8-3	F	B	206	222	157	111	142	161	64	160	183	164	98	66	202	123	166
R9-1	F	B	264	211	160	206	202	211	253	194	156	175	127	54	231	212	158
R9-3	F	B	406	313	292	147	207	187	134	138	183	276	138	142	89	225	169
R10-2	F	B	329	320	259	174	203	206	176	95	193	173	179	152	165	151	169
R10-4	F	B	237	222	129	212	94	160	164	182	172	164	101	110	151	82	137
		MEAN	298.385	253	219.923	179.385	183.308	175.615	157	156.154	164	163.538	140.462	137.692	163.692	163.385	150.769
		SEM	28.174	22.1252	20.5356	17.1377	11.8508	11.5429	16.597	12.8102	8.95859	16.9829	9.44662	12.6072	14.3894	12.6727	9.6948
			Total Movement (x min)
Mouse ID	Sex	Blinded Genotype	1	2	3	4	5	6	7	8	9	10	11	12	13	14	15
R1-2	M	C	68	45	54	50	35	57	177	134	117	150	161	149	157	156	70
R1-4	M	C	144	84	118	61	87	93	123	78	86	198	154	123	190	172	32
R2-2	M	C	138	142	161	138	111	116	156	116	108	115	119	128	134	121	119
R2-4	M	C	110	92	93	65	92	56	128	111	114	91	102	158	139	188	164
R3-1	M	C	221	194	115	199	152	136	198	129	171	146	171	222	108	127	154
R3-4	M	C	102	3	80	51	107	131	51	175	166	124	127	124	105	180	217
R4-1	M	C	168	147	132	103	111	145	150	107	71	171	95	113	141	120	134
R4-3	M	C	193	73	50	169	130	108	136	128	112	95	60	101	160	111	110
R11-1	M	C	232	199	178	196	185	169	182	149	177	215	222	190	139	162	172
R11-3	M	C	67	132	204	139	132	169	217	215	231	160	130	180	214	180	110
R11-5	M	C	373	214	194	215	158	173	150	164	190	178	189	123	164	162	176
R12-1	M	C	323	273	265	231	287	276	293	269	238	195	244	266	269	268	223
R12-3	M	C	103	184	121	159	110	198	150	134	160	226	208	194	168	175	127
R13-1	M	C	176	156	124	69	125	91	154	154	135	138	162	151	147	194	154
R13-3	M	C	303	162	223	212	198	128	158	152	157	179	175	165	138	149	80
R13-5	M	C	333	253	241	176	220	252	223	156	128	221	213	157	252	173	237
R14-1	M	C	116	14	64	193	69	61	173	115	121	153	188	106	131	175	106
R14-4	M	C	208	192	181	147	146	94	170	134	130	138	195	115	137	130	98
		MEAN	187.667	142.167	144.333	142.944	136.389	136.278	166.056	145.556	145.111	160.722	161.944	153.611	160.722	163.5	137.944
		SEM	22.1447	18.1985	15.3208	14.598	13.8746	14.6532	11.7071	10.1519	10.6841	9.59773	11.4961	10.3422	10.5272	8.59444	12.906
R1-1	M	D	29	44	20	13	32	98	52	115	93	172	120	88	140	164	175
R1-3	M	D	60	82	74	47	31	140	158	121	125	97	139	114	136	113	109
R2-1	M	D	71	23	70	175	56	49	186	106	124	142	70	99	140	143	109
R2-3	M	D	206	95	109	69	139	141	132	213	107	147	208	256	232	260	344
R3-2	M	D	155	111	84	109	91	69	173	113	99	141	170	195	193	183	145
R3-3	M	D	102	159	114	145	115	162	141	119	199	191	291	156	143	203	166
R4-2	M	D	240	192	177	164	137	102	135	138	132	168	168	149	131	129	96
R4-4	M	D	178	177	170	129	123	180	192	149	102	85	185	185	161	103	166
R11-2	M	D	142	192	119	134	88	155	144	161	187	161	129	122	123	141	145
R11-4	M	D	167	164	79	113	187	144	164	191	156	182	210	138	137	174	123
R12-2	M	D	97	48	108	83	82	115	125	126	108	163	158	147	131	156	166
R12-4	M	D	218	168	176	180	238	160	204	225	222	213	209	164	188	109	133
R13-2	M	D	104	27	90	111	170	105	147	177	135	156	129	101	168	108	67
R13-4	M	D	240	197	74	172	142	152	162	86	140	117	119	193	224	74	69
R14-2	M	D	140	130	122	172	89	108	168	154	185	155	155	170	182	163	192
R14-3	M	D	152	129	45	154	111	160	134	163	162	218	205	183	139	123	229
		MEAN	143.812	121.125	101.938	123.125	114.438	127.5	151.062	147.312	142.25	156.75	166.562	153.75	160.5	146.625	152.125
		SEM	15.9196	15.3617	11.2185	12.3945	13.7988	9.16833	8.74999	9.86227	9.81389	9.12985	12.9525	10.9755	8.51078	11.3453	16.8025

## Sheet: Blinded Genotypes
Cage Code	Cage Card #	Mouse ID	Sex	Date of Birth	Blinded Genotype	Totals
R8	3671898	R8-1	Female	05-17-2019	B	Females
R8	3671898	R8-2	Female	05-17-2019	A	A=15
R8	3671898	R8-3	Female	05-19-2019	B	B=13
R8	3671898	R8-4	Female	05-19-2019	A	n=28
R8	3671898	R8-5	Female	05-19-2019	A	6 cages
R9	3671899	R9-1	Female	05-19-2019	B
R9	3671899	R9-2	Female	05-19-2019	A
R9	3671899	R9-3	Female	05-24-2019	B
R9	3671899	R9-4	Female	05-24-2019	A
R9	3671899	R9-5	Female	05-19-2019	A
R7	3671904	R7-1	Female	05-17-2019	A
R7	3671904	R7-2	Female	05-17-2019	B
R7	3671904	R7-3	Female	05-18-2019	B
R7	3671904	R7-4	Female	05-18-2019	A
R7	3671904	R7-5	Female	05-18-2019	A
R10	3671905	R10-1	Female	05-19-2019	A
R10	3671905	R10-2	Female	05-19-2019	B
R10	3671905	R10-3	Female	05-24-2019	A
R10	3671905	R10-4	Female	05-24-2019	B
R5	3671921	R5-1	Female	04-06-2019	A
R5	3671921	R5-2	Female	04-06-2019	B
R5	3671921	R5-3	Female	04-06-2019	A
R5	3671921	R5-4	Female	04-06-2019	B
R6	3671922	R6-1	Female	04-06-2019	A
R6	3671922	R6-2	Female	04-06-2019	B
R6	3671922	R6-3	Female	04-06-2019	A
R6	3671922	R6-4	Female	04-06-2019	B
R6	3671922	R6-5	Female	04-06-2019	B
R11	3671900	R11-1	Male	05-18-2019	C	Males
R11	3671900	R11-2	Male	05-18-2019	D	C=18
R11	3671900	R11-3	Male	05-19-2019	C	D=16
R11	3671900	R11-4	Male	05-19-2019	D	n=35
R11	3671900	R11-5	Male	05-17-2019	C	8 cages
R13	3671901	R13-1	Male	05-19-2019	C
R13	3671901	R13-2	Male	05-19-2019	D
R13	3671901	R13-3	Male	05-24-2019	C
R13	3671901	R13-4	Male	05-24-2019	D
R13	3671901	R13-5	Male	05-17-2019	C
R14	3671902	R14-1	Male	05-19-2019	C
R14	3671902	R14-2	Male	05-19-2019	D
R14	3671902	R14-3	Male	05-19-2019	D
R14	3671902	R14-4	Male	05-19-2019	C
R12	3671903	R12-1	Male	05-18-2019	C
R12	3671903	R12-2	Male	05-18-2019	D
R12	3671903	R12-3	Male	05-24-2019	C
R12	3671903	R12-4	Male	05-24-2019	D
R12	3671903	R12-5	Male	05-18-2019	C
R1	3671917	R1-1	Male	04-05-2019	D
R1	3671917	R1-2	Male	04-05-2019	C
R1	3671917	R1-3	Male	04-07-2019	D
R1	3671917	R1-4	Male	04-07-2019	C
R2	3671918	R2-1	Male	04-05-2019	D
R2	3671918	R2-2	Male	04-05-2019	C
R2	3671918	R2-3	Male	04-05-2019	D
R2	3671918	R2-4	Male	04-06-2019	C
R4	3671919	R4-1	Male	04-06-2019	C
R4	3671919	R4-2	Male	04-06-2019	D
R4	3671919	R4-3	Male	04-05-2019	C
R4	3671919	R4-4	Male	04-05-2019	D
R3	3671920	R3-1	Male	04-05-2019	C
R3	3671920	R3-2	Male	04-05-2019	D
R3	3671920	R3-3	Male	04-05-2019	D
R3	3671920	R3-4	Male	04-06-2019	C
