# Supplementary material for: Sex-specific role for the long noncoding RNA Pnky in mouse behavior
Source: Nat Commun. 2024 Aug 12;15:6901. doi: 10.1038/s41467-024-50851-7 (PMC11319455; doi:10.1038/s41467-024-50851-7)
Supplement: Supplementary file 4 — Supplementary Data 1 [file 41467_2024_50851_MOESM4_ESM.zip › PnkyKOvsPnkyKOBACcohort/PnkyKOvsPnkyKO-BAC_PPI_tmg.xlsx]

## Sheet: Pre-pulse Inhibition
			Baseline Startle @120dB					Pre-pulse Inhibition of 120dB Startle Response
Mouse ID	Sex	Blinded Genotype	40ms @120dB	No Stim 0dB	% change	Absolute Value		68dB PP @120dB startle	% PPI @4dB	79dB PP @120dB startle	% PPI @15dB	90dB PP @120dB startle	% PPI @26dB
R5-1	F	A	1.37644	0.0434286	-96.8449	96.8449		1.19464	13.2078	0.594	56.8452	0.322714	76.5544
R5-3	F	A	0.50788	0.0586429	-88.4534	88.4534		0.220714	56.542	0.205786	59.4814	0.139	72.6313
R6-1	F	A	0.8454	0.0505	-94.0265	94.0265		0.759857	10.1186	0.342071	59.5373	0.246357	70.8591
R6-3	F	A	0.35016	0.0434286	-87.5975	87.5975		0.184071	47.4322	0.0950714	72.8491	0.0847143	75.807
R7-1	F	A	0.37984	0.0462143	-87.8332	87.8332		0.261857	31.0612	0.0821429	78.3744	0.0635714	83.2636
R7-4	F	A	0.48428	0.0434286	-91.0323	91.0323		0.229786	52.5511	0.103929	78.5396	0.145714	69.9111
R7-5	F	A	0.43424	0.0455714	-89.5055	89.5055		0.284643	34.4503	0.0975714	77.5305	0.0554286	87.2355
R8-2	F	A	0.51788	0.0482143	-90.6901	90.6901		0.223429	56.8571	0.112143	78.3458	0.0800714	84.5386
R8-4	F	A	0.30688	0.0434286	-85.8484	85.8484		0.184	40.0417	0.112071	63.4804	0.0893571	70.8821
R8-5	F	A	0.70256	0.0648571	-90.7685	90.7685		0.304	56.7297	0.174357	75.1826	0.134357	80.8761
R9-2	F	A	0.71664	0.0585714	-91.8269	91.8269		0.419857	41.4131	0.128429	82.0791	0.104429	85.428
R9-4	F	A	0.71072	0.0517143	-92.7237	92.7237		0.489143	31.1764	0.183714	74.151	0.121214	82.9449
R9-5	F	A	0.47432	0.0536429	-88.6906	88.6906		0.186214	60.7408	0.1045	77.9685	0.0818571	82.7422
R10-1	F	A	0.50036	0.0521429	-89.5789	89.5789		0.277071	44.6256	0.138429	72.3342	0.0912143	81.7703
R10-3	F	A	0.75216	0.0538571	-92.8397	92.8397		0.341429	54.6069	0.102857	86.3251	0.0944286	87.4457
		MEAN	0.603984	0.0505095	-90.5507	90.5507		0.370714	42.1036	0.171805	72.8683	0.123629	79.526
		SEM	0.0690413	0.00170546	0.729318	0.729318		0.0706385	4.05338	0.0346406	2.30449	0.0185682	1.59979
R5-2	F	B	0.3262	0.0447857	-86.2705	86.2705		0.123286	62.2055	0.0869286	73.3511	0.0895	72.5628
R5-4	F	B	0.21532	0.0475714	-77.9066	77.9066		0.121357	43.6387	0.0742143	65.533	0.0688571	68.021
R6-2	F	B	0.37812	0.045	-88.099	88.099		0.232786	38.436	0.117143	69.0197	0.0961429	74.5735
R6-4	F	B	0.32636	0.042	-87.1308	87.1308		0.207071	36.5512	0.119286	63.4497	0.109	66.6013
R6-5	F	B	0.4134	0.0495	-88.0261	88.0261		0.208	49.6855	0.0966429	76.6224	0.0801429	80.6137
R7-2	F	B	0.7096	0.0488571	-93.1148	93.1148		0.258714	63.5408	0.113929	83.9447	0.112571	84.1359
R7-3	F	B	0.38032	0.0638571	-83.2096	83.2096		0.178214	53.141	0.101857	73.218	0.0648571	82.9467
R8-1	F	B	0.23764	0.0652857	-72.5275	72.5275		0.147214	38.0516	0.104357	56.086	0.106286	55.2745
R8-3	F	B	0.24336	0.0537857	-77.8987	77.8987		0.188357	22.6014	0.0836429	65.63	0.0723571	70.2674
R9-1	F	B	0.41512	0.0476429	-88.5231	88.5231		0.188071	54.6947	0.112786	72.8306	0.0777143	81.2791
R9-3	F	B	0.76856	0.0469286	-93.894	93.894		0.338	56.0217	0.114429	85.1113	0.123071	83.9868
R10-2	F	B	0.22992	0.0458571	-80.0552	80.0552		0.158429	31.094	0.0876429	61.8812	0.0775	66.2926
R10-4	F	B	0.41796	0.0526429	-87.4048	87.4048		0.170929	59.1041	0.142214	65.9742	0.105071	74.8609
		MEAN	0.389375	0.0502857	-84.9277	84.9277		0.193879	46.8282	0.104236	70.204	0.0910055	73.9551
		SEM	0.0478123	0.00196398	1.73937	1.73937		0.0162857	3.54335	0.00510778	2.34023	0.00523561	2.39768
			Baseline Startle @120dB					Pre-pulse Inhibition of 120dB Startle Response
Mouse ID	Sex	Blinded Genotype	40ms @120dB	No Stim 0dB	% change	Absolute Value		68dB PP @120dB startle	% PPI @4dB	79dB PP @120dB startle	% PPI @15dB	90dB PP @120dB startle	% PPI @26dB
R1-2	M	C	0.64972	0.0476429	-92.6672	92.6672		0.163429	74.8463	0.0832143	87.1923	0.0753571	88.4016
R1-4	M	C	0.71488	0.0594286	-91.6869	91.6869		0.410643	42.5578	0.123929	82.6644	0.128286	82.0549
R2-2	M	C	0.26512	0.0680714	-74.3243	74.3243		0.126429	52.3127	0.0897857	66.1339	0.0964286	63.6283
R2-4	M	C	0.49272	0.0787857	-84.01	84.01		0.221857	54.973	0.0907857	81.5746	0.102643	79.1681
R3-1	M	C	1.07576	0.0494286	-95.4052	95.4052		0.525857	51.1176	0.154643	85.6248	0.0998571	90.7175
R3-4	M	C	0.5648	0.0506429	-91.0335	91.0335		0.196286	65.2469	0.0920714	83.6984	0.0648571	88.5168
R4-1	M	C	0.42368	0.0679286	-83.967	83.967		0.168571	60.2126	0.145071	65.7592	0.127929	69.8054
R4-3	M	C	1.01016	0.0592857	-94.1311	94.1311		0.610357	39.5782	0.156286	84.5286	0.181429	82.0396
R11-1	M	C	1.06712	0.0567857	-94.6786	94.6786		0.357071	66.5388	0.0783571	92.6571	0.0657857	93.8352
R11-3	M	C	1.23104	0.101	-91.7956	91.7956		1.0725	12.8785	0.299929	75.6362	0.1865	84.8502
R11-5	M	C	0.63112	0.0705	-88.8294	88.8294		0.276071	56.2569	0.125429	80.126	0.0942857	85.0606
R12-1	M	C	0.46324	0.0578571	-87.5103	87.5103		0.296714	35.948	0.0824286	82.2061	0.106143	77.0869
R12-3	M	C	1.19964	0.0560714	-95.326	95.326		0.654929	45.4062	0.201357	83.2152	0.165786	86.1804
R13-1	M	C	0.72636	0.0679286	-90.6481	90.6481		0.301643	58.472	0.0791429	89.1042	0.0902857	87.5701
R13-3	M	C	1.03464	0.051	-95.0707	95.0707		0.616643	40.4002	0.197429	80.9181	0.124	88.0152
R13-5	M	C	0.64244	0.0482143	-92.4951	92.4951		0.300071	53.2919	0.120429	81.2545	0.0962857	85.0125
R14-1	M	C	0.45116	0.0447857	-90.0732	90.0732		0.1835	59.3271	0.100071	77.8191	0.08	82.2679
R14-4	M	C	1.73768	0.0560714	-96.7732	96.7732		1.40943	18.8902	0.908857	47.6971	0.405643	76.6561
		MEAN	0.79896	0.0606349	-90.5792	90.5792		0.438444	49.3475	0.173845	79.3228	0.127306	82.826
		SEM	0.0880526	0.00322256	1.28918	1.28918		0.0802106	3.74017	0.0452805	2.45345	0.0184537	1.75781
R1-1	M	D	0.39376	0.0695	-82.3497	82.3497		0.212429	46.0513	0.0940714	76.1095	0.0671429	82.9483
R1-3	M	D	1.46276	0.0482143	-96.7039	96.7039		1.11214	23.9696	0.888429	39.2635	0.4505	69.2021
R2-1	M	D	1.73356	0.0505	-97.0869	97.0869		1.50664	13.0897	0.908	47.6222	0.340071	80.3831
R2-3	M	D	0.4622	0.0742857	-83.9278	83.9278		0.181714	60.6849	0.0848571	81.6406	0.0692857	85.0096
R3-2	M	D	0.92712	0.0570714	-93.8442	93.8442		0.323286	65.1301	0.113929	87.7116	0.0962857	89.6145
R3-3	M	D	0.58976	0.0782857	-86.7258	86.7258		0.315714	46.4673	0.133071	77.4363	0.112214	80.9729
R4-2	M	D	0.92132	0.0489286	-94.6893	94.6893		0.933571	-1.32977	0.255286	72.2913	0.0928571	89.9213
R4-4	M	D	0.57128	0.0481429	-91.5728	91.5728		0.140571	75.3936	0.0851429	85.0961	0.095	83.3707
R11-2	M	D	0.96444	0.0455	-95.2822	95.2822		0.363571	62.3023	0.124	87.1428	0.142429	85.232
R11-4	M	D	1.33376	0.0681429	-94.8909	94.8909		0.784643	41.1706	0.107643	91.9294	0.105071	92.1222
R12-2	M	D	0.86164	0.0603571	-92.9951	92.9951		0.214214	75.1388	0.151214	82.4504	0.131786	84.7052
R12-4	M	D	0.64564	0.0579286	-91.0277	91.0277		0.2725	57.7938	0.0807857	87.4875	0.0712857	88.9589
R13-2	M	D	0.87348	0.0607143	-93.0491	93.0491		0.633286	27.4985	0.0863571	90.1134	0.106643	87.791
R13-4	M	D	0.87452	0.0562143	-93.572	93.572		0.345143	60.5335	0.118	86.5069	0.119071	86.3844
R14-2	M	D	0.2198	0.0735714	-66.528	66.528		0.146214	33.4785	0.101286	53.9191	0.107429	51.1244
R14-3	M	D	0.73876	0.0599286	-91.888	91.888		0.657286	11.0285	0.137643	81.3684	0.110857	84.9942
		MEAN	0.848362	0.0598304	-90.3833	90.3833		0.508933	43.6501	0.216857	76.7556	0.138621	82.6709
		SEM	0.0993897	0.00258935	1.91113	1.91113		0.0995375	5.90782	0.0673126	3.97425	0.0260707	2.48033

## Sheet: Blinded Genotype
Cage Card #	Mouse ID	Sex	Date of Birth	Blinded Genotype	Totals
3671898	R8-1	Female	05-17-2019	B	Females
3671898	R8-2	Female	05-17-2019	A	A=15
3671898	R8-3	Female	05-19-2019	B	B=13
3671898	R8-4	Female	05-19-2019	A	n=28
3671898	R8-5	Female	05-19-2019	A	6 cages
3671899	R9-1	Female	05-19-2019	B
3671899	R9-2	Female	05-19-2019	A
3671899	R9-3	Female	05-24-2019	B
3671899	R9-4	Female	05-24-2019	A
3671899	R9-5	Female	05-19-2019	A
3671904	R7-1	Female	05-17-2019	A
3671904	R7-2	Female	05-17-2019	B
3671904	R7-3	Female	05-18-2019	B
3671904	R7-4	Female	05-18-2019	A
3671904	R7-5	Female	05-18-2019	A
3671905	R10-1	Female	05-19-2019	A
3671905	R10-2	Female	05-19-2019	B
3671905	R10-3	Female	05-24-2019	A
3671905	R10-4	Female	05-24-2019	B
3671921	R5-1	Female	04-06-2019	A
3671921	R5-2	Female	04-06-2019	B
3671921	R5-3	Female	04-06-2019	A
3671921	R5-4	Female	04-06-2019	B
3671922	R6-1	Female	04-06-2019	A
3671922	R6-2	Female	04-06-2019	B
3671922	R6-3	Female	04-06-2019	A
3671922	R6-4	Female	04-06-2019	B
3671922	R6-5	Female	04-06-2019	B
3671900	R11-1	Male	05-18-2019	C	Males
3671900	R11-2	Male	05-18-2019	D	C=18
3671900	R11-3	Male	05-19-2019	C	D=16
3671900	R11-4	Male	05-19-2019	D	n=35
3671900	R11-5	Male	05-17-2019	C	8 cages
3671901	R13-1	Male	05-19-2019	C
3671901	R13-2	Male	05-19-2019	D
3671901	R13-3	Male	05-24-2019	C
3671901	R13-4	Male	05-24-2019	D
3671901	R13-5	Male	05-17-2019	C
3671902	R14-1	Male	05-19-2019	C
3671902	R14-2	Male	05-19-2019	D
3671902	R14-3	Male	05-19-2019	D
3671902	R14-4	Male	05-19-2019	C
3671903	R12-1	Male	05-18-2019	C
3671903	R12-2	Male	05-18-2019	D
3671903	R12-3	Male	05-24-2019	C
3671903	R12-4	Male	05-24-2019	D
3671903	R12-5	Male	05-18-2019	C
3671917	R1-1	Male	04-05-2019	D
3671917	R1-2	Male	04-05-2019	C
3671917	R1-3	Male	04-07-2019	D
3671917	R1-4	Male	04-07-2019	C
3671918	R2-1	Male	04-05-2019	D
3671918	R2-2	Male	04-05-2019	C
3671918	R2-3	Male	04-05-2019	D
3671918	R2-4	Male	04-06-2019	C
3671919	R4-1	Male	04-06-2019	C
3671919	R4-2	Male	04-06-2019	D
3671919	R4-3	Male	04-05-2019	C
3671919	R4-4	Male	04-05-2019	D
3671920	R3-1	Male	04-05-2019	C
3671920	R3-2	Male	04-05-2019	D
3671920	R3-3	Male	04-05-2019	D
3671920	R3-4	Male	04-06-2019	C
