# Supplementary material for: Sex-specific role for the long noncoding RNA Pnky in mouse behavior
Source: Nat Commun. 2024 Aug 12;15:6901. doi: 10.1038/s41467-024-50851-7 (PMC11319455; doi:10.1038/s41467-024-50851-7)
Supplement: Supplementary file 4 — Supplementary Data 1 [file 41467_2024_50851_MOESM4_ESM.zip › PnkyKOvsPnkyKOBACcohort/PnkyKOvsPnkyKO-BAC_SocialApproach.xlsx]

## Sheet: Social Interaction
																							Interaction Bouts			Interaction Time
Interaction Zone			Habituation Trial										Social Approach Trial										Social Only	Inanimate Only		Social Only	Inanimate Only
			Social		Inanimate		Social	Inanimate	Bout Diff Score	Time Diff Score	Interaction Ratio		Social		Inanimate		Social	Inanimate	Bout Diff Score	Time Diff Score	Interaction Ratio		Difference Score	Difference Score		Difference Score	Difference Score
Mouse ID	Sex	Blinded Genotype	Bouts	Time (s)	Bouts	Time (s)	Time/bout (s)	Time/bout (s)	Social-Inanimate	Social-Inanimate (s)	Social/Inanimate		Bouts	Time (s)	Bouts	Time (s)	Time/bout (s)	Time/bout (s)	Social-Inanimate	Social-Inanimate (s)	Social/Inanimate		Social-Hab Trial	Social-Hab Trial		Social-Hab Trial (s)	Social-Hab Trial (s)
R5-1	F	A	25	21.55	19	20.89	0.862	1.09947	6	0.66	1.03159		29	38.74	27	36.77	1.33586	1.36185	2	1.97	1.05358		4	8		17.19	15.88
R5-3	F	A	15	26.49	8	9.18	1.766	1.1475	7	17.31	2.88562		29	67.93	37	50.38	2.34241	1.36162	-8	17.55	1.34835		14	29		41.44	41.2
R6-1	F	A	24	25.36	11	7.77	1.05667	0.706364	13	17.59	3.26384		27	55.79	14	17.82	2.0663	1.27286	13	37.97	3.13075		3	3		30.43	10.05
R6-3	F	A	19	23.29	15	15.75	1.22579	1.05	4	7.54	1.47873		22	35.74	20	27.66	1.62455	1.383	2	8.08	1.29212		3	5		12.45	11.91
R7-1	F	A	20	20.25	25	35.4	1.0125	1.416	-5	-15.15	0.572034		32	54.05	15	27.13	1.68906	1.80867	17	26.92	1.99226		12	-10		33.8	-8.27
R7-4	F	A	26	36.3	31	46.35	1.39615	1.49516	-5	-10.05	0.783172		26	54.45	14	27.06	2.09423	1.93286	12	27.39	2.0122		0	-17		18.15	-19.29
R7-5	F	A	30	26.86	33	27.49	0.895333	0.83303	-3	-0.63	0.977083		38	45.61	22	18.35	1.20026	0.834091	16	27.26	2.48556		8	-11		18.75	-9.14
R8-2	F	A	10	12.11	6	6.91	1.211	1.15167	4	5.2	1.75253		38	83.45	16	24.32	2.19605	1.52	22	59.13	3.43133		28	10		71.34	17.41
R8-4	F	A	9	13.81	17	26.53	1.53444	1.56059	-8	-12.72	0.520543		0	0	0	0			0	0			-9	-17		-13.81	-26.53		mouse sitting in corner entire social approach trial
R8-5	F	A	31	33.1	25	34.23	1.06774	1.3692	6	-1.13	0.966988		27	41.68	19	32.67	1.5437	1.71947	8	9.01	1.27579		-4	-6		8.58	-1.56
R9-2	F	A	38	38.44	24	19.79	1.01158	0.824583	14	18.65	1.9424		36	54.55	11	12.45	1.51528	1.13182	25	42.1	4.38153		-2	-13		16.11	-7.34
R9-4	F	A	27	27.16	37	41.04	1.00593	1.10919	-10	-13.88	0.661793		32	46.85	16	26.39	1.46406	1.64938	16	20.46	1.77529		5	-21		19.69	-14.65
R9-5	F	A	24	33.13	10	9.71	1.38042	0.971	14	23.42	3.41195		36	72.64	20	28.76	2.01778	1.438	16	43.88	2.52573		12	10		39.51	19.05
R10-1	F	A	27	33.5	27	26.86	1.24074	0.994815	0	6.64	1.24721		25	44.98	25	33.63	1.7992	1.3452	0	11.35	1.3375		-2	-2		11.48	6.77
R10-3	F	A	22	22.56	32	38.3	1.02545	1.19687	-10	-15.74	0.589034		35	54.25	15	18.99	1.55	1.266	20	35.26	2.85677		13	-17		31.69	-19.31
		Mean	23.1333	26.2607	21.3333	24.4133	1.17945	1.12836	1.8	1.84733	1.4723		28.8	50.0473	18.0667	25.492	1.74562	1.43034	10.7333	24.5553	2.20705		5.66667	-3.26667		23.7867	1.07867
		SEM	1.99968	1.9924	2.55169	3.32949	0.0648529	0.0645581	2.16949	3.46203	0.254882		2.42644	4.8869	2.12349	2.97541	0.0924305	0.0759795	2.47553	4.39617	0.261867		2.3738	3.59691		4.94163	4.76022
R5-2	F	B	32	31.03	19	12.91	0.969688	0.679474	13	18.12	2.40356		39	58.93	40	53.52	1.51103	1.338	-1	5.41	1.10108		7	21		27.9	40.61
R5-4	F	B	18	25.43	19	23.86	1.41278	1.25579	-1	1.57	1.0658		41	88.82	22	45.71	2.16634	2.07773	19	43.11	1.94312		23	3		63.39	21.85
R6-2	F	B	18	24.96	20	19.42	1.38667	0.971	-2	5.54	1.28527		16	40.57	17	19.32	2.53563	1.13647	-1	21.25	2.0999		-2	-3		15.61	-0.1
R6-4	F	B	15	24.46	19	22.76	1.63067	1.19789	-4	1.7	1.07469		22	44.08	10	18.92	2.00364	1.892	12	25.16	2.32981		7	-9		19.62	-3.84
R6-5	F	B	24	26.86	29	26.39	1.11917	0.91	-5	0.47	1.01781		45	72.54	20	24.19	1.612	1.2095	25	48.35	2.99876		21	-9		45.68	-2.2
R7-2	F	B	18	18.25	23	28.66	1.01389	1.24609	-5	-10.41	0.636776		27	42.34	9	15.05	1.56815	1.67222	18	27.29	2.81329		9	-14		24.09	-13.61
R7-3	F	B	32	23.02	33	22.32	0.719375	0.676364	-1	0.7	1.03136		44	67.07	22	23.62	1.52432	1.07364	22	43.45	2.83954		12	-11		44.05	1.3
R8-1	F	B	13	14.51	24	27.33	1.11615	1.13875	-11	-12.82	0.530918		37	64.73	19	23.02	1.74946	1.21158	18	41.71	2.8119		24	-5		50.22	-4.31
R8-3	F	B	24	30.83	19	28.4	1.28458	1.49474	5	2.43	1.08556		31	87.35	27	46.98	2.81774	1.74	4	40.37	1.8593		7	8		56.52	18.58
R9-1	F	B	25	21.49	24	24.49	0.8596	1.02042	1	-3	0.877501		32	44.04	17	24.96	1.37625	1.46824	15	19.08	1.76442		7	-7		22.55	0.47
R9-3	F	B	17	23.49	15	17.45	1.38176	1.16333	2	6.04	1.34613		10	19.89	4	5.71	1.989	1.4275	6	14.18	3.48336		-7	-11		-3.6	-11.74
R10-2	F	B	25	21.12	19	18.42	0.8448	0.969474	6	2.7	1.14658		14	35.97	14	16.65	2.56929	1.18929	0	19.32	2.16036		-11	-5		14.85	-1.77
R10-4	F	B	28	32.87	29	35.14	1.17393	1.21172	-1	-2.27	0.935401		33	69.6	16	21.49	2.10909	1.34312	17	48.11	3.23872		5	-13		36.73	-13.65
		Mean	22.2308	24.4862	22.4615	23.6577	1.14716	1.07193	-0.230769	0.828462	1.11057		30.0769	56.61	18.2308	26.0877	1.96399	1.44456	11.8462	30.5223	2.41874		7.84615	-4.23077		32.1238	2.43
		SEM	1.7252	1.43663	1.43944	1.60743	0.0735741	0.0646085	1.65697	2.10725	0.124638		3.21348	5.73784	2.48625	3.87207	0.128022	0.0865994	2.53904	3.96634	0.187927		2.95879	2.72489		5.32598	4.34686
R1-2	M	C	12	13.51	10	10.81	1.12583	1.081	2	2.7	1.24977		41	69.7	5	5.94	1.7	1.188	36	63.76	11.734		29	-5		56.19	-4.87
R1-4	M	C	22	24.09	17	24.62	1.095	1.44824	5	-0.53	0.978473		28	45.65	18	19.72	1.63036	1.09556	10	25.93	2.31491		6	1		21.56	-4.9
R2-2	M	C	24	22.59	28	36.67	0.94125	1.30964	-4	-14.08	0.616035		15	36.74	12	8.64	2.44933	0.72	3	28.1	4.25231		-9	-16		14.15	-28.03
R2-4	M	C	14	23.56	16	20.59	1.68286	1.28687	-2	2.97	1.14424		33	66.47	13	15.05	2.01424	1.15769	20	51.42	4.41661		19	-3		42.91	-5.54
R3-1	M	C	23	23.99	25	21.19	1.04304	0.8476	-2	2.8	1.13214		43	58.46	18	12.55	1.35953	0.697222	25	45.91	4.65817		20	-7		34.47	-8.64
R3-4	M	C	12	16.12	17	19.32	1.34333	1.13647	-5	-3.2	0.834369		41	71.87	7	12.01	1.75293	1.71571	34	59.86	5.98418		29	-10		55.75	-7.31
R4-1	M	C	14	18.59	14	16.12	1.32786	1.15143	0	2.47	1.15323		26	40.34	6	13.41	1.55154	2.235	20	26.93	3.0082		12	-8		21.75	-2.71
R4-3	M	C	21	22.39	20	23.42	1.06619	1.171	1	-1.03	0.95602		27	49.82	12	20.49	1.84519	1.7075	15	29.33	2.43143		6	-8		27.43	-2.93
R11-1	M	C	37	55.39	24	25.69	1.49703	1.07042	13	29.7	2.15609		51	105.31	15	22.72	2.0649	1.51467	36	82.59	4.63512		14	-9		49.92	-2.97
R11-3	M	C	11	9.04	15	14.98	0.821818	0.998667	-4	-5.94	0.603471		30	53.69	20	25.19	1.78967	1.2595	10	28.5	2.1314		19	5		44.65	10.21
R11-5	M	C	32	26.26	27	23.76	0.820625	0.88	5	2.5	1.10522		32	50.72	26	27.66	1.585	1.06385	6	23.06	1.83369		0	-1		24.46	3.9
R12-1	M	C	17	20.79	36	33.57	1.22294	0.9325	-19	-12.78	0.619303		31	54.12	29	30.73	1.74581	1.05966	2	23.39	1.76115		14	-7		33.33	-2.84
R12-3	M	C	10	12.05	32	35.87	1.205	1.12094	-22	-23.82	0.335935		24	56.49	16	13.18	2.35375	0.82375	8	43.31	4.28604		14	-16		44.44	-22.69
R13-1	M	C	7	5.94	14	15.32	0.848571	1.09429	-7	-9.38	0.387728		19	41.51	10	9.14	2.18474	0.914	9	32.37	4.54158		12	-4		35.57	-6.18
R13-3	M	C	33	43.44	20	19.65	1.31636	0.9825	13	23.79	2.21069		40	75.14	11	17.28	1.8785	1.57091	29	57.86	4.34838		7	-9		31.7	-2.37
R13-5	M	C	33	31.4	27	27.23	0.951515	1.00852	6	4.17	1.15314		34	57.99	17	25.83	1.70559	1.51941	17	32.16	2.24506		1	-10		26.59	-1.4
R14-1	M	C	21	20.72	14	17.35	0.986667	1.23929	7	3.37	1.19424		20	39.07	20	21.29	1.9535	1.0645	0	17.78	1.83513		-1	6		18.35	3.94
R14-4	M	C	20	28.9	20	25.36	1.445	1.268	0	3.54	1.13959		29	72.17	5	8.07	2.48862	1.614	24	64.1	8.943		9	-15		43.27	-17.29
		Mean	20.1667	23.265	20.8889	22.8622	1.15227	1.11263	-0.722222	0.402778	1.05387		31.3333	58.07	14.4444	17.1611	1.89184	1.27338	16.8889	40.9089	4.18669		11.1667	-6.44444		34.805	-5.70111
		SEM	2.10857	2.7756	1.67232	1.69868	0.0581609	0.0374088	2.15995	2.90735	0.118007		2.18581	3.97558	1.60925	1.74074	0.0745667	0.0954408	2.77935	4.34119	0.616693		2.37119	1.50212		2.99032	2.16514
R1-1	M	D	17	18.89	20	21.39	1.11118	1.0695	-3	-2.5	0.883123		46	76.11	17	13.85	1.65457	0.814706	29	62.26	5.49531		29	-3		57.22	-7.54
R1-3	M	D	10	12.58	14	15.95	1.258	1.13929	-4	-3.37	0.788715		29	43.71	17	25.53	1.50724	1.50176	12	18.18	1.7121		19	3		31.13	9.58
R2-1	M	D	31	32.3	18	20.99	1.04194	1.16611	13	11.31	1.53883		39	63.06	13	18.55	1.61692	1.42692	26	44.51	3.39946		8	-5		30.76	-2.44
R2-3	M	D	33	33.37	21	19.69	1.01121	0.937619	12	13.68	1.69477		32	46.05	25	27.99	1.43906	1.1196	7	18.06	1.64523		-1	4		12.68	8.3
R3-2	M	D	18	19.25	15	24.09	1.06944	1.606	3	-4.84	0.799087		41	106.87	16	20.29	2.60659	1.26812	25	86.58	5.26713		23	1		87.62	-3.8
R3-3	M	D	20	23.99	15	20.29	1.1995	1.35267	5	3.7	1.18236		25	47.88	10	14.38	1.9152	1.438	15	33.5	3.32962		5	-5		23.89	-5.91
R4-2	M	D	20	22.52	22	19.99	1.126	0.908636	-2	2.53	1.12656		22	35.77	5	5.81	1.62591	1.162	17	29.96	6.15663		2	-17		13.25	-14.18
R4-4	M	D	10	19.09	20	21.59	1.909	1.0795	-10	-2.5	0.884206		31	68.2	15	14.55	2.2	0.97	16	53.65	4.68729		21	-5		49.11	-7.04
R11-2	M	D	16	18.22	13	19.82	1.13875	1.52462	3	-1.6	0.919273		33	51.35	13	20.39	1.55606	1.56846	20	30.96	2.51839		17	0		33.13	0.57
R11-4	M	D	29	29.6	22	23.96	1.02069	1.08909	7	5.64	1.23539		37	77.88	14	13.98	2.10486	0.998571	23	63.9	5.57082		8	-8		48.28	-9.98
R12-2	M	D	8	8.48	20	29.8	1.06	1.49	-12	-21.32	0.284564		29	62.6	10	18.08	2.15862	1.808	19	44.52	3.46239		21	-10		54.12	-11.72
R12-4	M	D	19	26.23	21	29.53	1.38053	1.40619	-2	-3.3	0.888249		30	44.01	41	39.31	1.467	0.95878	-11	4.7	1.11956		11	20		17.78	9.78
R13-2	M	D	15	12.98	15	19.95	0.865333	1.33	0	-6.97	0.650627		34	80.41	12	25.96	2.365	2.16333	22	54.45	3.09746		19	-3		67.43	6.01
R13-4	M	D	29	39.91	16	19.79	1.37621	1.23687	13	20.12	2.01668		27	88.59	13	13.41	3.28111	1.03154	14	75.18	6.60626		-2	-3		48.68	-6.38
R14-2	M	D	21	21.69	14	14.78	1.03286	1.05571	7	6.91	1.46752		35	52.99	21	22.76	1.514	1.08381	14	30.23	2.32821		14	7		31.3	7.98
R14-3	M	D	15	15.52	33	32.1	1.03467	0.972727	-18	-16.58	0.483489		39	57.82	11	14.75	1.48256	1.34091	28	43.07	3.92		24	-22		42.3	-17.35
		Mean	19.4375	22.1637	18.6875	22.1069	1.16471	1.21028	0.75	0.056875	1.05271		33.0625	62.7063	15.8125	19.3494	1.90592	1.29091	17.25	43.3569	3.76974		13.625	-2.875		40.5425	-2.7575
		SEM	1.90606	2.11202	1.23733	1.19723	0.0599849	0.0544516	2.25	2.62855	0.113967		1.57181	4.8108	2.03965	1.95511	0.129627	0.0883838	2.42813	5.50108	0.425065		2.36973	2.39944		5.1013	2.21385

## Sheet: Social Proximity
Tested on 10/21/19 (Females), 10/22/19 (Males)																							Proximity Bouts			Proximity Time
Proximity Zone			Habituation Trial										Social Approach Trial										Social Only	Inanimate Only		Social Only	Inanimate Only
			Social		Inanimate		Social	Inanimate	Bout Diff Score	Time Diff Score	Proximity Ratio		Social		Inanimate		Social	Inanimate	Bout Diff Score	Time Diff Score	Proximity Ratio		Difference Score	Difference Score		Difference Score	Difference Score
Mouse ID	Sex	Blinded Genotype	Bouts	Time (s)	Bouts	Time (s)	Time/bout (s)	Time/bout (s)	Social-Inanimate	Social-Inanimate (s)	Social/Inanimate		Bouts	Time (s)	Bouts	Time (s)	Time/bout (s)	Time/bout (s)	Social-Inanimate	Social-Inanimate (s)	Social/Inanimate		Social-Hab Trial	Social-Hab Trial		Hab-Social Trial (s)	Hab-Social Trial (s)
R5-1	F	A	21	17.76	22	14.91	0.845714	0.677727	-1	2.85	1.19115		23	28.53	30	29.46	1.24043	0.982	-7	-0.93	0.968432		2	8		10.77	14.55
R5-3	F	A	16	18.96	12	14.51	1.185	1.20917	4	4.45	1.30669		32	46.82	21	68.21	1.46312	3.2481	11	-21.39	0.68641		16	9		27.86	53.7
R6-1	F	A	22	24.42	11	10.75	1.11	0.977273	11	13.67	2.27163		18	70.8	12	23.05	3.93333	1.92083	6	47.75	3.07158		-4	1		46.38	12.3
R6-3	F	A	21	23.86	19	18.95	1.13619	0.997368	2	4.91	1.2591		19	43.61	24	41.08	2.29526	1.71167	-5	2.53	1.06159		-2	5		19.75	22.13
R7-1	F	A	21	26.83	19	18.99	1.27762	0.999474	2	7.84	1.41285		28	39.01	14	14.48	1.39321	1.03429	14	24.53	2.69406		7	-5		12.18	-4.51
R7-4	F	A	33	45.92	24	37.77	1.39152	1.57375	9	8.15	1.21578		17	53.32	13	18.32	3.13647	1.40923	4	35	2.91048		-16	-11		7.4	-19.45
R7-5	F	A	33	48.28	27	30.57	1.46303	1.13222	6	17.71	1.57933		33	50.62	18	27.16	1.53394	1.50889	15	23.46	1.86377		0	-9		2.34	-3.41
R8-2	F	A	7	11.98	8	4.87	1.71143	0.60875	-1	7.11	2.45996		26	35.7	10	16.69	1.37308	1.669	16	19.01	2.13901		19	2		23.72	11.82
R8-4	F	A	13	12.88	14	17.75	0.990769	1.26786	-1	-4.87	0.725634		0	0	0	0			0	0			-13	-14		-12.88	-17.75		mouse sitting in corner entire social approach trial
R8-5	F	A	31	56.92	26	35.51	1.83613	1.36577	5	21.41	1.60293		21	101.4	18	31.23	4.82857	1.735	3	70.17	3.24688		-10	-8		44.48	-4.28
R9-2	F	A	41	54.72	22	20.95	1.33463	0.952273	19	33.77	2.61193		27	70.17	10	12.27	2.59889	1.227	17	57.9	5.71883		-14	-12		15.45	-8.68
R9-4	F	A	33	37.74	29	46.91	1.14364	1.61759	4	-9.17	0.804519		37	96.46	15	21.69	2.60703	1.446	22	74.77	4.44721		4	-14		58.72	-25.22
R9-5	F	A	27	31.73	13	12.95	1.17519	0.996154	14	18.78	2.45019		46	189.82	18	20.72	4.12652	1.15111	28	169.1	9.1612		19	5		158.09	7.77
R10-1	F	A	26	24.82	23	18.75	0.954615	0.815217	3	6.07	1.32373		20	24.82	28	48.19	1.241	1.72107	-8	-23.37	0.515045		-6	5		0	29.44
R10-3	F	A	19	25.69	27	42.51	1.35211	1.57444	-8	-16.82	0.604328		31	145.95	15	42.74	4.70806	2.84933	16	103.21	3.41483		12	-12		120.26	0.23
		Mean	24.2667	30.834	19.7333	23.11	1.2605	1.11767	4.53333	7.724	1.52132		25.2	66.4687	16.4	27.686	2.60564	1.68668	8.8	38.7827	2.99281		0.933333	-3.33333		35.6347	4.576
		SEM	2.31242	3.77312	1.72231	3.22469	0.0693561	0.0814618	1.72893	3.24781	0.167077		2.73113	12.7821	1.94887	4.35222	0.355373	0.172823	2.8017	13.1985	0.616756		3.0511	2.21395		12.0402	5.32032
R5-2	F	B	32	41.68	23	23.93	1.3025	1.04043	9	17.75	1.74175		20	43.07	28	35.64	2.1535	1.27286	-8	7.43	1.20847		-12	5		1.39	11.71
R5-4	F	B	27	35.16	22	23.52	1.30222	1.06909	5	11.64	1.4949		33	92.56	17	45.58	2.80485	2.68118	16	46.98	2.03072		6	-5		57.4	22.06
R6-2	F	B	20	37.2	19	23.09	1.86	1.21526	1	14.11	1.61109		12	25.26	8	21.35	2.105	2.66875	4	3.91	1.18314		-8	-11		-11.94	-1.74
R6-4	F	B	12	17.78	17	25.79	1.48167	1.51706	-5	-8.01	0.689415		14	42.24	15	17.45	3.01714	1.16333	-1	24.79	2.42063		2	-2		24.46	-8.34
R6-5	F	B	22	33	28	30.67	1.5	1.09536	-6	2.33	1.07597		37	81.35	22	31.23	2.19865	1.41955	15	50.12	2.60487		15	-6		48.35	0.56
R7-2	F	B	19	23.49	22	25.19	1.23632	1.145	-3	-1.7	0.932513		24	47.42	10	24.12	1.97583	2.412	14	23.3	1.966		5	-12		23.93	-1.07
R7-3	F	B	34	35.04	34	31.63	1.03059	0.930294	0	3.41	1.10781		32	34.67	28	26.03	1.08344	0.929643	4	8.64	1.33192		-2	-6		-0.37	-5.6
R8-1	F	B	9	16.65	35	44.98	1.85	1.28514	-26	-28.33	0.370165		27	54.62	27	45.52	2.02296	1.68593	0	9.1	1.19991		18	-8		37.97	0.54
R8-3	F	B	24	28.06	17	21.08	1.16917	1.24	7	6.98	1.33112		29	53.39	22	53.22	1.84103	2.41909	7	0.17	1.00319		5	5		25.33	32.14
R9-1	F	B	20	28.56	21	26.19	1.428	1.24714	-1	2.37	1.09049		26	32.54	23	30.53	1.25154	1.32739	3	2.01	1.06584		6	2		3.98	4.34
R9-3	F	B	23	22.89	12	10.38	0.995217	0.865	11	12.51	2.2052		11	17.48	4	4.9	1.58909	1.225	7	12.58	3.56735		-12	-8		-5.41	-5.48
R10-2	F	B	26	21.72	16	20.29	0.835385	1.26812	10	1.43	1.07048		22	21.05	24	29.76	0.956818	1.24	-2	-8.71	0.707325		-4	8		-0.67	9.47
R10-4	F	B	26	31.13	33	31.83	1.19731	0.964545	-7	-0.7	0.978008		18	42.38	30	81.91	2.35444	2.73033	-12	-39.53	0.517397		-8	-3		11.25	50.08
		Mean	22.6154	28.6431	23	26.0438	1.32218	1.1448	-0.384615	2.59923	1.20761		23.4615	45.2331	19.8462	34.4031	1.95033	1.7827	3.61538	10.83	1.60052		0.846154	-3.15385		16.59	8.35923
		SEM	1.93993	2.15059	2.04751	2.21901	0.0844349	0.0489535	2.73987	3.26391	0.131537		2.28881	6.07229	2.32557	5.31792	0.170476	0.189749	2.34668	6.3954	0.240759		2.65747	1.77535		6.00509	4.73706
R1-2	M	C	21	19.16	11	11.98	0.912381	1.08909	10	7.18	1.59933		25	71.27	9	18.45	2.8508	2.05	16	52.82	3.86287		4	-2		52.11	6.47
R1-4	M	C	20	24.56	16	14.55	1.228	0.909375	4	10.01	1.68797		21	24.09	12	15.21	1.14714	1.2675	9	8.88	1.58383		1	-4		-0.47	0.66
R2-2	M	C	26	46.61	26	26.06	1.79269	1.00231	0	20.55	1.78856		17	34.9	7	10.65	2.05294	1.52143	10	24.25	3.277		-9	-19		-11.71	-15.41
R2-4	M	C	13	17.45	27	24.05	1.34231	0.890741	-14	-6.6	0.725572		32	56.75	18	22.32	1.77344	1.24	14	34.43	2.54256		19	-9		39.3	-1.73
R3-1	M	C	23	21.96	23	20.25	0.954783	0.880435	0	1.71	1.08444		34	80.18	14	14.04	2.35824	1.00286	20	66.14	5.71083		11	-9		58.22	-6.21
R3-4	M	C	12	19.08	9	13.38	1.59	1.48667	3	5.7	1.42601		50	122.66	8	18.72	2.4532	2.34	42	103.94	6.55235		38	-1		103.58	5.34
R4-1	M	C	18	19.05	25	37.77	1.05833	1.5108	-7	-18.72	0.504369		20	70.84	11	16.19	3.542	1.47182	9	54.65	4.37554		2	-14		51.79	-21.58
R4-3	M	C	20	29.23	14	21.99	1.4615	1.57071	6	7.24	1.32924		18	49.81	18	29.09	2.76722	1.61611	0	20.72	1.71227		-2	4		20.58	7.1
R11-1	M	C	35	29.53	22	28.63	0.843714	1.30136	13	0.9	1.03144		32	83.45	14	27.9	2.60781	1.99286	18	55.55	2.99104		-3	-8		53.92	-0.73
R11-3	M	C	18	30.23	16	19.49	1.67944	1.21812	2	10.74	1.55105		23	37.73	26	46.82	1.64043	1.80077	-3	-9.09	0.805852		5	10		7.5	27.33
R11-5	M	C	31	29.86	28	19.78	0.963226	0.706429	3	10.08	1.50961		27	40.5	25	26.63	1.5	1.0652	2	13.87	1.52084		-4	-3		10.64	6.85
R12-1	M	C	16	20.48	39	43.84	1.28	1.1241	-23	-23.36	0.467153		20	39.51	39	37.04	1.9755	0.949744	-19	2.47	1.06668		4	0		19.03	-6.8
R12-3	M	C	18	9.17	54	99.9	0.509444	1.85	-36	-90.73	0.0917918		37	45.58	18	56.32	1.23189	3.12889	19	-10.74	0.809304		19	-36		36.41	-43.58
R13-1	M	C	9	9.18	27	146.71	1.02	5.4337	-18	-137.53	0.0625724		11	28.66	33	54.52	2.60545	1.65212	-22	-25.86	0.525679		2	6		19.48	-92.19
R13-3	M	C	38	123.39	12	15.35	3.24711	1.27917	26	108.04	8.03844		33	149.02	10	12.52	4.51576	1.252	23	136.5	11.9026		-5	-2		25.63	-2.83
R13-5	M	C	30	33.77	22	27.36	1.12567	1.24364	8	6.41	1.23428		29	44.31	18	24.15	1.52793	1.34167	11	20.16	1.83478		-1	-4		10.54	-3.21
R14-1	M	C	17	18.65	21	15.55	1.09706	0.740476	-4	3.1	1.19936		28	127.9	16	40.94	4.56786	2.55875	12	86.96	3.12408		11	-5		109.25	25.39
R14-4	M	C	19	25.92	14	18.78	1.36421	1.34143	5	7.14	1.38019		24	45.08	7	9.75	1.87833	1.39286	17	35.33	4.62359		5	-7		19.16	-9.03
		Mean	21.3333	29.2933	22.5556	33.6344	1.30388	1.42103	-1.22222	-4.34111	1.48397		26.7222	64.0133	16.8333	26.7367	2.38866	1.64692	9.88889	37.2767	3.26787		5.38889	-5.72222		34.72	-6.89778
		SEM	1.85768	5.91761	2.56322	8.1538	0.136766	0.246654	3.3777	11.4904	0.404981		2.11408	8.54857	2.11012	3.46745	0.235375	0.136766	3.49779	9.93842	0.652268		2.62733	2.40208		7.69891	6.26038
R1-1	M	D	14	15.08	24	25.12	1.07714	1.04667	-10	-10.04	0.600318		44	47.18	17	13.71	1.07227	0.806471	27	33.47	3.44128		30	-7		32.1	-11.41
R1-3	M	D	14	10.08	15	18.58	0.72	1.23867	-1	-8.5	0.542519		16	37.84	17	19.62	2.365	1.15412	-1	18.22	1.92864		2	2		27.76	1.04
R2-1	M	D	30	28.39	15	16.08	0.946333	1.072	15	12.31	1.76555		44	80.02	13	10.15	1.81864	0.780769	31	69.87	7.88374		14	-2		51.63	-5.93
R2-3	M	D	39	74	18	22.95	1.89744	1.275	21	51.05	3.2244		29	28.66	32	38.78	0.988276	1.21188	-3	-10.12	0.739041		-10	14		-45.34	15.83
R3-2	M	D	14	27.76	16	19.69	1.98286	1.23063	-2	8.07	1.40985		29	60.2	27	59.56	2.07586	2.20593	2	0.64	1.01075		15	11		32.44	39.87
R3-3	M	D	19	29.2	17	21.12	1.53684	1.24235	2	8.08	1.38258		22	61.26	11	19.69	2.78455	1.79	11	41.57	3.11122		3	-6		32.06	-1.43
R4-2	M	D	18	24.73	19	40.14	1.37389	2.11263	-1	-15.41	0.616094		38	65.5	8	12.58	1.72368	1.5725	30	52.92	5.20668		20	-11		40.77	-27.56
R4-4	M	D	11	10.64	16	15.45	0.967273	0.965625	-5	-4.81	0.688673		23	37.67	13	18.48	1.63783	1.42154	10	19.19	2.03842		12	-3		27.03	3.03
R11-2	M	D	20	26.79	14	22.79	1.3395	1.62786	6	4	1.17552		19	36.14	11	28.76	1.90211	2.61455	8	7.38	1.25661		-1	-3		9.35	5.97
R11-4	M	D	34	37.77	20	28.26	1.11088	1.413	14	9.51	1.33652		25	78.98	13	21.02	3.1592	1.61692	12	57.96	3.75737		-9	-7		41.21	-7.24
R12-2	M	D	13	9.24	37	112.01	0.710769	3.0273	-24	-102.77	0.0824926		18	44.64	8	15.69	2.48	1.96125	10	28.95	2.84512		5	-29		35.4	-96.32
R12-4	M	D	19	20.72	26	27.69	1.09053	1.065	-7	-6.97	0.748285		33	30.86	32	43.71	0.935152	1.36594	1	-12.85	0.706017		14	6		10.14	16.02
R13-2	M	D	36	223.99	23	29.47	6.22194	1.2813	13	194.52	7.60061		16	55.06	17	37.14	3.44125	2.18471	-1	17.92	1.4825		-20	-6		-168.93	7.67
R13-4	M	D	33	39.8	14	15.88	1.20606	1.13429	19	23.92	2.5063		22	41.34	15	27.33	1.87909	1.822	7	14.01	1.51262		-11	1		1.54	11.45
R14-2	M	D	19	29.96	15	12.68	1.57684	0.845333	4	17.28	2.36278		37	67.5	29	28.42	1.82432	0.98	8	39.08	2.37509		18	14		37.54	15.74
R14-3	M	D	18	26.69	27	45.84	1.48278	1.69778	-9	-19.15	0.582243		38	65.97	12	11.48	1.73605	0.956667	26	54.49	5.74652		20	-15		39.28	-34.36
		Mean	21.9375	39.6775	19.75	29.6094	1.57757	1.39221	2.1875	10.0681	1.66404		28.3125	52.4263	17.1875	25.3825	1.98895	1.52783	11.125	27.0438	2.8151		6.375	-2.5625		12.7488	-4.22688
		SEM	2.30121	12.8768	1.56924	5.92715	0.32305	0.134111	3.03345	14.6475	0.448722		2.40956	4.14841	2.04577	3.41434	0.18013	0.13551	2.84587	6.14503	0.503613		3.46154	2.75978		13.3897	7.56419

## Sheet: Chamber Side
																							Chamber Side Bouts		Chamber Side Time
Chamber Side			Habituation Trial										Social Approach Trial										Social Only		Social Only	(Inanimate is reverse value)
			Social		Inanimate		Social	Inanimate	Bout Diff Score	Time Diff Score	Side Time Ratio		Social		Inanimate		Social	Inanimate	Bout Diff Score	Time Diff Score	Side Time Ratio		Difference Score		Difference Score
Mouse ID	Sex	Blinded Genotype	Bouts	Time (s)	Bouts	Time (s)	Time/bout (s)	Time/bout (s)	Social-Inanimate	Social-Inanimate (s)	Social/Inanimate		Bouts	Time (s)	Bouts	Time (s)	Time/bout (s)	Time/bout (s)	Social-Inanimate	Social-Inanimate (s)	Social/Inanimate		Social-Hab Trial		Social-Hab Trial (s)
R5-1	F	A	19	235.8	20	364.23	12.4105	18.2115	-1	-128.43	0.647393		12	290.69	11	309.34	24.2242	28.1218	1	-18.65	0.93971		-7		54.89
R5-3	F	A	9	405.87	9	194.16	45.0967	21.5733	0	211.71	2.09039		7	314.18	7	285.85	44.8829	40.8357	0	28.33	1.09911		-2		-91.69
R6-1	F	A	10	255.72	10	344.31	25.572	34.431	0	-88.59	0.742703		6	263.73	6	336.3	43.955	56.05	0	-72.57	0.784211		-4		8.01
R6-3	F	A	19	288.19	18	311.85	15.1679	17.325	1	-23.66	0.92413		9	229.8	8	370.24	25.5333	46.28	1	-140.44	0.620678		-10		-58.39
R7-1	F	A	28	352.55	29	247.48	12.5911	8.53379	-1	105.07	1.42456		13	217.52	13	382.52	16.7323	29.4246	0	-165	0.56865		-15		-135.03
R7-4	F	A	18	258.32	18	341.71	14.3511	18.9839	0	-83.39	0.755963		8	218.02	7	382.02	27.2525	54.5743	1	-164	0.570703		-10		-40.3
R7-5	F	A	22	308.54	22	291.49	14.0245	13.2495	0	17.05	1.05849		15	233.63	15	366.4	15.5753	24.4267	0	-132.77	0.637636		-7		-74.91
R8-2	F	A	10	242.38	11	357.66	24.238	32.5145	-1	-115.28	0.677683		8	188.86	8	411.18	23.6075	51.3975	0	-222.32	0.459312		-2		-53.52
R8-4	F	A	11	276.34	11	323.69	25.1218	29.4264	0	-47.35	0.853718		0	0	1	600.03		600.03	-1	-600.03	0		-11		-276.34		mouse sitting in corner entire social approach trial
R8-5	F	A	10	278.38	11	321.65	27.838	29.2409	-1	-43.27	0.865475		6	196.63	5	403.4	32.7717	80.68	1	-206.77	0.487432		-4		-81.75
R9-2	F	A	21	306.37	21	293.66	14.589	13.9838	0	12.71	1.04328		11	294.46	11	305.57	26.7691	27.7791	0	-11.11	0.963642		-10		-11.91
R9-4	F	A	12	317.45	12	282.58	26.4542	23.5483	0	34.87	1.1234		9	270.54	9	329.5	30.06	36.6111	0	-58.96	0.821062		-3		-46.91
R9-5	F	A	15	375.11	15	224.92	25.0073	14.9947	0	150.19	1.66775		6	159.39	5	440.64	26.565	88.128	1	-281.25	0.361724		-9		-215.72
R10-1	F	A	17	312.65	18	287.39	18.3912	15.9661	-1	25.26	1.08789		9	369.97	8	230.06	41.1078	28.7575	1	139.91	1.60815		-8		57.32
R10-3	F	A	11	231.53	12	368.5	21.0482	30.7083	-1	-136.97	0.628304		8	251.79	8	348.25	31.4737	43.5312	0	-96.46	0.723015		-3		20.26
		Mean	15.4667	296.347	15.8	303.685	21.4601	21.5127	-0.333333	-7.33867	1.03941		8.46667	233.281	8.13333	366.753	29.3222	82.4418	0.333333	-133.473	0.709669		-7		-63.066
		SEM	1.46016	13.2708	1.4645	13.2709	2.22292	2.07074	0.159364	26.5417	0.105952		0.914782	21.6702	0.888373	21.6702	2.4032	37.2904	0.159364	43.3404	0.0947065		1.00475		23.8235
R5-2	F	B	15	355.02	16	245.01	23.668	15.3131	-1	110.01	1.449		10	323.76	9	276.28	32.376	30.6978	1	47.48	1.17185		-5		-31.26
R5-4	F	B	10	322.39	10	277.64	32.239	27.764	0	44.75	1.16118		11	266.1	10	333.93	24.1909	33.393	1	-67.83	0.796874		1		-56.29
R6-2	F	B	9	289.62	10	310.41	32.18	31.041	-1	-20.79	0.933024		6	217.25	6	382.78	36.2083	63.7967	0	-165.53	0.567558		-3		-72.37
R6-4	F	B	10	245.81	11	354.22	24.581	32.2018	-1	-108.41	0.693947		7	338.54	7	261.49	48.3629	37.3557	0	77.05	1.29466		-3		92.73
R6-5	F	B	16	249.28	16	350.75	15.58	21.9219	0	-101.47	0.710706		8	258.96	7	341.07	32.37	48.7243	1	-82.11	0.759258		-8		9.68
R7-2	F	B	19	304.9	18	295.13	16.0474	16.3961	1	9.77	1.0331		10	179.11	10	420.92	17.911	42.092	0	-241.81	0.42552		-9		-125.79
R7-3	F	B	31	273.27	32	326.76	8.81516	10.2112	-1	-53.49	0.836302		21	292.56	21	307.47	13.9314	14.6414	0	-14.91	0.951507		-10		19.29
R8-1	F	B	7	134.9	7	465.13	19.2714	66.4471	0	-330.23	0.290026		16	307.41	15	292.63	19.2131	19.5087	1	14.78	1.05051		9		172.51
R8-3	F	B	19	299.93	20	300.1	15.7858	15.005	-1	-0.17	0.999434		12	313.88	11	286.15	26.1567	26.0136	1	27.73	1.09691		-7		13.95
R9-1	F	B	14	217.32	15	382.72	15.5229	25.5147	-1	-165.4	0.56783		10	300.33	9	299.7	30.033	33.3	1	0.63	1.0021		-4		83.01
R9-3	F	B	11	316.42	10	283.62	28.7655	28.362	1	32.8	1.11565		6	418.15	5	181.88	69.6917	36.376	1	236.27	2.29904		-5		101.73
R10-2	F	B	21	311.48	21	288.56	14.8324	13.741	0	22.92	1.07943		11	355.79	10	244.24	32.3445	24.424	1	111.55	1.45672		-10		44.31
R10-4	F	B	12	272.24	12	327.79	22.6867	27.3158	0	-55.55	0.830532		7	389.76	7	210.28	55.68	30.04	0	179.48	1.85353		-5		117.52
		Mean	14.9231	276.352	15.2308	323.68	20.7673	25.4796	-0.307692	-47.3277	0.900013		10.3846	304.738	9.76923	295.294	33.7284	33.8741	0.615385	9.44462	1.13277		-4.53846		28.3862
		SEM	1.79194	15.5827	1.83329	15.5826	2.01641	3.96339	0.208309	31.1654	0.0819079		1.17418	18.1668	1.17753	18.1665	4.39689	3.53962	0.140442	36.3333	0.141927		1.42602		23.5835
R1-2	M	C	15	357.62	16	242.41	23.8413	15.1506	-1	115.21	1.47527		8	269.14	8	330.9	33.6425	41.3625	0	-61.76	0.813358		-7		-88.48
R1-4	M	C	15	354.82	16	245.21	23.6547	15.3256	-1	109.61	1.447		12	218.89	12	381.15	18.2408	31.7625	0	-162.26	0.574288		-3		-135.93
R2-2	M	C	12	252.52	12	347.51	21.0433	28.9592	0	-94.99	0.726655		9	373.51	8	226.53	41.5011	28.3163	1	146.98	1.64883		-3		120.99
R2-4	M	C	9	223.36	10	376.68	24.8178	37.668	-1	-153.32	0.59297		7	225.03	6	375.01	32.1471	62.5017	1	-149.98	0.600064		-2		1.67
R3-1	M	C	14	220.65	14	379.38	15.7607	27.0986	0	-158.73	0.581607		9	175.84	9	424.19	19.5378	47.1322	0	-248.35	0.414531		-5		-44.81
R3-4	M	C	11	301.53	11	298.5	27.4118	27.1364	0	3.03	1.01015		9	224.92	8	375.11	24.9911	46.8888	1	-150.19	0.599611		-2		-76.61
R4-1	M	C	7	158.32	7	441.71	22.6171	63.1014	0	-283.39	0.358425		10	329.5	9	270.54	32.95	30.06	1	58.96	1.21793		3		171.18
R4-3	M	C	12	265.2	13	334.83	22.1	25.7562	-1	-69.63	0.792044		9	278.18	8	321.86	30.9089	40.2325	1	-43.68	0.864289		-3		12.98
R11-1	M	C	16	295.3	17	304.74	18.4563	17.9259	-1	-9.44	0.969023		15	227.39	14	372.64	15.1593	26.6171	1	-145.25	0.610214		-1		-67.91
R11-3	M	C	10	238.37	10	361.66	23.837	36.166	0	-123.29	0.6591		12	324.32	11	275.71	27.0267	25.0645	1	48.61	1.17631		2		85.95
R11-5	M	C	14	270.5	15	329.53	19.3214	21.9687	-1	-59.03	0.820866		8	284.78	7	315.25	35.5975	45.0357	1	-30.47	0.903347		-6		14.28
R12-1	M	C	17	251.82	17	348.21	14.8129	20.4829	0	-96.39	0.723184		14	324.69	13	275.34	23.1921	21.18	1	49.35	1.17923		-3		72.87
R12-3	M	C	9	173.24	10	426.79	19.2489	42.679	-1	-253.55	0.405914		11	260.86	11	339.17	23.7145	30.8336	0	-78.31	0.769113		2		87.62
R13-1	M	C	3	154.32	4	445.71	51.44	111.427	-1	-291.39	0.346234		6	310.88	5	289.16	51.8133	57.832	1	21.72	1.07511		3		156.56
R13-3	M	C	7	444.11	7	155.92	63.4443	22.2743	0	288.19	2.84832		4	181.01	4	419.02	45.2525	104.755	0	-238.01	0.431984		-3		-263.1
R13-5	M	C	9	411.28	10	188.76	45.6978	18.876	-1	222.52	2.17885		14	284.75	14	315.28	20.3393	22.52	0	-30.53	0.903165		5		-126.53
R14-1	M	C	8	182.75	8	417.28	22.8438	52.16	0	-234.53	0.437955		6	203.9	5	396.13	33.9833	79.226	1	-192.23	0.51473		-2		21.15
R14-4	M	C	6	346.81	6	253.22	57.8017	42.2033	0	93.59	1.3696		4	140.24	4	459.79	35.06	114.948	0	-319.55	0.305009		-2		-206.57
		Mean	10.7778	272.362	11.2778	327.669	28.7862	34.7978	-0.5	-55.3072	0.985732		9.27778	257.657	8.66667	342.377	30.281	47.5704	0.611111	-84.7194	0.811174		-1.5		-14.705
		SEM	0.91307	19.941	0.93866	19.9409	3.50787	5.47281	0.121268	39.8819	0.157151		0.77039	14.707	0.766965	14.7066	2.30133	6.44646	0.118236	29.4136	0.0820121		0.772273		28.7231
R1-1	M	D	8	169.2	9	430.83	21.15	47.87	-1	-261.63	0.39273		12	236.17	13	363.86	19.6808	27.9892	-1	-127.69	0.649068		4		66.97
R1-3	M	D	11	155.86	11	444.18	14.1691	40.38	0	-288.32	0.350894		14	261.19	14	338.84	18.6564	24.2029	0	-77.65	0.770836		3		105.33
R2-1	M	D	10	237.74	11	362.3	23.774	32.9364	-1	-124.56	0.656197		8	241.47	7	358.56	30.1837	51.2229	1	-117.09	0.673444		-2		3.73
R2-3	M	D	17	328.6	16	271.44	19.3294	16.965	1	57.16	1.21058		19	321.89	19	278.14	16.9416	14.6389	0	43.75	1.15729		2		-6.71
R3-2	M	D	15	302.17	16	297.86	20.1447	18.6163	-1	4.31	1.01447		10	276.94	10	323.09	27.694	32.309	0	-46.15	0.857161		-5		-25.23
R3-3	M	D	14	378.78	14	221.25	27.0557	15.8036	0	157.53	1.712		8	240.04	7	359.99	30.005	51.4271	1	-119.95	0.666796		-6		-138.74
R4-2	M	D	10	278.35	11	321.69	27.835	29.2445	-1	-43.34	0.865274		8	152.75	9	447.28	19.0938	49.6978	-1	-294.53	0.341509		-2		-125.6
R4-4	M	D	12	360.09	12	239.94	30.0075	19.995	0	120.15	1.50075		9	275.78	9	324.26	30.6422	36.0289	0	-48.48	0.85049		-3		-84.31
R11-2	M	D	11	257.09	12	342.94	23.3718	28.5783	-1	-85.85	0.749665		10	345.51	10	254.52	34.551	25.452	0	90.99	1.3575		-1		88.42
R11-4	M	D	13	329.7	12	270.34	25.3615	22.5283	1	59.36	1.21958		10	162.66	11	437.37	16.266	39.7609	-1	-274.71	0.371905		-3		-167.04
R12-2	M	D	7	127.46	8	472.57	18.2086	59.0712	-1	-345.11	0.269717		7	208.84	6	391.19	29.8343	65.1983	1	-182.35	0.533858		0		81.38
R12-4	M	D	15	343.08	14	256.96	22.872	18.3543	1	86.12	1.33515		15	307.74	15	292.29	20.516	19.486	0	15.45	1.05286		0		-35.34
R13-2	M	D	6	399.77	5	200.27	66.6283	40.054	1	199.5	1.99616		8	355.82	7	244.21	44.4775	34.8871	1	111.61	1.45702		2		-43.95
R13-4	M	D	13	353.95	13	246.08	27.2269	18.9292	0	107.87	1.43835		5	357.72	4	242.31	71.544	60.5775	1	115.41	1.47629		-8		3.77
R14-2	M	D	10	254.15	10	345.88	25.415	34.588	0	-91.73	0.734792		15	301.03	15	299	20.0687	19.9333	0	2.03	1.00679		5		46.88
R14-3	M	D	13	215.58	14	384.45	16.5831	27.4607	-1	-168.87	0.560749		14	234.13	14	365.9	16.7236	26.1357	0	-131.77	0.639874		1		18.55
		Mean	11.5625	280.723	11.75	319.311	25.5708	29.4609	-0.1875	-38.5881	1.00044		10.75	267.48	10.625	332.551	27.9299	36.1842	0.125	-65.0706	0.866418		-0.8125		-13.2431
		SEM	0.758116	20.7532	0.721688	20.753	2.94662	3.11081	0.208542	41.5062	0.128013		0.933185	15.6859	1.01602	15.6859	3.51872	3.84137	0.179699	31.3718	0.0893679		0.913869		20.7847

## Sheet: Social Interaction+Proximity
																							I+P Bouts			I+P Time
Interaction + Proximity Zone			Habituation Trial										Social Approach Trial										Social Only	Inanimate Only		Social Only	Inanimate Only
			Social		Inanimate		Social	Inanimate	Bout Diff Score	Time Diff Score	I+P Ratio		Social		Inanimate		Social	Inanimate	Bout Diff Score	Time Diff Score	I+P Ratio		Difference Score	Difference Score		Difference Score	Difference Score
Mouse ID	Sex	Blinded Genotype	Bouts	Time (s)	Bouts	Time (s)	Time/bout (s)	Time/bout (s)	Social-Inanimate	Social-Inanimate (s)	Social/Inanimate		Bouts	Time (s)	Bouts	Time (s)	Time/bout (s)	Time/bout (s)	Social-Inanimate	Social-Inanimate (s)	Social/Inanimate		Social-Hab Trial	Social-Hab Trial		Hab-Social Trial (s)	Hab-Social Trial (s)
R5-1	F	A	21	39.31	22	35.8	1.8719	1.62727	-1	3.51	1.09804		23	67.27	30	66.23	2.92478	2.20767	-7	1.04	1.0157		2	8		27.96	30.43
R5-3	F	A	16	45.45	12	23.69	2.84063	1.97417	4	21.76	1.91853		32	114.75	21	118.59	3.58594	5.64714	11	-3.84	0.96762		16	9		69.3	94.9
R6-1	F	A	22	49.78	11	18.52	2.26273	1.68364	11	31.26	2.6879		18	126.59	12	40.87	7.03278	3.40583	6	85.72	3.09738		-4	1		76.81	22.35
R6-3	F	A	21	47.15	19	34.7	2.24524	1.82632	2	12.45	1.35879		19	79.35	24	68.74	4.17632	2.86417	-5	10.61	1.15435		-2	5		32.2	34.04
R7-1	F	A	21	47.08	19	54.39	2.2419	2.86263	2	-7.31	0.8656		28	93.06	14	41.61	3.32357	2.97214	14	51.45	2.23648		7	-5		45.98	-12.78
R7-4	F	A	33	82.22	24	84.12	2.49152	3.505	9	-1.9	0.977413		17	107.77	13	45.38	6.33941	3.49077	4	62.39	2.37483		-16	-11		25.55	-38.74
R7-5	F	A	33	75.14	27	58.06	2.27697	2.15037	6	17.08	1.29418		33	96.23	18	45.51	2.91606	2.52833	15	50.72	2.11448		0	-9		21.09	-12.55
R8-2	F	A	7	24.09	8	11.78	3.44143	1.4725	-1	12.31	2.04499		26	119.15	10	41.01	4.58269	4.101	16	78.14	2.90539		19	2		95.06	29.23
R8-4	F	A	13	26.69	14	44.28	2.05308	3.16286	-1	-17.59	0.602755		0	0	0	0	#DIV/0!	#DIV/0!	0	0	#DIV/0!		-13	-14		-26.69	-44.28		mouse sitting in corner entire social approach trial
R8-5	F	A	31	90.02	26	69.74	2.90387	2.68231	5	20.28	1.29079		21	143.08	18	63.9	6.81333	3.55	3	79.18	2.23912		-10	-8		53.06	-5.84
R9-2	F	A	41	93.16	22	40.74	2.2722	1.85182	19	52.42	2.2867		27	124.72	10	24.72	4.61926	2.472	17	100	5.04531		-14	-12		31.56	-16.02
R9-4	F	A	33	64.9	29	87.95	1.96667	3.03276	4	-23.05	0.737919		37	143.31	15	48.08	3.87324	3.20533	22	95.23	2.98066		4	-14		78.41	-39.87
R9-5	F	A	27	64.86	13	22.66	2.40222	1.74308	14	42.2	2.86231		46	262.46	18	49.48	5.70565	2.74889	28	212.98	5.30437		19	5		197.6	26.82
R10-1	F	A	26	58.32	23	45.61	2.24308	1.98304	3	12.71	1.27867		20	69.8	28	81.82	3.49	2.92214	-8	-12.02	0.853092		-6	5		11.48	36.21
R10-3	F	A	19	48.25	27	80.81	2.53947	2.99296	-8	-32.56	0.59708		31	200.2	15	61.73	6.45806	4.11533	16	138.47	3.24316		12	-12		151.95	-19.08
		Mean	24.2667	57.0947	19.7333	47.5233	2.40353	2.30338	4.53333	9.57133	1.46011		25.2	116.516	16.4	53.178	#DIV/0!	#DIV/0!	8.8	63.338	#DIV/0!		0.933333	-3.33333		59.4213	5.65467
		SEM	2.31242	5.46024	1.72231	6.32472	0.103995	0.17124	1.72893	6.07357	0.189328		2.73113	15.5085	1.94887	6.8765	#DIV/0!	#DIV/0!	2.8017	15.8168	#DIV/0!		3.0511	2.21395		14.5968	9.76442
R5-2	F	B	32	72.71	23	36.84	2.27219	1.60174	9	35.87	1.97367		20	102	28	89.16	5.1	3.18429	-8	12.84	1.14401		-12	5		29.29	52.32
R5-4	F	B	27	60.59	22	47.38	2.24407	2.15364	5	13.21	1.27881		33	181.38	17	91.29	5.49636	5.37	16	90.09	1.98686		6	-5		120.79	43.91
R6-2	F	B	20	62.16	19	42.51	3.108	2.23737	1	19.65	1.46224		12	65.83	8	40.67	5.48583	5.08375	4	25.16	1.61864		-8	-11		3.67	-1.84
R6-4	F	B	12	42.24	17	48.55	3.52	2.85588	-5	-6.31	0.870031		14	86.32	15	36.37	6.16571	2.42467	-1	49.95	2.37338		2	-2		44.08	-12.18
R6-5	F	B	22	59.86	28	57.06	2.72091	2.03786	-6	2.8	1.04907		37	153.89	22	55.42	4.15919	2.51909	15	98.47	2.7768		15	-6		94.03	-1.64
R7-2	F	B	19	41.74	22	53.85	2.19684	2.44773	-3	-12.11	0.775116		24	89.76	10	39.17	3.74	3.917	14	50.59	2.29155		5	-12		48.02	-14.68
R7-3	F	B	34	58.06	34	53.95	1.70765	1.58676	0	4.11	1.07618		32	101.74	28	49.65	3.17937	1.77321	4	52.09	2.04914		-2	-6		43.68	-4.3
R8-1	F	B	9	31.16	35	72.31	3.46222	2.066	-26	-41.15	0.430922		27	119.35	27	68.54	4.42037	2.53852	0	50.81	1.74132		18	-8		88.19	-3.77
R8-3	F	B	24	58.89	17	49.48	2.45375	2.91059	7	9.41	1.19018		29	140.74	22	100.2	4.8531	4.55455	7	40.54	1.40459		5	5		81.85	50.72
R9-1	F	B	20	50.05	21	50.68	2.5025	2.41333	-1	-0.63	0.987569		26	76.58	23	55.49	2.94538	2.41261	3	21.09	1.38007		6	2		26.53	4.81
R9-3	F	B	23	46.38	12	27.83	2.01652	2.31917	11	18.55	1.66655		11	37.37	4	10.61	3.39727	2.6525	7	26.76	3.52215		-12	-8		-9.01	-17.22
R10-2	F	B	26	42.84	16	38.71	1.64769	2.41938	10	4.13	1.10669		22	57.02	24	46.41	2.59182	1.93375	-2	10.61	1.22861		-4	8		14.18	7.7
R10-4	F	B	26	64	33	66.97	2.46154	2.02939	-7	-2.97	0.955652		18	111.98	30	103.4	6.22111	3.44667	-12	8.58	1.08298		-8	-3		47.98	36.43
		Mean	22.6154	53.1292	23	49.7015	2.48568	2.23683	-0.384615	3.42769	1.14021		23.4615	101.843	19.8462	60.4908	4.44273	3.2162	3.61538	41.3523	1.89232		0.846154	-3.15385		48.7138	10.7892
		SEM	1.93993	3.23586	2.04751	3.32318	0.16375	0.11029	2.73987	5.10027	0.109701		2.28881	11.1646	2.32557	7.81894	0.338375	0.327433	2.34668	7.89361	0.19801		2.65747	1.77535		10.5538	7.0862
R1-2	M	C	21	32.67	11	22.79	1.55571	2.07182	10	9.88	1.43352		25	140.97	9	24.39	5.6388	2.71	16	116.58	5.77983		4	-2		108.3	1.6
R1-4	M	C	20	48.65	16	39.17	2.4325	2.44813	4	9.48	1.24202		21	69.74	12	34.93	3.32095	2.91083	9	34.81	1.99656		1	-4		21.09	-4.24
R2-2	M	C	26	69.2	26	62.73	2.66154	2.41269	0	6.47	1.10314		17	71.64	7	19.29	4.21412	2.75571	10	52.35	3.71384		-9	-19		2.44	-43.44
R2-4	M	C	13	41.01	27	44.64	3.15462	1.65333	-14	-3.63	0.918683		32	123.22	18	37.37	3.85062	2.07611	14	85.85	3.2973		19	-9		82.21	-7.27
R3-1	M	C	23	45.95	23	41.44	1.99783	1.80174	0	4.51	1.10883		34	138.64	14	26.59	4.07765	1.89929	20	112.05	5.21399		11	-9		92.69	-14.85
R3-4	M	C	12	35.2	9	32.7	2.93333	3.63333	3	2.5	1.07645		50	194.53	8	30.73	3.8906	3.84125	42	163.8	6.3303		38	-1		159.33	-1.97
R4-1	M	C	18	37.64	25	53.89	2.09111	2.1556	-7	-16.25	0.69846		20	111.18	11	29.6	5.559	2.69091	9	81.58	3.75608		2	-14		73.54	-24.29
R4-3	M	C	20	51.62	14	45.41	2.581	3.24357	6	6.21	1.13675		18	99.63	18	49.58	5.535	2.75444	0	50.05	2.00948		-2	4		48.01	4.17
R11-1	M	C	35	84.92	22	54.32	2.42629	2.46909	13	30.6	1.56333		32	188.76	14	50.62	5.89875	3.61571	18	138.14	3.72896		-3	-8		103.84	-3.7
R11-3	M	C	18	39.27	16	34.47	2.18167	2.15437	2	4.8	1.13925		23	91.42	26	72.01	3.97478	2.76962	-3	19.41	1.26955		5	10		52.15	37.54
R11-5	M	C	31	56.12	28	43.54	1.81032	1.555	3	12.58	1.28893		27	91.22	25	54.29	3.37852	2.1716	2	36.93	1.68024		-4	-3		35.1	10.75
R12-1	M	C	16	41.27	39	77.41	2.57938	1.98487	-23	-36.14	0.533135		20	93.63	39	67.77	4.6815	1.73769	-19	25.86	1.38158		4	0		52.36	-9.64
R12-3	M	C	18	21.22	54	135.77	1.17889	2.51426	-36	-114.55	0.156294		37	102.07	18	69.5	2.75865	3.86111	19	32.57	1.46863		19	-36		80.85	-66.27
R13-1	M	C	9	15.12	27	162.03	1.68	6.00111	-18	-146.91	0.0933161		11	70.17	33	63.66	6.37909	1.92909	-22	6.51	1.10226		2	6		55.05	-98.37
R13-3	M	C	38	166.83	12	35	4.39026	2.91667	26	131.83	4.76657		33	224.16	10	29.8	6.79273	2.98	23	194.36	7.52215		-5	-2		57.33	-5.2
R13-5	M	C	30	65.17	22	54.59	2.17233	2.48136	8	10.58	1.19381		29	102.3	18	49.98	3.52759	2.77667	11	52.32	2.04682		-1	-4		37.13	-4.61
R14-1	M	C	17	39.37	21	32.9	2.31588	1.56667	-4	6.47	1.19666		28	166.97	16	62.23	5.96321	3.88937	12	104.74	2.68311		11	-5		127.6	29.33
R14-4	M	C	19	54.82	14	44.14	2.88526	3.15286	5	10.68	1.24196		24	117.25	7	17.82	4.88542	2.54571	17	99.43	6.57969		5	-7		62.43	-26.32
		Mean	21.3333	52.5583	22.5556	56.4967	2.39044	2.56758	-1.22222	-3.93833	1.21617		26.7222	122.083	16.8333	43.8978	4.68483	2.77306	9.88889	78.1856	3.42002		5.38889	-5.72222		69.525	-12.5989
		SEM	1.85768	7.78245	2.56322	8.5234	0.167817	0.244414	3.3777	13.4149	0.228978		2.11408	10.6766	2.11012	4.28939	0.279449	0.159669	3.49779	12.4448	0.484426		2.62733	2.40208		9.1304	7.50515
R1-1	M	D	14	33.97	24	46.51	2.42643	1.93792	-10	-12.54	0.730381		44	123.29	17	27.56	2.80205	1.62118	27	95.73	4.47351		30	-7		89.32	-18.95
R1-3	M	D	14	22.66	15	34.53	1.61857	2.302	-1	-11.87	0.656241		16	81.55	17	45.15	5.09687	2.65588	-1	36.4	1.8062		2	2		58.89	10.62
R2-1	M	D	30	60.69	15	37.07	2.023	2.47133	15	23.62	1.63717		44	143.08	13	28.7	3.25182	2.20769	31	114.38	4.98537		14	-2		82.39	-8.37
R2-3	M	D	39	107.37	18	42.64	2.75308	2.36889	21	64.73	2.51806		29	74.71	32	66.77	2.57621	2.08656	-3	7.94	1.11892		-10	14		-32.66	24.13
R3-2	M	D	14	47.01	16	43.78	3.35786	2.73625	-2	3.23	1.07378		29	167.07	27	79.85	5.76103	2.95741	2	87.22	2.0923		15	11		120.06	36.07
R3-3	M	D	19	53.19	17	41.41	2.79947	2.43588	2	11.78	1.28447		22	109.14	11	34.07	4.96091	3.09727	11	75.07	3.2034		3	-6		55.95	-7.34
R4-2	M	D	18	47.25	19	60.13	2.625	3.16474	-1	-12.88	0.785797		38	101.27	8	18.39	2.665	2.29875	30	82.88	5.5068		20	-11		54.02	-41.74
R4-4	M	D	11	29.73	16	37.04	2.70273	2.315	-5	-7.31	0.802646		23	105.87	13	33.03	4.60304	2.54077	10	72.84	3.20527		12	-3		76.14	-4.01
R11-2	M	D	20	45.01	14	42.61	2.2505	3.04357	6	2.4	1.05632		19	87.49	11	49.15	4.60474	4.46818	8	38.34	1.78006		-1	-3		42.48	6.54
R11-4	M	D	34	67.37	20	52.22	1.98147	2.611	14	15.15	1.29012		25	156.86	13	35	6.2744	2.69231	12	121.86	4.48171		-9	-7		89.49	-17.22
R12-2	M	D	13	17.72	37	141.81	1.36308	3.8327	-24	-124.09	0.124956		18	107.24	8	33.77	5.95778	4.22125	10	73.47	3.1756		5	-29		89.52	-108.04
R12-4	M	D	19	46.95	26	57.22	2.47105	2.20077	-7	-10.27	0.820517		33	74.87	32	83.02	2.26879	2.59437	1	-8.15	0.901831		14	6		27.92	25.8
R13-2	M	D	36	236.97	23	49.42	6.5825	2.1487	13	187.55	4.79502		16	135.47	17	63.1	8.46687	3.71176	-1	72.37	2.14691		-20	-6		-101.5	13.68
R13-4	M	D	33	79.71	14	35.67	2.41545	2.54786	19	44.04	2.23465		22	129.93	15	40.74	5.90591	2.716	7	89.19	3.18925		-11	1		50.22	5.07
R14-2	M	D	19	51.65	15	27.46	2.71842	1.83067	4	24.19	1.88092		37	120.49	29	51.18	3.25649	1.76483	8	69.31	2.35424		18	14		68.84	23.72
R14-3	M	D	18	42.21	27	77.94	2.345	2.88667	-9	-35.73	0.54157		38	123.79	12	26.23	3.25763	2.18583	26	97.56	4.71941		20	-15		81.58	-51.71
		Mean	21.9375	61.8413	19.75	51.7163	2.6521	2.55212	2.1875	10.125	1.38954		28.3125	115.133	17.1875	44.7319	4.48185	2.73875	11.125	70.4006	3.0713		6.375	-2.5625		53.2912	-6.98438
		SEM	2.30121	12.8915	1.56924	6.72183	0.28836	0.125206	3.03345	15.6111	0.277208		2.40956	6.93591	2.04577	4.85332	0.431754	0.201924	2.84587	8.90946	0.35614		3.46154	2.75978		13.377	9.03325

## Sheet: Blinded Genotypes
Cage Code	Cage Card #	Mouse ID	Sex	Date of Birth	Blinded Genotype	Totals
R8	3671898	R8-1	Female	05-17-2019	B	Females
R8	3671898	R8-2	Female	05-17-2019	A	A=15
R8	3671898	R8-3	Female	05-19-2019	B	B=13
R8	3671898	R8-4	Female	05-19-2019	A	n=28
R8	3671898	R8-5	Female	05-19-2019	A	6 cages
R9	3671899	R9-1	Female	05-19-2019	B
R9	3671899	R9-2	Female	05-19-2019	A
R9	3671899	R9-3	Female	05-24-2019	B
R9	3671899	R9-4	Female	05-24-2019	A
R9	3671899	R9-5	Female	05-19-2019	A
R7	3671904	R7-1	Female	05-17-2019	A
R7	3671904	R7-2	Female	05-17-2019	B
R7	3671904	R7-3	Female	05-18-2019	B
R7	3671904	R7-4	Female	05-18-2019	A
R7	3671904	R7-5	Female	05-18-2019	A
R10	3671905	R10-1	Female	05-19-2019	A
R10	3671905	R10-2	Female	05-19-2019	B
R10	3671905	R10-3	Female	05-24-2019	A
R10	3671905	R10-4	Female	05-24-2019	B
R5	3671921	R5-1	Female	04-06-2019	A
R5	3671921	R5-2	Female	04-06-2019	B
R5	3671921	R5-3	Female	04-06-2019	A
R5	3671921	R5-4	Female	04-06-2019	B
R6	3671922	R6-1	Female	04-06-2019	A
R6	3671922	R6-2	Female	04-06-2019	B
R6	3671922	R6-3	Female	04-06-2019	A
R6	3671922	R6-4	Female	04-06-2019	B
R6	3671922	R6-5	Female	04-06-2019	B
R11	3671900	R11-1	Male	05-18-2019	C	Males
R11	3671900	R11-2	Male	05-18-2019	D	C=18
R11	3671900	R11-3	Male	05-19-2019	C	D=16
R11	3671900	R11-4	Male	05-19-2019	D	n=35
R11	3671900	R11-5	Male	05-17-2019	C	8 cages
R13	3671901	R13-1	Male	05-19-2019	C
R13	3671901	R13-2	Male	05-19-2019	D
R13	3671901	R13-3	Male	05-24-2019	C
R13	3671901	R13-4	Male	05-24-2019	D
R13	3671901	R13-5	Male	05-17-2019	C
R14	3671902	R14-1	Male	05-19-2019	C
R14	3671902	R14-2	Male	05-19-2019	D
R14	3671902	R14-3	Male	05-19-2019	D
R14	3671902	R14-4	Male	05-19-2019	C
R12	3671903	R12-1	Male	05-18-2019	C
R12	3671903	R12-2	Male	05-18-2019	D
R12	3671903	R12-3	Male	05-24-2019	C
R12	3671903	R12-4	Male	05-24-2019	D
R12	3671903	R12-5	Male	05-18-2019	C
R1	3671917	R1-1	Male	04-05-2019	D
R1	3671917	R1-2	Male	04-05-2019	C
R1	3671917	R1-3	Male	04-07-2019	D
R1	3671917	R1-4	Male	04-07-2019	C
R2	3671918	R2-1	Male	04-05-2019	D
R2	3671918	R2-2	Male	04-05-2019	C
R2	3671918	R2-3	Male	04-05-2019	D
R2	3671918	R2-4	Male	04-06-2019	C
R4	3671919	R4-1	Male	04-06-2019	C
R4	3671919	R4-2	Male	04-06-2019	D
R4	3671919	R4-3	Male	04-05-2019	C
R4	3671919	R4-4	Male	04-05-2019	D
R3	3671920	R3-1	Male	04-05-2019	C
R3	3671920	R3-2	Male	04-05-2019	D
R3	3671920	R3-3	Male	04-05-2019	D
R3	3671920	R3-4	Male	04-06-2019	C

## Sheet: Raw Data
Trial ID	Video Name	Mouse ID	Trial	Arena	Trial Duration(Second)	Last Modified Date	Events	Bouts	Duration(Second)
1	Trial 1.mpg	R5-1	HAB	1	600.03	2019-11-08 10:06:29	Area:Mouse 1 Center In Social	19	235.8
1	Trial 1.mpg	R5-1	HAB	1	600.03	2019-11-08 10:06:29	Area:Mouse 1 Center In Inanimate	20	364.23
1	Trial 1.mpg	R5-1	HAB	1	600.03	2019-11-08 10:06:29	Area:Mouse 1 Nose In Social Prox	21	39.31
1	Trial 1.mpg	R5-1	HAB	1	600.03	2019-11-08 10:06:29	Area:Mouse 1 Nose In Inanimate Prox	22	35.8
1	Trial 1.mpg	R5-1	HAB	1	600.03	2019-11-08 10:06:29	Mouse 1 sniffing On Social Interaction	25	21.55
1	Trial 1.mpg	R5-1	HAB	1	600.03	2019-11-08 10:06:29	Mouse 1 sniffing On Inanimate Interaction	19	20.89
2	Trial 1.mpg	R5-2	HAB	2	600.03	2019-11-08 10:06:29	Area:Mouse 1 Center In Social	15	355.02
2	Trial 1.mpg	R5-2	HAB	2	600.03	2019-11-08 10:06:29	Area:Mouse 1 Center In Inanimate	16	245.01
2	Trial 1.mpg	R5-2	HAB	2	600.03	2019-11-08 10:06:29	Area:Mouse 1 Nose In Social Prox	32	72.71
2	Trial 1.mpg	R5-2	HAB	2	600.03	2019-11-08 10:06:29	Area:Mouse 1 Nose In Inanimate Prox	23	36.84
2	Trial 1.mpg	R5-2	HAB	2	600.03	2019-11-08 10:06:29	Mouse 1 sniffing On Social Interaction	32	31.03
2	Trial 1.mpg	R5-2	HAB	2	600.03	2019-11-08 10:06:29	Mouse 1 sniffing On Inanimate Interaction	19	12.91
3	Trial 1.mpg	R5-3	HAB	3	600.03	2019-11-08 10:06:29	Area:Mouse 1 Center In Social	9	405.87
3	Trial 1.mpg	R5-3	HAB	3	600.03	2019-11-08 10:06:29	Area:Mouse 1 Center In Inanimate	9	194.16
3	Trial 1.mpg	R5-3	HAB	3	600.03	2019-11-08 10:06:29	Area:Mouse 1 Nose In Social Prox	16	45.45
3	Trial 1.mpg	R5-3	HAB	3	600.03	2019-11-08 10:06:29	Area:Mouse 1 Nose In Inanimate Prox	12	23.69
3	Trial 1.mpg	R5-3	HAB	3	600.03	2019-11-08 10:06:29	Mouse 1 sniffing On Social Interaction	15	26.49
3	Trial 1.mpg	R5-3	HAB	3	600.03	2019-11-08 10:06:29	Mouse 1 sniffing On Inanimate Interaction	8	9.18
4	Trial 1.mpg	R5-4	HAB	4	600.03	2019-11-08 10:06:29	Area:Mouse 1 Center In Social	10	322.39
4	Trial 1.mpg	R5-4	HAB	4	600.03	2019-11-08 10:06:29	Area:Mouse 1 Center In Inanimate	10	277.64
4	Trial 1.mpg	R5-4	HAB	4	600.03	2019-11-08 10:06:29	Area:Mouse 1 Nose In Social Prox	27	60.59
4	Trial 1.mpg	R5-4	HAB	4	600.03	2019-11-08 10:06:29	Area:Mouse 1 Nose In Inanimate Prox	22	47.38
4	Trial 1.mpg	R5-4	HAB	4	600.03	2019-11-08 10:06:29	Mouse 1 sniffing On Social Interaction	18	25.43
4	Trial 1.mpg	R5-4	HAB	4	600.03	2019-11-08 10:06:29	Mouse 1 sniffing On Inanimate Interaction	19	23.86
5	Trial 2.mpg	R5-1	TEST	1	600.03	2019-11-08 10:22:38	Area:Mouse 1 Center In Social	11	309.34
5	Trial 2.mpg	R5-1	TEST	1	600.03	2019-11-08 10:22:38	Area:Mouse 1 Center In Inanimate	12	290.69
5	Trial 2.mpg	R5-1	TEST	1	600.03	2019-11-08 10:22:38	Area:Mouse 1 Nose In Social Prox	23	67.27
5	Trial 2.mpg	R5-1	TEST	1	600.03	2019-11-08 10:22:38	Area:Mouse 1 Nose In Inanimate Prox	30	66.23
5	Trial 2.mpg	R5-1	TEST	1	600.03	2019-11-08 10:22:38	Mouse 1 sniffing On Social Interaction	29	38.74
5	Trial 2.mpg	R5-1	TEST	1	600.03	2019-11-08 10:22:38	Mouse 1 sniffing On Inanimate Interaction	27	36.77
6	Trial 2.mpg	R5-2	TEST	2	600.03	2019-11-08 10:22:38	Area:Mouse 1 Center In Social	9	276.28
6	Trial 2.mpg	R5-2	TEST	2	600.03	2019-11-08 10:22:38	Area:Mouse 1 Center In Inanimate	10	323.76
6	Trial 2.mpg	R5-2	TEST	2	600.03	2019-11-08 10:22:38	Area:Mouse 1 Nose In Social Prox	20	102
6	Trial 2.mpg	R5-2	TEST	2	600.03	2019-11-08 10:22:38	Area:Mouse 1 Nose In Inanimate Prox	28	89.16
6	Trial 2.mpg	R5-2	TEST	2	600.03	2019-11-08 10:22:38	Mouse 1 sniffing On Social Interaction	39	58.93
6	Trial 2.mpg	R5-2	TEST	2	600.03	2019-11-08 10:22:38	Mouse 1 sniffing On Inanimate Interaction	40	53.52
7	Trial 2.mpg	R5-3	TEST	3	600.03	2019-11-08 10:22:38	Area:Mouse 1 Center In Social	7	285.85
7	Trial 2.mpg	R5-3	TEST	3	600.03	2019-11-08 10:22:38	Area:Mouse 1 Center In Inanimate	7	314.18
7	Trial 2.mpg	R5-3	TEST	3	600.03	2019-11-08 10:22:38	Area:Mouse 1 Nose In Social Prox	32	114.75
7	Trial 2.mpg	R5-3	TEST	3	600.03	2019-11-08 10:22:38	Area:Mouse 1 Nose In Inanimate Prox	21	118.59
7	Trial 2.mpg	R5-3	TEST	3	600.03	2019-11-08 10:22:38	Mouse 1 sniffing On Social Interaction	29	67.93
7	Trial 2.mpg	R5-3	TEST	3	600.03	2019-11-08 10:22:38	Mouse 1 sniffing On Inanimate Interaction	37	50.38
8	Trial 2.mpg	R5-4	TEST	4	600.03	2019-11-08 10:22:38	Area:Mouse 1 Center In Social	10	333.93
8	Trial 2.mpg	R5-4	TEST	4	600.03	2019-11-08 10:22:38	Area:Mouse 1 Center In Inanimate	11	266.1
8	Trial 2.mpg	R5-4	TEST	4	600.03	2019-11-08 10:22:38	Area:Mouse 1 Nose In Social Prox	33	181.38
8	Trial 2.mpg	R5-4	TEST	4	600.03	2019-11-08 10:22:38	Area:Mouse 1 Nose In Inanimate Prox	17	91.29
8	Trial 2.mpg	R5-4	TEST	4	600.03	2019-11-08 10:22:38	Mouse 1 sniffing On Social Interaction	41	88.82
8	Trial 2.mpg	R5-4	TEST	4	600.03	2019-11-08 10:22:38	Mouse 1 sniffing On Inanimate Interaction	22	45.71
9	Trial 3.mpg	R10-1	HAB	1	600.03	2019-11-08 10:39:11	Area:Mouse 1 Center In Social	17	312.65
9	Trial 3.mpg	R10-1	HAB	1	600.03	2019-11-08 10:39:11	Area:Mouse 1 Center In Inanimate	18	287.39
9	Trial 3.mpg	R10-1	HAB	1	600.03	2019-11-08 10:39:11	Area:Mouse 1 Nose In Social Prox	26	58.32
9	Trial 3.mpg	R10-1	HAB	1	600.03	2019-11-08 10:39:11	Area:Mouse 1 Nose In Inanimate Prox	23	45.61
9	Trial 3.mpg	R10-1	HAB	1	600.03	2019-11-08 10:39:11	Mouse 1 sniffing On Social Interaction	27	33.5
9	Trial 3.mpg	R10-1	HAB	1	600.03	2019-11-08 10:39:11	Mouse 1 sniffing On Inanimate Interaction	27	26.86
10	Trial 3.mpg	R10-2	HAB	2	600.03	2019-11-08 10:39:11	Area:Mouse 1 Center In Social	21	311.48
10	Trial 3.mpg	R10-2	HAB	2	600.03	2019-11-08 10:39:11	Area:Mouse 1 Center In Inanimate	21	288.56
10	Trial 3.mpg	R10-2	HAB	2	600.03	2019-11-08 10:39:11	Area:Mouse 1 Nose In Social Prox	26	42.84
10	Trial 3.mpg	R10-2	HAB	2	600.03	2019-11-08 10:39:11	Area:Mouse 1 Nose In Inanimate Prox	16	38.71
10	Trial 3.mpg	R10-2	HAB	2	600.03	2019-11-08 10:39:11	Mouse 1 sniffing On Social Interaction	25	21.12
10	Trial 3.mpg	R10-2	HAB	2	600.03	2019-11-08 10:39:11	Mouse 1 sniffing On Inanimate Interaction	19	18.42
11	Trial 3.mpg	R10-3	HAB	3	600.03	2019-11-08 10:39:11	Area:Mouse 1 Center In Social	11	231.53
11	Trial 3.mpg	R10-3	HAB	3	600.03	2019-11-08 10:39:11	Area:Mouse 1 Center In Inanimate	12	368.5
11	Trial 3.mpg	R10-3	HAB	3	600.03	2019-11-08 10:39:11	Area:Mouse 1 Nose In Social Prox	19	48.25
11	Trial 3.mpg	R10-3	HAB	3	600.03	2019-11-08 10:39:11	Area:Mouse 1 Nose In Inanimate Prox	27	80.81
11	Trial 3.mpg	R10-3	HAB	3	600.03	2019-11-08 10:39:11	Mouse 1 sniffing On Social Interaction	22	22.56
11	Trial 3.mpg	R10-3	HAB	3	600.03	2019-11-08 10:39:11	Mouse 1 sniffing On Inanimate Interaction	32	38.3
12	Trial 3.mpg	R10-4	HAB	4	600.03	2019-11-08 10:39:11	Area:Mouse 1 Center In Social	12	272.24
12	Trial 3.mpg	R10-4	HAB	4	600.03	2019-11-08 10:39:11	Area:Mouse 1 Center In Inanimate	12	327.79
12	Trial 3.mpg	R10-4	HAB	4	600.03	2019-11-08 10:39:11	Area:Mouse 1 Nose In Social Prox	26	64
12	Trial 3.mpg	R10-4	HAB	4	600.03	2019-11-08 10:39:11	Area:Mouse 1 Nose In Inanimate Prox	33	66.97
12	Trial 3.mpg	R10-4	HAB	4	600.03	2019-11-08 10:39:11	Mouse 1 sniffing On Social Interaction	28	32.87
12	Trial 3.mpg	R10-4	HAB	4	600.03	2019-11-08 10:39:11	Mouse 1 sniffing On Inanimate Interaction	29	35.14
13	Trial 4.mpg	R10-1	TEST	1	600.03	2019-11-08 10:55:37	Area:Mouse 1 Center In Social	8	230.06
13	Trial 4.mpg	R10-1	TEST	1	600.03	2019-11-08 10:55:37	Area:Mouse 1 Center In Inanimate	9	369.97
13	Trial 4.mpg	R10-1	TEST	1	600.03	2019-11-08 10:55:37	Area:Mouse 1 Nose In Social Prox	20	69.8
13	Trial 4.mpg	R10-1	TEST	1	600.03	2019-11-08 10:55:37	Area:Mouse 1 Nose In Inanimate Prox	28	81.82
13	Trial 4.mpg	R10-1	TEST	1	600.03	2019-11-08 10:55:37	Mouse 1 sniffing On Social Interaction	25	44.98
13	Trial 4.mpg	R10-1	TEST	1	600.03	2019-11-08 10:55:37	Mouse 1 sniffing On Inanimate Interaction	25	33.63
14	Trial 4.mpg	R10-2	TEST	2	600.03	2019-11-08 10:55:37	Area:Mouse 1 Center In Social	10	244.24
14	Trial 4.mpg	R10-2	TEST	2	600.03	2019-11-08 10:55:37	Area:Mouse 1 Center In Inanimate	11	355.79
14	Trial 4.mpg	R10-2	TEST	2	600.03	2019-11-08 10:55:37	Area:Mouse 1 Nose In Social Prox	22	57.02
14	Trial 4.mpg	R10-2	TEST	2	600.03	2019-11-08 10:55:37	Area:Mouse 1 Nose In Inanimate Prox	24	46.41
14	Trial 4.mpg	R10-2	TEST	2	600.03	2019-11-08 10:55:37	Mouse 1 sniffing On Social Interaction	14	35.97
14	Trial 4.mpg	R10-2	TEST	2	600.03	2019-11-08 10:55:37	Mouse 1 sniffing On Inanimate Interaction	14	16.65
15	Trial 4.mpg	R10-3	TEST	3	600.03	2019-11-08 10:55:37	Area:Mouse 1 Center In Social	8	348.25
15	Trial 4.mpg	R10-3	TEST	3	600.03	2019-11-08 10:55:37	Area:Mouse 1 Center In Inanimate	8	251.79
15	Trial 4.mpg	R10-3	TEST	3	600.03	2019-11-08 10:55:37	Area:Mouse 1 Nose In Social Prox	31	200.2
15	Trial 4.mpg	R10-3	TEST	3	600.03	2019-11-08 10:55:37	Area:Mouse 1 Nose In Inanimate Prox	15	61.73
15	Trial 4.mpg	R10-3	TEST	3	600.03	2019-11-08 10:55:37	Mouse 1 sniffing On Social Interaction	35	54.25
15	Trial 4.mpg	R10-3	TEST	3	600.03	2019-11-08 10:55:37	Mouse 1 sniffing On Inanimate Interaction	15	18.99
16	Trial 4.mpg	R10-4	TEST	4	600.03	2019-11-08 10:55:37	Area:Mouse 1 Center In Social	7	210.28
16	Trial 4.mpg	R10-4	TEST	4	600.03	2019-11-08 10:55:37	Area:Mouse 1 Center In Inanimate	7	389.76
16	Trial 4.mpg	R10-4	TEST	4	600.03	2019-11-08 10:55:37	Area:Mouse 1 Nose In Social Prox	18	111.98
16	Trial 4.mpg	R10-4	TEST	4	600.03	2019-11-08 10:55:37	Area:Mouse 1 Nose In Inanimate Prox	30	103.4
16	Trial 4.mpg	R10-4	TEST	4	600.03	2019-11-08 10:55:37	Mouse 1 sniffing On Social Interaction	33	69.6
16	Trial 4.mpg	R10-4	TEST	4	600.03	2019-11-08 10:55:37	Mouse 1 sniffing On Inanimate Interaction	16	21.49
17	Trial 5.mpg	R6-1	HAB	1	600.03	2019-11-08 11:11:30	Area:Mouse 1 Center In Social	10	255.72
17	Trial 5.mpg	R6-1	HAB	1	600.03	2019-11-08 11:11:30	Area:Mouse 1 Center In Inanimate	10	344.31
17	Trial 5.mpg	R6-1	HAB	1	600.03	2019-11-08 11:11:30	Area:Mouse 1 Nose In Social Prox	22	49.78
17	Trial 5.mpg	R6-1	HAB	1	600.03	2019-11-08 11:11:30	Area:Mouse 1 Nose In Inanimate Prox	11	18.52
17	Trial 5.mpg	R6-1	HAB	1	600.03	2019-11-08 11:11:30	Mouse 1 sniffing On Social Interaction	24	25.36
17	Trial 5.mpg	R6-1	HAB	1	600.03	2019-11-08 11:11:30	Mouse 1 sniffing On Inanimate Interaction	11	7.77
18	Trial 5.mpg	R6-2	HAB	2	600.03	2019-11-08 11:11:30	Area:Mouse 1 Center In Social	9	289.62
18	Trial 5.mpg	R6-2	HAB	2	600.03	2019-11-08 11:11:30	Area:Mouse 1 Center In Inanimate	10	310.41
18	Trial 5.mpg	R6-2	HAB	2	600.03	2019-11-08 11:11:30	Area:Mouse 1 Nose In Social Prox	20	62.16
18	Trial 5.mpg	R6-2	HAB	2	600.03	2019-11-08 11:11:30	Area:Mouse 1 Nose In Inanimate Prox	19	42.51
18	Trial 5.mpg	R6-2	HAB	2	600.03	2019-11-08 11:11:30	Mouse 1 sniffing On Social Interaction	18	24.96
18	Trial 5.mpg	R6-2	HAB	2	600.03	2019-11-08 11:11:30	Mouse 1 sniffing On Inanimate Interaction	20	19.42
19	Trial 5.mpg	R6-3	HAB	3	600.03	2019-11-08 11:11:30	Area:Mouse 1 Center In Social	19	288.19
19	Trial 5.mpg	R6-3	HAB	3	600.03	2019-11-08 11:11:30	Area:Mouse 1 Center In Inanimate	18	311.85
19	Trial 5.mpg	R6-3	HAB	3	600.03	2019-11-08 11:11:30	Area:Mouse 1 Nose In Social Prox	21	47.15
19	Trial 5.mpg	R6-3	HAB	3	600.03	2019-11-08 11:11:30	Area:Mouse 1 Nose In Inanimate Prox	19	34.7
19	Trial 5.mpg	R6-3	HAB	3	600.03	2019-11-08 11:11:30	Mouse 1 sniffing On Social Interaction	19	23.29
19	Trial 5.mpg	R6-3	HAB	3	600.03	2019-11-08 11:11:30	Mouse 1 sniffing On Inanimate Interaction	15	15.75
20	Trial 5.mpg	R6-4	HAB	4	600.03	2019-11-08 11:11:30	Area:Mouse 1 Center In Social	10	245.81
20	Trial 5.mpg	R6-4	HAB	4	600.03	2019-11-08 11:11:30	Area:Mouse 1 Center In Inanimate	11	354.22
20	Trial 5.mpg	R6-4	HAB	4	600.03	2019-11-08 11:11:30	Area:Mouse 1 Nose In Social Prox	12	42.24
20	Trial 5.mpg	R6-4	HAB	4	600.03	2019-11-08 11:11:30	Area:Mouse 1 Nose In Inanimate Prox	17	48.55
20	Trial 5.mpg	R6-4	HAB	4	600.03	2019-11-08 11:11:30	Mouse 1 sniffing On Social Interaction	15	24.46
20	Trial 5.mpg	R6-4	HAB	4	600.03	2019-11-08 11:11:30	Mouse 1 sniffing On Inanimate Interaction	19	22.76
21	Trial 6.mpg	R6-1	TEST	1	600.03	2019-11-08 11:27:17	Area:Mouse 1 Center In Social	6	336.3
21	Trial 6.mpg	R6-1	TEST	1	600.03	2019-11-08 11:27:17	Area:Mouse 1 Center In Inanimate	6	263.73
21	Trial 6.mpg	R6-1	TEST	1	600.03	2019-11-08 11:27:17	Area:Mouse 1 Nose In Social Prox	18	126.59
21	Trial 6.mpg	R6-1	TEST	1	600.03	2019-11-08 11:27:17	Area:Mouse 1 Nose In Inanimate Prox	12	40.87
21	Trial 6.mpg	R6-1	TEST	1	600.03	2019-11-08 11:27:17	Mouse 1 sniffing On Social Interaction	27	55.79
21	Trial 6.mpg	R6-1	TEST	1	600.03	2019-11-08 11:27:17	Mouse 1 sniffing On Inanimate Interaction	14	17.82
22	Trial 6.mpg	R6-2	TEST	2	600.03	2019-11-08 11:27:17	Area:Mouse 1 Center In Social	6	382.78
22	Trial 6.mpg	R6-2	TEST	2	600.03	2019-11-08 11:27:17	Area:Mouse 1 Center In Inanimate	6	217.25
22	Trial 6.mpg	R6-2	TEST	2	600.03	2019-11-08 11:27:17	Area:Mouse 1 Nose In Social Prox	12	65.83
22	Trial 6.mpg	R6-2	TEST	2	600.03	2019-11-08 11:27:17	Area:Mouse 1 Nose In Inanimate Prox	8	40.67
22	Trial 6.mpg	R6-2	TEST	2	600.03	2019-11-08 11:27:17	Mouse 1 sniffing On Social Interaction	16	40.57
22	Trial 6.mpg	R6-2	TEST	2	600.03	2019-11-08 11:27:17	Mouse 1 sniffing On Inanimate Interaction	17	19.32
23	Trial 6.mpg	R6-3	TEST	3	600.03	2019-11-08 11:27:17	Area:Mouse 1 Center In Social	8	370.24
23	Trial 6.mpg	R6-3	TEST	3	600.03	2019-11-08 11:27:17	Area:Mouse 1 Center In Inanimate	9	229.8
23	Trial 6.mpg	R6-3	TEST	3	600.03	2019-11-08 11:27:17	Area:Mouse 1 Nose In Social Prox	19	79.35
23	Trial 6.mpg	R6-3	TEST	3	600.03	2019-11-08 11:27:17	Area:Mouse 1 Nose In Inanimate Prox	24	68.74
23	Trial 6.mpg	R6-3	TEST	3	600.03	2019-11-08 11:27:17	Mouse 1 sniffing On Social Interaction	22	35.74
23	Trial 6.mpg	R6-3	TEST	3	600.03	2019-11-08 11:27:17	Mouse 1 sniffing On Inanimate Interaction	20	27.66
24	Trial 6.mpg	R6-4	TEST	4	600.03	2019-11-08 11:27:17	Area:Mouse 1 Center In Social	7	261.49
24	Trial 6.mpg	R6-4	TEST	4	600.03	2019-11-08 11:27:17	Area:Mouse 1 Center In Inanimate	7	338.54
24	Trial 6.mpg	R6-4	TEST	4	600.03	2019-11-08 11:27:17	Area:Mouse 1 Nose In Social Prox	14	86.32
24	Trial 6.mpg	R6-4	TEST	4	600.03	2019-11-08 11:27:17	Area:Mouse 1 Nose In Inanimate Prox	15	36.37
24	Trial 6.mpg	R6-4	TEST	4	600.03	2019-11-08 11:27:17	Mouse 1 sniffing On Social Interaction	22	44.08
24	Trial 6.mpg	R6-4	TEST	4	600.03	2019-11-08 11:27:17	Mouse 1 sniffing On Inanimate Interaction	10	18.92
25	Trial 7.mpg	R6-5	HAB	1	600.03	2019-11-08 11:43:08	Area:Mouse 1 Center In Social	16	249.28
25	Trial 7.mpg	R6-5	HAB	1	600.03	2019-11-08 11:43:08	Area:Mouse 1 Center In Inanimate	16	350.75
25	Trial 7.mpg	R6-5	HAB	1	600.03	2019-11-08 11:43:08	Area:Mouse 1 Nose In Social Prox	22	59.86
25	Trial 7.mpg	R6-5	HAB	1	600.03	2019-11-08 11:43:08	Area:Mouse 1 Nose In Inanimate Prox	28	57.06
25	Trial 7.mpg	R6-5	HAB	1	600.03	2019-11-08 11:43:08	Mouse 1 sniffing On Social Interaction	24	26.86
25	Trial 7.mpg	R6-5	HAB	1	600.03	2019-11-08 11:43:08	Mouse 1 sniffing On Inanimate Interaction	29	26.39
26	Trial 7.mpg	R7-1	HAB	2	600.03	2019-11-08 11:43:08	Area:Mouse 1 Center In Social	28	352.55
26	Trial 7.mpg	R7-1	HAB	2	600.03	2019-11-08 11:43:08	Area:Mouse 1 Center In Inanimate	29	247.48
26	Trial 7.mpg	R7-1	HAB	2	600.03	2019-11-08 11:43:08	Area:Mouse 1 Nose In Social Prox	21	47.08
26	Trial 7.mpg	R7-1	HAB	2	600.03	2019-11-08 11:43:08	Area:Mouse 1 Nose In Inanimate Prox	19	54.39
26	Trial 7.mpg	R7-1	HAB	2	600.03	2019-11-08 11:43:08	Mouse 1 sniffing On Social Interaction	20	20.25
26	Trial 7.mpg	R7-1	HAB	2	600.03	2019-11-08 11:43:08	Mouse 1 sniffing On Inanimate Interaction	25	35.4
27	Trial 7.mpg	R7-2	HAB	3	600.03	2019-11-08 11:43:08	Area:Mouse 1 Center In Social	19	304.9
27	Trial 7.mpg	R7-2	HAB	3	600.03	2019-11-08 11:43:08	Area:Mouse 1 Center In Inanimate	18	295.13
27	Trial 7.mpg	R7-2	HAB	3	600.03	2019-11-08 11:43:08	Area:Mouse 1 Nose In Social Prox	19	41.74
27	Trial 7.mpg	R7-2	HAB	3	600.03	2019-11-08 11:43:08	Area:Mouse 1 Nose In Inanimate Prox	22	53.85
27	Trial 7.mpg	R7-2	HAB	3	600.03	2019-11-08 11:43:08	Mouse 1 sniffing On Social Interaction	18	18.25
27	Trial 7.mpg	R7-2	HAB	3	600.03	2019-11-08 11:43:08	Mouse 1 sniffing On Inanimate Interaction	23	28.66
28	Trial 7.mpg	R7-3	HAB	4	600.03	2019-11-08 11:43:08	Area:Mouse 1 Center In Social	31	273.27
28	Trial 7.mpg	R7-3	HAB	4	600.03	2019-11-08 11:43:08	Area:Mouse 1 Center In Inanimate	32	326.76
28	Trial 7.mpg	R7-3	HAB	4	600.03	2019-11-08 11:43:08	Area:Mouse 1 Nose In Social Prox	34	58.06
28	Trial 7.mpg	R7-3	HAB	4	600.03	2019-11-08 11:43:08	Area:Mouse 1 Nose In Inanimate Prox	34	53.95
28	Trial 7.mpg	R7-3	HAB	4	600.03	2019-11-08 11:43:08	Mouse 1 sniffing On Social Interaction	32	23.02
28	Trial 7.mpg	R7-3	HAB	4	600.03	2019-11-08 11:43:08	Mouse 1 sniffing On Inanimate Interaction	33	22.32
29	Trial 8.mpg	R6-5	TEST	1	600.03	2019-11-08 11:59:02	Area:Mouse 1 Center In Social	7	341.07
29	Trial 8.mpg	R6-5	TEST	1	600.03	2019-11-08 11:59:02	Area:Mouse 1 Center In Inanimate	8	258.96
29	Trial 8.mpg	R6-5	TEST	1	600.03	2019-11-08 11:59:02	Area:Mouse 1 Nose In Social Prox	37	153.89
29	Trial 8.mpg	R6-5	TEST	1	600.03	2019-11-08 11:59:02	Area:Mouse 1 Nose In Inanimate Prox	22	55.42
29	Trial 8.mpg	R6-5	TEST	1	600.03	2019-11-08 11:59:02	Mouse 1 sniffing On Social Interaction	45	72.54
29	Trial 8.mpg	R6-5	TEST	1	600.03	2019-11-08 11:59:02	Mouse 1 sniffing On Inanimate Interaction	20	24.19
30	Trial 8.mpg	R7-1	TEST	2	600.03	2019-11-08 11:59:02	Area:Mouse 1 Center In Social	13	382.52
30	Trial 8.mpg	R7-1	TEST	2	600.03	2019-11-08 11:59:02	Area:Mouse 1 Center In Inanimate	13	217.52
30	Trial 8.mpg	R7-1	TEST	2	600.03	2019-11-08 11:59:02	Area:Mouse 1 Nose In Social Prox	28	93.06
30	Trial 8.mpg	R7-1	TEST	2	600.03	2019-11-08 11:59:02	Area:Mouse 1 Nose In Inanimate Prox	14	41.61
30	Trial 8.mpg	R7-1	TEST	2	600.03	2019-11-08 11:59:02	Mouse 1 sniffing On Social Interaction	32	54.05
30	Trial 8.mpg	R7-1	TEST	2	600.03	2019-11-08 11:59:02	Mouse 1 sniffing On Inanimate Interaction	15	27.13
31	Trial 8.mpg	R7-2	TEST	3	600.03	2019-11-08 11:59:02	Area:Mouse 1 Center In Social	10	420.92
31	Trial 8.mpg	R7-2	TEST	3	600.03	2019-11-08 11:59:02	Area:Mouse 1 Center In Inanimate	10	179.11
31	Trial 8.mpg	R7-2	TEST	3	600.03	2019-11-08 11:59:02	Area:Mouse 1 Nose In Social Prox	24	89.76
31	Trial 8.mpg	R7-2	TEST	3	600.03	2019-11-08 11:59:02	Area:Mouse 1 Nose In Inanimate Prox	10	39.17
31	Trial 8.mpg	R7-2	TEST	3	600.03	2019-11-08 11:59:02	Mouse 1 sniffing On Social Interaction	27	42.34
31	Trial 8.mpg	R7-2	TEST	3	600.03	2019-11-08 11:59:02	Mouse 1 sniffing On Inanimate Interaction	9	15.05
32	Trial 8.mpg	R7-3	TEST	4	600.03	2019-11-08 11:59:02	Area:Mouse 1 Center In Social	21	307.47
32	Trial 8.mpg	R7-3	TEST	4	600.03	2019-11-08 11:59:02	Area:Mouse 1 Center In Inanimate	21	292.56
32	Trial 8.mpg	R7-3	TEST	4	600.03	2019-11-08 11:59:02	Area:Mouse 1 Nose In Social Prox	32	101.74
32	Trial 8.mpg	R7-3	TEST	4	600.03	2019-11-08 11:59:02	Area:Mouse 1 Nose In Inanimate Prox	28	49.65
32	Trial 8.mpg	R7-3	TEST	4	600.03	2019-11-08 11:59:02	Mouse 1 sniffing On Social Interaction	44	67.07
32	Trial 8.mpg	R7-3	TEST	4	600.03	2019-11-08 11:59:02	Mouse 1 sniffing On Inanimate Interaction	22	23.62
33	Trial 9.mpg	R7-4	HAB	1	600.03	2019-11-08 12:15:09	Area:Mouse 1 Center In Social	18	258.32
33	Trial 9.mpg	R7-4	HAB	1	600.03	2019-11-08 12:15:09	Area:Mouse 1 Center In Inanimate	18	341.71
33	Trial 9.mpg	R7-4	HAB	1	600.03	2019-11-08 12:15:09	Area:Mouse 1 Nose In Social Prox	33	82.22
33	Trial 9.mpg	R7-4	HAB	1	600.03	2019-11-08 12:15:09	Area:Mouse 1 Nose In Inanimate Prox	24	84.12
33	Trial 9.mpg	R7-4	HAB	1	600.03	2019-11-08 12:15:09	Mouse 1 sniffing On Social Interaction	26	36.3
33	Trial 9.mpg	R7-4	HAB	1	600.03	2019-11-08 12:15:09	Mouse 1 sniffing On Inanimate Interaction	31	46.35
34	Trial 9.mpg	R7-5	HAB	2	600.03	2019-11-08 12:15:09	Area:Mouse 1 Center In Social	22	308.54
34	Trial 9.mpg	R7-5	HAB	2	600.03	2019-11-08 12:15:09	Area:Mouse 1 Center In Inanimate	22	291.49
34	Trial 9.mpg	R7-5	HAB	2	600.03	2019-11-08 12:15:09	Area:Mouse 1 Nose In Social Prox	33	75.14
34	Trial 9.mpg	R7-5	HAB	2	600.03	2019-11-08 12:15:09	Area:Mouse 1 Nose In Inanimate Prox	27	58.06
34	Trial 9.mpg	R7-5	HAB	2	600.03	2019-11-08 12:15:09	Mouse 1 sniffing On Social Interaction	30	26.86
34	Trial 9.mpg	R7-5	HAB	2	600.03	2019-11-08 12:15:09	Mouse 1 sniffing On Inanimate Interaction	33	27.49
35	Trial 9.mpg	R8-1	HAB	3	600.03	2019-11-08 12:15:09	Area:Mouse 1 Center In Social	7	134.9
35	Trial 9.mpg	R8-1	HAB	3	600.03	2019-11-08 12:15:09	Area:Mouse 1 Center In Inanimate	7	465.13
35	Trial 9.mpg	R8-1	HAB	3	600.03	2019-11-08 12:15:09	Area:Mouse 1 Nose In Social Prox	9	31.16
35	Trial 9.mpg	R8-1	HAB	3	600.03	2019-11-08 12:15:09	Area:Mouse 1 Nose In Inanimate Prox	35	72.31
35	Trial 9.mpg	R8-1	HAB	3	600.03	2019-11-08 12:15:09	Mouse 1 sniffing On Social Interaction	13	14.51
35	Trial 9.mpg	R8-1	HAB	3	600.03	2019-11-08 12:15:09	Mouse 1 sniffing On Inanimate Interaction	24	27.33
36	Trial 9.mpg	R8-2	HAB	4	600.03	2019-11-08 12:15:09	Area:Mouse 1 Center In Social	10	242.38
36	Trial 9.mpg	R8-2	HAB	4	600.03	2019-11-08 12:15:09	Area:Mouse 1 Center In Inanimate	11	357.66
36	Trial 9.mpg	R8-2	HAB	4	600.03	2019-11-08 12:15:09	Area:Mouse 1 Nose In Social Prox	7	24.09
36	Trial 9.mpg	R8-2	HAB	4	600.03	2019-11-08 12:15:09	Area:Mouse 1 Nose In Inanimate Prox	8	11.78
36	Trial 9.mpg	R8-2	HAB	4	600.03	2019-11-08 12:15:09	Mouse 1 sniffing On Social Interaction	10	12.11
36	Trial 9.mpg	R8-2	HAB	4	600.03	2019-11-08 12:15:09	Mouse 1 sniffing On Inanimate Interaction	6	6.91
37	Trial 10.mpg	R7-4	TEST	1	600.03	2019-11-08 12:30:57	Area:Mouse 1 Center In Social	7	382.02
37	Trial 10.mpg	R7-4	TEST	1	600.03	2019-11-08 12:30:57	Area:Mouse 1 Center In Inanimate	8	218.02
37	Trial 10.mpg	R7-4	TEST	1	600.03	2019-11-08 12:30:57	Area:Mouse 1 Nose In Social Prox	17	107.77
37	Trial 10.mpg	R7-4	TEST	1	600.03	2019-11-08 12:30:57	Area:Mouse 1 Nose In Inanimate Prox	13	45.38
37	Trial 10.mpg	R7-4	TEST	1	600.03	2019-11-08 12:30:57	Mouse 1 sniffing On Social Interaction	26	54.45
37	Trial 10.mpg	R7-4	TEST	1	600.03	2019-11-08 12:30:57	Mouse 1 sniffing On Inanimate Interaction	14	27.06
38	Trial 10.mpg	R7-5	TEST	2	600.03	2019-11-08 12:30:57	Area:Mouse 1 Center In Social	15	366.4
38	Trial 10.mpg	R7-5	TEST	2	600.03	2019-11-08 12:30:57	Area:Mouse 1 Center In Inanimate	15	233.63
38	Trial 10.mpg	R7-5	TEST	2	600.03	2019-11-08 12:30:57	Area:Mouse 1 Nose In Social Prox	33	96.23
38	Trial 10.mpg	R7-5	TEST	2	600.03	2019-11-08 12:30:57	Area:Mouse 1 Nose In Inanimate Prox	18	45.51
38	Trial 10.mpg	R7-5	TEST	2	600.03	2019-11-08 12:30:57	Mouse 1 sniffing On Social Interaction	38	45.61
38	Trial 10.mpg	R7-5	TEST	2	600.03	2019-11-08 12:30:57	Mouse 1 sniffing On Inanimate Interaction	22	18.35
39	Trial 10.mpg	R8-1	TEST	3	600.03	2019-11-08 12:30:57	Area:Mouse 1 Center In Social	15	292.63
39	Trial 10.mpg	R8-1	TEST	3	600.03	2019-11-08 12:30:57	Area:Mouse 1 Center In Inanimate	16	307.41
39	Trial 10.mpg	R8-1	TEST	3	600.03	2019-11-08 12:30:57	Area:Mouse 1 Nose In Social Prox	27	119.35
39	Trial 10.mpg	R8-1	TEST	3	600.03	2019-11-08 12:30:57	Area:Mouse 1 Nose In Inanimate Prox	27	68.54
39	Trial 10.mpg	R8-1	TEST	3	600.03	2019-11-08 12:30:57	Mouse 1 sniffing On Social Interaction	37	64.73
39	Trial 10.mpg	R8-1	TEST	3	600.03	2019-11-08 12:30:57	Mouse 1 sniffing On Inanimate Interaction	19	23.02
40	Trial 10.mpg	R8-2	TEST	4	600.03	2019-11-08 12:30:57	Area:Mouse 1 Center In Social	8	411.18
40	Trial 10.mpg	R8-2	TEST	4	600.03	2019-11-08 12:30:57	Area:Mouse 1 Center In Inanimate	8	188.86
40	Trial 10.mpg	R8-2	TEST	4	600.03	2019-11-08 12:30:57	Area:Mouse 1 Nose In Social Prox	26	119.15
40	Trial 10.mpg	R8-2	TEST	4	600.03	2019-11-08 12:30:57	Area:Mouse 1 Nose In Inanimate Prox	10	41.01
40	Trial 10.mpg	R8-2	TEST	4	600.03	2019-11-08 12:30:57	Mouse 1 sniffing On Social Interaction	38	83.45
40	Trial 10.mpg	R8-2	TEST	4	600.03	2019-11-08 12:30:57	Mouse 1 sniffing On Inanimate Interaction	16	24.32
41	Trial 11.mpg	R8-3	HAB	1	600.03	2019-11-08 12:46:50	Area:Mouse 1 Center In Social	19	299.93
41	Trial 11.mpg	R8-3	HAB	1	600.03	2019-11-08 12:46:50	Area:Mouse 1 Center In Inanimate	20	300.1
41	Trial 11.mpg	R8-3	HAB	1	600.03	2019-11-08 12:46:50	Area:Mouse 1 Nose In Social Prox	24	58.89
41	Trial 11.mpg	R8-3	HAB	1	600.03	2019-11-08 12:46:50	Area:Mouse 1 Nose In Inanimate Prox	17	49.48
41	Trial 11.mpg	R8-3	HAB	1	600.03	2019-11-08 12:46:50	Mouse 1 sniffing On Social Interaction	24	30.83
41	Trial 11.mpg	R8-3	HAB	1	600.03	2019-11-08 12:46:50	Mouse 1 sniffing On Inanimate Interaction	19	28.4
42	Trial 11.mpg	R8-4	HAB	2	600.03	2019-11-08 12:46:50	Area:Mouse 1 Center In Social	11	276.34
42	Trial 11.mpg	R8-4	HAB	2	600.03	2019-11-08 12:46:50	Area:Mouse 1 Center In Inanimate	11	323.69
42	Trial 11.mpg	R8-4	HAB	2	600.03	2019-11-08 12:46:50	Area:Mouse 1 Nose In Social Prox	13	26.69
42	Trial 11.mpg	R8-4	HAB	2	600.03	2019-11-08 12:46:50	Area:Mouse 1 Nose In Inanimate Prox	14	44.28
42	Trial 11.mpg	R8-4	HAB	2	600.03	2019-11-08 12:46:50	Mouse 1 sniffing On Social Interaction	9	13.81
42	Trial 11.mpg	R8-4	HAB	2	600.03	2019-11-08 12:46:50	Mouse 1 sniffing On Inanimate Interaction	17	26.53
43	Trial 11.mpg	R8-5	HAB	3	600.03	2019-11-08 12:46:50	Area:Mouse 1 Center In Social	10	278.38
43	Trial 11.mpg	R8-5	HAB	3	600.03	2019-11-08 12:46:50	Area:Mouse 1 Center In Inanimate	11	321.65
43	Trial 11.mpg	R8-5	HAB	3	600.03	2019-11-08 12:46:50	Area:Mouse 1 Nose In Social Prox	31	90.02
43	Trial 11.mpg	R8-5	HAB	3	600.03	2019-11-08 12:46:50	Area:Mouse 1 Nose In Inanimate Prox	26	69.74
43	Trial 11.mpg	R8-5	HAB	3	600.03	2019-11-08 12:46:50	Mouse 1 sniffing On Social Interaction	31	33.1
43	Trial 11.mpg	R8-5	HAB	3	600.03	2019-11-08 12:46:50	Mouse 1 sniffing On Inanimate Interaction	25	34.23
44	Trial 11.mpg	R9-1	HAB	4	600.03	2019-11-08 12:46:50	Area:Mouse 1 Center In Social	14	217.32
44	Trial 11.mpg	R9-1	HAB	4	600.03	2019-11-08 12:46:50	Area:Mouse 1 Center In Inanimate	15	382.72
44	Trial 11.mpg	R9-1	HAB	4	600.03	2019-11-08 12:46:50	Area:Mouse 1 Nose In Social Prox	20	50.05
44	Trial 11.mpg	R9-1	HAB	4	600.03	2019-11-08 12:46:50	Area:Mouse 1 Nose In Inanimate Prox	21	50.68
44	Trial 11.mpg	R9-1	HAB	4	600.03	2019-11-08 12:46:50	Mouse 1 sniffing On Social Interaction	25	21.49
44	Trial 11.mpg	R9-1	HAB	4	600.03	2019-11-08 12:46:50	Mouse 1 sniffing On Inanimate Interaction	24	24.49
45	Trial 12.mpg	R8-3	TEST	1	600.03	2019-11-08 13:02:36	Area:Mouse 1 Center In Social	11	286.15
45	Trial 12.mpg	R8-3	TEST	1	600.03	2019-11-08 13:02:36	Area:Mouse 1 Center In Inanimate	12	313.88
45	Trial 12.mpg	R8-3	TEST	1	600.03	2019-11-08 13:02:36	Area:Mouse 1 Nose In Social Prox	29	140.74
45	Trial 12.mpg	R8-3	TEST	1	600.03	2019-11-08 13:02:36	Area:Mouse 1 Nose In Inanimate Prox	22	100.2
45	Trial 12.mpg	R8-3	TEST	1	600.03	2019-11-08 13:02:36	Mouse 1 sniffing On Social Interaction	31	87.35
45	Trial 12.mpg	R8-3	TEST	1	600.03	2019-11-08 13:02:36	Mouse 1 sniffing On Inanimate Interaction	27	46.98
46	Trial 12.mpg	R8-4	TEST	2	600.03	2019-11-08 13:02:36	Area:Mouse 1 Center In Social	1	600.03
46	Trial 12.mpg	R8-4	TEST	2	600.03	2019-11-08 13:02:36	Area:Mouse 1 Center In Inanimate	0	0
46	Trial 12.mpg	R8-4	TEST	2	600.03	2019-11-08 13:02:36	Area:Mouse 1 Nose In Social Prox	0	0
46	Trial 12.mpg	R8-4	TEST	2	600.03	2019-11-08 13:02:36	Area:Mouse 1 Nose In Inanimate Prox	0	0
46	Trial 12.mpg	R8-4	TEST	2	600.03	2019-11-08 13:02:36	Mouse 1 sniffing On Social Interaction	0	0
46	Trial 12.mpg	R8-4	TEST	2	600.03	2019-11-08 13:02:36	Mouse 1 sniffing On Inanimate Interaction	0	0
47	Trial 12.mpg	R8-5	TEST	3	600.03	2019-11-08 13:02:36	Area:Mouse 1 Center In Social	5	403.4
47	Trial 12.mpg	R8-5	TEST	3	600.03	2019-11-08 13:02:36	Area:Mouse 1 Center In Inanimate	6	196.63
47	Trial 12.mpg	R8-5	TEST	3	600.03	2019-11-08 13:02:36	Area:Mouse 1 Nose In Social Prox	21	143.08
47	Trial 12.mpg	R8-5	TEST	3	600.03	2019-11-08 13:02:36	Area:Mouse 1 Nose In Inanimate Prox	18	63.9
47	Trial 12.mpg	R8-5	TEST	3	600.03	2019-11-08 13:02:36	Mouse 1 sniffing On Social Interaction	27	41.68
47	Trial 12.mpg	R8-5	TEST	3	600.03	2019-11-08 13:02:36	Mouse 1 sniffing On Inanimate Interaction	19	32.67
48	Trial 12.mpg	R9-1	TEST	4	600.03	2019-11-08 13:02:36	Area:Mouse 1 Center In Social	9	299.7
48	Trial 12.mpg	R9-1	TEST	4	600.03	2019-11-08 13:02:36	Area:Mouse 1 Center In Inanimate	10	300.33
48	Trial 12.mpg	R9-1	TEST	4	600.03	2019-11-08 13:02:36	Area:Mouse 1 Nose In Social Prox	26	76.58
48	Trial 12.mpg	R9-1	TEST	4	600.03	2019-11-08 13:02:36	Area:Mouse 1 Nose In Inanimate Prox	23	55.49
48	Trial 12.mpg	R9-1	TEST	4	600.03	2019-11-08 13:02:36	Mouse 1 sniffing On Social Interaction	32	44.04
48	Trial 12.mpg	R9-1	TEST	4	600.03	2019-11-08 13:02:36	Mouse 1 sniffing On Inanimate Interaction	17	24.96
49	Trial 13.mpg	R9-2	HAB	1	600.03	2019-11-08 13:18:36	Area:Mouse 1 Center In Social	21	306.37
49	Trial 13.mpg	R9-2	HAB	1	600.03	2019-11-08 13:18:36	Area:Mouse 1 Center In Inanimate	21	293.66
49	Trial 13.mpg	R9-2	HAB	1	600.03	2019-11-08 13:18:36	Area:Mouse 1 Nose In Social Prox	41	93.16
49	Trial 13.mpg	R9-2	HAB	1	600.03	2019-11-08 13:18:36	Area:Mouse 1 Nose In Inanimate Prox	22	40.74
49	Trial 13.mpg	R9-2	HAB	1	600.03	2019-11-08 13:18:36	Mouse 1 sniffing On Social Interaction	38	38.44
49	Trial 13.mpg	R9-2	HAB	1	600.03	2019-11-08 13:18:36	Mouse 1 sniffing On Inanimate Interaction	24	19.79
50	Trial 13.mpg	R9-3	HAB	2	600.03	2019-11-08 13:18:36	Area:Mouse 1 Center In Social	11	316.42
50	Trial 13.mpg	R9-3	HAB	2	600.03	2019-11-08 13:18:36	Area:Mouse 1 Center In Inanimate	10	283.62
50	Trial 13.mpg	R9-3	HAB	2	600.03	2019-11-08 13:18:36	Area:Mouse 1 Nose In Social Prox	23	46.38
50	Trial 13.mpg	R9-3	HAB	2	600.03	2019-11-08 13:18:36	Area:Mouse 1 Nose In Inanimate Prox	12	27.83
50	Trial 13.mpg	R9-3	HAB	2	600.03	2019-11-08 13:18:36	Mouse 1 sniffing On Social Interaction	17	23.49
50	Trial 13.mpg	R9-3	HAB	2	600.03	2019-11-08 13:18:36	Mouse 1 sniffing On Inanimate Interaction	15	17.45
51	Trial 13.mpg	R9-4	HAB	3	600.03	2019-11-08 13:18:36	Area:Mouse 1 Center In Social	12	317.45
51	Trial 13.mpg	R9-4	HAB	3	600.03	2019-11-08 13:18:36	Area:Mouse 1 Center In Inanimate	12	282.58
51	Trial 13.mpg	R9-4	HAB	3	600.03	2019-11-08 13:18:36	Area:Mouse 1 Nose In Social Prox	33	64.9
51	Trial 13.mpg	R9-4	HAB	3	600.03	2019-11-08 13:18:36	Area:Mouse 1 Nose In Inanimate Prox	29	87.95
51	Trial 13.mpg	R9-4	HAB	3	600.03	2019-11-08 13:18:36	Mouse 1 sniffing On Social Interaction	27	27.16
51	Trial 13.mpg	R9-4	HAB	3	600.03	2019-11-08 13:18:36	Mouse 1 sniffing On Inanimate Interaction	37	41.04
52	Trial 13.mpg	R9-5	HAB	4	600.03	2019-11-08 13:18:36	Area:Mouse 1 Center In Social	15	375.11
52	Trial 13.mpg	R9-5	HAB	4	600.03	2019-11-08 13:18:36	Area:Mouse 1 Center In Inanimate	15	224.92
52	Trial 13.mpg	R9-5	HAB	4	600.03	2019-11-08 13:18:36	Area:Mouse 1 Nose In Social Prox	27	64.86
52	Trial 13.mpg	R9-5	HAB	4	600.03	2019-11-08 13:18:36	Area:Mouse 1 Nose In Inanimate Prox	13	22.66
52	Trial 13.mpg	R9-5	HAB	4	600.03	2019-11-08 13:18:36	Mouse 1 sniffing On Social Interaction	24	33.13
52	Trial 13.mpg	R9-5	HAB	4	600.03	2019-11-08 13:18:36	Mouse 1 sniffing On Inanimate Interaction	10	9.71
53	Trial 14.mpg	R9-2	TEST	1	600.03	2019-11-08 13:34:17	Area:Mouse 1 Center In Social	11	305.57
53	Trial 14.mpg	R9-2	TEST	1	600.03	2019-11-08 13:34:17	Area:Mouse 1 Center In Inanimate	11	294.46
53	Trial 14.mpg	R9-2	TEST	1	600.03	2019-11-08 13:34:17	Area:Mouse 1 Nose In Social Prox	27	124.72
53	Trial 14.mpg	R9-2	TEST	1	600.03	2019-11-08 13:34:17	Area:Mouse 1 Nose In Inanimate Prox	10	24.72
53	Trial 14.mpg	R9-2	TEST	1	600.03	2019-11-08 13:34:17	Mouse 1 sniffing On Social Interaction	36	54.55
53	Trial 14.mpg	R9-2	TEST	1	600.03	2019-11-08 13:34:17	Mouse 1 sniffing On Inanimate Interaction	11	12.45
54	Trial 14.mpg	R9-3	TEST	2	600.03	2019-11-08 13:34:17	Area:Mouse 1 Center In Social	5	181.88
54	Trial 14.mpg	R9-3	TEST	2	600.03	2019-11-08 13:34:17	Area:Mouse 1 Center In Inanimate	6	418.15
54	Trial 14.mpg	R9-3	TEST	2	600.03	2019-11-08 13:34:17	Area:Mouse 1 Nose In Social Prox	11	37.37
54	Trial 14.mpg	R9-3	TEST	2	600.03	2019-11-08 13:34:17	Area:Mouse 1 Nose In Inanimate Prox	4	10.61
54	Trial 14.mpg	R9-3	TEST	2	600.03	2019-11-08 13:34:17	Mouse 1 sniffing On Social Interaction	10	19.89
54	Trial 14.mpg	R9-3	TEST	2	600.03	2019-11-08 13:34:17	Mouse 1 sniffing On Inanimate Interaction	4	5.71
55	Trial 14.mpg	R9-4	TEST	3	600.03	2019-11-08 13:34:17	Area:Mouse 1 Center In Social	9	329.5
55	Trial 14.mpg	R9-4	TEST	3	600.03	2019-11-08 13:34:17	Area:Mouse 1 Center In Inanimate	9	270.54
55	Trial 14.mpg	R9-4	TEST	3	600.03	2019-11-08 13:34:17	Area:Mouse 1 Nose In Social Prox	37	143.31
55	Trial 14.mpg	R9-4	TEST	3	600.03	2019-11-08 13:34:17	Area:Mouse 1 Nose In Inanimate Prox	15	48.08
55	Trial 14.mpg	R9-4	TEST	3	600.03	2019-11-08 13:34:17	Mouse 1 sniffing On Social Interaction	32	46.85
55	Trial 14.mpg	R9-4	TEST	3	600.03	2019-11-08 13:34:17	Mouse 1 sniffing On Inanimate Interaction	16	26.39
56	Trial 14.mpg	R9-5	TEST	4	600.03	2019-11-08 13:34:17	Area:Mouse 1 Center In Social	5	440.64
56	Trial 14.mpg	R9-5	TEST	4	600.03	2019-11-08 13:34:17	Area:Mouse 1 Center In Inanimate	6	159.39
56	Trial 14.mpg	R9-5	TEST	4	600.03	2019-11-08 13:34:17	Area:Mouse 1 Nose In Social Prox	46	262.46
56	Trial 14.mpg	R9-5	TEST	4	600.03	2019-11-08 13:34:17	Area:Mouse 1 Nose In Inanimate Prox	18	49.48
56	Trial 14.mpg	R9-5	TEST	4	600.03	2019-11-08 13:34:17	Mouse 1 sniffing On Social Interaction	36	72.64
56	Trial 14.mpg	R9-5	TEST	4	600.03	2019-11-08 13:34:17	Mouse 1 sniffing On Inanimate Interaction	20	28.76
57	Trial 15.mpg	R1-1	HAB	1	600.03	2019-11-08 13:50:20	Area:Mouse 1 Center In Social	8	169.2
57	Trial 15.mpg	R1-1	HAB	1	600.03	2019-11-08 13:50:20	Area:Mouse 1 Center In Inanimate	9	430.83
57	Trial 15.mpg	R1-1	HAB	1	600.03	2019-11-08 13:50:20	Area:Mouse 1 Nose In Social Prox	14	33.97
57	Trial 15.mpg	R1-1	HAB	1	600.03	2019-11-08 13:50:20	Area:Mouse 1 Nose In Inanimate Prox	24	46.51
57	Trial 15.mpg	R1-1	HAB	1	600.03	2019-11-08 13:50:20	Mouse 1 sniffing On Social Interaction	17	18.89
57	Trial 15.mpg	R1-1	HAB	1	600.03	2019-11-08 13:50:20	Mouse 1 sniffing On Inanimate Interaction	20	21.39
58	Trial 15.mpg	R1-2	HAB	2	600.03	2019-11-08 13:50:20	Area:Mouse 1 Center In Social	15	357.62
58	Trial 15.mpg	R1-2	HAB	2	600.03	2019-11-08 13:50:20	Area:Mouse 1 Center In Inanimate	16	242.41
58	Trial 15.mpg	R1-2	HAB	2	600.03	2019-11-08 13:50:20	Area:Mouse 1 Nose In Social Prox	21	32.67
58	Trial 15.mpg	R1-2	HAB	2	600.03	2019-11-08 13:50:20	Area:Mouse 1 Nose In Inanimate Prox	11	22.79
58	Trial 15.mpg	R1-2	HAB	2	600.03	2019-11-08 13:50:20	Mouse 1 sniffing On Social Interaction	12	13.51
58	Trial 15.mpg	R1-2	HAB	2	600.03	2019-11-08 13:50:20	Mouse 1 sniffing On Inanimate Interaction	10	10.81
59	Trial 15.mpg	R1-3	HAB	3	600.03	2019-11-08 13:50:20	Area:Mouse 1 Center In Social	11	155.86
59	Trial 15.mpg	R1-3	HAB	3	600.03	2019-11-08 13:50:20	Area:Mouse 1 Center In Inanimate	11	444.18
59	Trial 15.mpg	R1-3	HAB	3	600.03	2019-11-08 13:50:20	Area:Mouse 1 Nose In Social Prox	14	22.66
59	Trial 15.mpg	R1-3	HAB	3	600.03	2019-11-08 13:50:20	Area:Mouse 1 Nose In Inanimate Prox	15	34.53
59	Trial 15.mpg	R1-3	HAB	3	600.03	2019-11-08 13:50:20	Mouse 1 sniffing On Social Interaction	10	12.58
59	Trial 15.mpg	R1-3	HAB	3	600.03	2019-11-08 13:50:20	Mouse 1 sniffing On Inanimate Interaction	14	15.95
60	Trial 15.mpg	R1-4	HAB	4	600.03	2019-11-08 13:50:20	Area:Mouse 1 Center In Social	15	354.82
60	Trial 15.mpg	R1-4	HAB	4	600.03	2019-11-08 13:50:20	Area:Mouse 1 Center In Inanimate	16	245.21
60	Trial 15.mpg	R1-4	HAB	4	600.03	2019-11-08 13:50:20	Area:Mouse 1 Nose In Social Prox	20	48.65
60	Trial 15.mpg	R1-4	HAB	4	600.03	2019-11-08 13:50:20	Area:Mouse 1 Nose In Inanimate Prox	16	39.17
60	Trial 15.mpg	R1-4	HAB	4	600.03	2019-11-08 13:50:20	Mouse 1 sniffing On Social Interaction	22	24.09
60	Trial 15.mpg	R1-4	HAB	4	600.03	2019-11-08 13:50:20	Mouse 1 sniffing On Inanimate Interaction	17	24.62
61	Trial 16.mpg	R1-1	TEST	1	600.03	2019-11-08 14:06:24	Area:Mouse 1 Center In Social	13	363.86
61	Trial 16.mpg	R1-1	TEST	1	600.03	2019-11-08 14:06:24	Area:Mouse 1 Center In Inanimate	12	236.17
61	Trial 16.mpg	R1-1	TEST	1	600.03	2019-11-08 14:06:24	Area:Mouse 1 Nose In Social Prox	44	123.29
61	Trial 16.mpg	R1-1	TEST	1	600.03	2019-11-08 14:06:24	Area:Mouse 1 Nose In Inanimate Prox	17	27.56
61	Trial 16.mpg	R1-1	TEST	1	600.03	2019-11-08 14:06:24	Mouse 1 sniffing On Social Interaction	46	76.11
61	Trial 16.mpg	R1-1	TEST	1	600.03	2019-11-08 14:06:24	Mouse 1 sniffing On Inanimate Interaction	17	13.85
62	Trial 16.mpg	R1-2	TEST	2	600.03	2019-11-08 14:06:24	Area:Mouse 1 Center In Social	8	330.9
62	Trial 16.mpg	R1-2	TEST	2	600.03	2019-11-08 14:06:24	Area:Mouse 1 Center In Inanimate	8	269.14
62	Trial 16.mpg	R1-2	TEST	2	600.03	2019-11-08 14:06:24	Area:Mouse 1 Nose In Social Prox	25	140.97
62	Trial 16.mpg	R1-2	TEST	2	600.03	2019-11-08 14:06:24	Area:Mouse 1 Nose In Inanimate Prox	9	24.39
62	Trial 16.mpg	R1-2	TEST	2	600.03	2019-11-08 14:06:24	Mouse 1 sniffing On Social Interaction	41	69.7
62	Trial 16.mpg	R1-2	TEST	2	600.03	2019-11-08 14:06:24	Mouse 1 sniffing On Inanimate Interaction	5	5.94
63	Trial 16.mpg	R1-3	TEST	3	600.03	2019-11-08 14:06:24	Area:Mouse 1 Center In Social	14	338.84
63	Trial 16.mpg	R1-3	TEST	3	600.03	2019-11-08 14:06:24	Area:Mouse 1 Center In Inanimate	14	261.19
63	Trial 16.mpg	R1-3	TEST	3	600.03	2019-11-08 14:06:24	Area:Mouse 1 Nose In Social Prox	16	81.55
63	Trial 16.mpg	R1-3	TEST	3	600.03	2019-11-08 14:06:24	Area:Mouse 1 Nose In Inanimate Prox	17	45.15
63	Trial 16.mpg	R1-3	TEST	3	600.03	2019-11-08 14:06:24	Mouse 1 sniffing On Social Interaction	29	43.71
63	Trial 16.mpg	R1-3	TEST	3	600.03	2019-11-08 14:06:24	Mouse 1 sniffing On Inanimate Interaction	17	25.53
64	Trial 16.mpg	R1-4	TEST	4	600.03	2019-11-08 14:06:24	Area:Mouse 1 Center In Social	12	381.15
64	Trial 16.mpg	R1-4	TEST	4	600.03	2019-11-08 14:06:24	Area:Mouse 1 Center In Inanimate	12	218.89
64	Trial 16.mpg	R1-4	TEST	4	600.03	2019-11-08 14:06:24	Area:Mouse 1 Nose In Social Prox	21	69.74
64	Trial 16.mpg	R1-4	TEST	4	600.03	2019-11-08 14:06:24	Area:Mouse 1 Nose In Inanimate Prox	12	34.93
64	Trial 16.mpg	R1-4	TEST	4	600.03	2019-11-08 14:06:24	Mouse 1 sniffing On Social Interaction	28	45.65
64	Trial 16.mpg	R1-4	TEST	4	600.03	2019-11-08 14:06:24	Mouse 1 sniffing On Inanimate Interaction	18	19.72
65	Trial 17.mpg	R2-1	HAB	1	600.03	2019-11-08 14:22:25	Area:Mouse 1 Center In Social	10	237.74
65	Trial 17.mpg	R2-1	HAB	1	600.03	2019-11-08 14:22:25	Area:Mouse 1 Center In Inanimate	11	362.3
65	Trial 17.mpg	R2-1	HAB	1	600.03	2019-11-08 14:22:25	Area:Mouse 1 Nose In Social Prox	30	60.69
65	Trial 17.mpg	R2-1	HAB	1	600.03	2019-11-08 14:22:25	Area:Mouse 1 Nose In Inanimate Prox	15	37.07
65	Trial 17.mpg	R2-1	HAB	1	600.03	2019-11-08 14:22:25	Mouse 1 sniffing On Social Interaction	31	32.3
65	Trial 17.mpg	R2-1	HAB	1	600.03	2019-11-08 14:22:25	Mouse 1 sniffing On Inanimate Interaction	18	20.99
66	Trial 17.mpg	R2-2	HAB	2	600.03	2019-11-08 14:22:25	Area:Mouse 1 Center In Social	12	252.52
66	Trial 17.mpg	R2-2	HAB	2	600.03	2019-11-08 14:22:25	Area:Mouse 1 Center In Inanimate	12	347.51
66	Trial 17.mpg	R2-2	HAB	2	600.03	2019-11-08 14:22:25	Area:Mouse 1 Nose In Social Prox	26	69.2
66	Trial 17.mpg	R2-2	HAB	2	600.03	2019-11-08 14:22:25	Area:Mouse 1 Nose In Inanimate Prox	26	62.73
66	Trial 17.mpg	R2-2	HAB	2	600.03	2019-11-08 14:22:25	Mouse 1 sniffing On Social Interaction	24	22.59
66	Trial 17.mpg	R2-2	HAB	2	600.03	2019-11-08 14:22:25	Mouse 1 sniffing On Inanimate Interaction	28	36.67
67	Trial 17.mpg	R2-3	HAB	3	600.03	2019-11-08 14:22:25	Area:Mouse 1 Center In Social	17	328.6
67	Trial 17.mpg	R2-3	HAB	3	600.03	2019-11-08 14:22:25	Area:Mouse 1 Center In Inanimate	16	271.44
67	Trial 17.mpg	R2-3	HAB	3	600.03	2019-11-08 14:22:25	Area:Mouse 1 Nose In Social Prox	39	107.37
67	Trial 17.mpg	R2-3	HAB	3	600.03	2019-11-08 14:22:25	Area:Mouse 1 Nose In Inanimate Prox	18	42.64
67	Trial 17.mpg	R2-3	HAB	3	600.03	2019-11-08 14:22:25	Mouse 1 sniffing On Social Interaction	33	33.37
67	Trial 17.mpg	R2-3	HAB	3	600.03	2019-11-08 14:22:25	Mouse 1 sniffing On Inanimate Interaction	21	19.69
68	Trial 17.mpg	R2-4	HAB	4	600.03	2019-11-08 14:22:25	Area:Mouse 1 Center In Social	9	223.36
68	Trial 17.mpg	R2-4	HAB	4	600.03	2019-11-08 14:22:25	Area:Mouse 1 Center In Inanimate	10	376.68
68	Trial 17.mpg	R2-4	HAB	4	600.03	2019-11-08 14:22:25	Area:Mouse 1 Nose In Social Prox	13	41.01
68	Trial 17.mpg	R2-4	HAB	4	600.03	2019-11-08 14:22:25	Area:Mouse 1 Nose In Inanimate Prox	27	44.64
68	Trial 17.mpg	R2-4	HAB	4	600.03	2019-11-08 14:22:25	Mouse 1 sniffing On Social Interaction	14	23.56
68	Trial 17.mpg	R2-4	HAB	4	600.03	2019-11-08 14:22:25	Mouse 1 sniffing On Inanimate Interaction	16	20.59
69	Trial 18.mpg	R2-1	TEST	1	600.03	2019-11-08 14:38:24	Area:Mouse 1 Center In Social	7	358.56
69	Trial 18.mpg	R2-1	TEST	1	600.03	2019-11-08 14:38:24	Area:Mouse 1 Center In Inanimate	8	241.47
69	Trial 18.mpg	R2-1	TEST	1	600.03	2019-11-08 14:38:24	Area:Mouse 1 Nose In Social Prox	44	143.08
69	Trial 18.mpg	R2-1	TEST	1	600.03	2019-11-08 14:38:24	Area:Mouse 1 Nose In Inanimate Prox	13	28.7
69	Trial 18.mpg	R2-1	TEST	1	600.03	2019-11-08 14:38:24	Mouse 1 sniffing On Social Interaction	39	63.06
69	Trial 18.mpg	R2-1	TEST	1	600.03	2019-11-08 14:38:24	Mouse 1 sniffing On Inanimate Interaction	13	18.55
70	Trial 18.mpg	R2-2	TEST	2	600.03	2019-11-08 14:38:24	Area:Mouse 1 Center In Social	8	226.53
70	Trial 18.mpg	R2-2	TEST	2	600.03	2019-11-08 14:38:24	Area:Mouse 1 Center In Inanimate	9	373.51
70	Trial 18.mpg	R2-2	TEST	2	600.03	2019-11-08 14:38:24	Area:Mouse 1 Nose In Social Prox	17	71.64
70	Trial 18.mpg	R2-2	TEST	2	600.03	2019-11-08 14:38:24	Area:Mouse 1 Nose In Inanimate Prox	7	19.29
70	Trial 18.mpg	R2-2	TEST	2	600.03	2019-11-08 14:38:24	Mouse 1 sniffing On Social Interaction	15	36.74
70	Trial 18.mpg	R2-2	TEST	2	600.03	2019-11-08 14:38:24	Mouse 1 sniffing On Inanimate Interaction	12	8.64
71	Trial 18.mpg	R2-3	TEST	3	600.03	2019-11-08 14:38:24	Area:Mouse 1 Center In Social	19	278.14
71	Trial 18.mpg	R2-3	TEST	3	600.03	2019-11-08 14:38:24	Area:Mouse 1 Center In Inanimate	19	321.89
71	Trial 18.mpg	R2-3	TEST	3	600.03	2019-11-08 14:38:24	Area:Mouse 1 Nose In Social Prox	29	74.71
71	Trial 18.mpg	R2-3	TEST	3	600.03	2019-11-08 14:38:24	Area:Mouse 1 Nose In Inanimate Prox	32	66.77
71	Trial 18.mpg	R2-3	TEST	3	600.03	2019-11-08 14:38:24	Mouse 1 sniffing On Social Interaction	32	46.05
71	Trial 18.mpg	R2-3	TEST	3	600.03	2019-11-08 14:38:24	Mouse 1 sniffing On Inanimate Interaction	25	27.99
72	Trial 18.mpg	R2-4	TEST	4	600.03	2019-11-08 14:38:24	Area:Mouse 1 Center In Social	6	375.01
72	Trial 18.mpg	R2-4	TEST	4	600.03	2019-11-08 14:38:24	Area:Mouse 1 Center In Inanimate	7	225.03
72	Trial 18.mpg	R2-4	TEST	4	600.03	2019-11-08 14:38:24	Area:Mouse 1 Nose In Social Prox	32	123.22
72	Trial 18.mpg	R2-4	TEST	4	600.03	2019-11-08 14:38:24	Area:Mouse 1 Nose In Inanimate Prox	18	37.37
72	Trial 18.mpg	R2-4	TEST	4	600.03	2019-11-08 14:38:24	Mouse 1 sniffing On Social Interaction	33	66.47
72	Trial 18.mpg	R2-4	TEST	4	600.03	2019-11-08 14:38:24	Mouse 1 sniffing On Inanimate Interaction	13	15.05
73	Trial 19.mpg	R3-1	HAB	1	600.03	2019-11-08 14:54:24	Area:Mouse 1 Center In Social	14	220.65
73	Trial 19.mpg	R3-1	HAB	1	600.03	2019-11-08 14:54:24	Area:Mouse 1 Center In Inanimate	14	379.38
73	Trial 19.mpg	R3-1	HAB	1	600.03	2019-11-08 14:54:24	Area:Mouse 1 Nose In Social Prox	23	45.95
73	Trial 19.mpg	R3-1	HAB	1	600.03	2019-11-08 14:54:24	Area:Mouse 1 Nose In Inanimate Prox	23	41.44
73	Trial 19.mpg	R3-1	HAB	1	600.03	2019-11-08 14:54:24	Mouse 1 sniffing On Social Interaction	23	23.99
73	Trial 19.mpg	R3-1	HAB	1	600.03	2019-11-08 14:54:24	Mouse 1 sniffing On Inanimate Interaction	25	21.19
74	Trial 19.mpg	R3-2	HAB	2	600.03	2019-11-08 14:54:24	Area:Mouse 1 Center In Social	15	302.17
74	Trial 19.mpg	R3-2	HAB	2	600.03	2019-11-08 14:54:24	Area:Mouse 1 Center In Inanimate	16	297.86
74	Trial 19.mpg	R3-2	HAB	2	600.03	2019-11-08 14:54:24	Area:Mouse 1 Nose In Social Prox	14	47.01
74	Trial 19.mpg	R3-2	HAB	2	600.03	2019-11-08 14:54:24	Area:Mouse 1 Nose In Inanimate Prox	16	43.78
74	Trial 19.mpg	R3-2	HAB	2	600.03	2019-11-08 14:54:24	Mouse 1 sniffing On Social Interaction	18	19.25
74	Trial 19.mpg	R3-2	HAB	2	600.03	2019-11-08 14:54:24	Mouse 1 sniffing On Inanimate Interaction	15	24.09
75	Trial 19.mpg	R3-3	HAB	3	600.03	2019-11-08 14:54:24	Area:Mouse 1 Center In Social	14	378.78
75	Trial 19.mpg	R3-3	HAB	3	600.03	2019-11-08 14:54:24	Area:Mouse 1 Center In Inanimate	14	221.25
75	Trial 19.mpg	R3-3	HAB	3	600.03	2019-11-08 14:54:24	Area:Mouse 1 Nose In Social Prox	19	53.19
75	Trial 19.mpg	R3-3	HAB	3	600.03	2019-11-08 14:54:24	Area:Mouse 1 Nose In Inanimate Prox	17	41.41
75	Trial 19.mpg	R3-3	HAB	3	600.03	2019-11-08 14:54:24	Mouse 1 sniffing On Social Interaction	20	23.99
75	Trial 19.mpg	R3-3	HAB	3	600.03	2019-11-08 14:54:24	Mouse 1 sniffing On Inanimate Interaction	15	20.29
76	Trial 19.mpg	R3-4	HAB	4	600.03	2019-11-08 14:54:24	Area:Mouse 1 Center In Social	11	301.53
76	Trial 19.mpg	R3-4	HAB	4	600.03	2019-11-08 14:54:24	Area:Mouse 1 Center In Inanimate	11	298.5
76	Trial 19.mpg	R3-4	HAB	4	600.03	2019-11-08 14:54:24	Area:Mouse 1 Nose In Social Prox	12	35.2
76	Trial 19.mpg	R3-4	HAB	4	600.03	2019-11-08 14:54:24	Area:Mouse 1 Nose In Inanimate Prox	9	32.7
76	Trial 19.mpg	R3-4	HAB	4	600.03	2019-11-08 14:54:24	Mouse 1 sniffing On Social Interaction	12	16.12
76	Trial 19.mpg	R3-4	HAB	4	600.03	2019-11-08 14:54:24	Mouse 1 sniffing On Inanimate Interaction	17	19.32
77	Trial 20.mpg	R3-1	TEST	1	600.03	2019-11-08 15:10:30	Area:Mouse 1 Center In Social	9	424.19
77	Trial 20.mpg	R3-1	TEST	1	600.03	2019-11-08 15:10:30	Area:Mouse 1 Center In Inanimate	9	175.84
77	Trial 20.mpg	R3-1	TEST	1	600.03	2019-11-08 15:10:30	Area:Mouse 1 Nose In Social Prox	34	138.64
77	Trial 20.mpg	R3-1	TEST	1	600.03	2019-11-08 15:10:30	Area:Mouse 1 Nose In Inanimate Prox	14	26.59
77	Trial 20.mpg	R3-1	TEST	1	600.03	2019-11-08 15:10:30	Mouse 1 sniffing On Social Interaction	43	58.46
77	Trial 20.mpg	R3-1	TEST	1	600.03	2019-11-08 15:10:30	Mouse 1 sniffing On Inanimate Interaction	18	12.55
78	Trial 20.mpg	R3-2	TEST	2	600.03	2019-11-08 15:10:30	Area:Mouse 1 Center In Social	10	323.09
78	Trial 20.mpg	R3-2	TEST	2	600.03	2019-11-08 15:10:30	Area:Mouse 1 Center In Inanimate	10	276.94
78	Trial 20.mpg	R3-2	TEST	2	600.03	2019-11-08 15:10:30	Area:Mouse 1 Nose In Social Prox	29	167.07
78	Trial 20.mpg	R3-2	TEST	2	600.03	2019-11-08 15:10:30	Area:Mouse 1 Nose In Inanimate Prox	27	79.85
78	Trial 20.mpg	R3-2	TEST	2	600.03	2019-11-08 15:10:30	Mouse 1 sniffing On Social Interaction	41	106.87
78	Trial 20.mpg	R3-2	TEST	2	600.03	2019-11-08 15:10:30	Mouse 1 sniffing On Inanimate Interaction	16	20.29
79	Trial 20.mpg	R3-3	TEST	3	600.03	2019-11-08 15:10:30	Area:Mouse 1 Center In Social	7	359.99
79	Trial 20.mpg	R3-3	TEST	3	600.03	2019-11-08 15:10:30	Area:Mouse 1 Center In Inanimate	8	240.04
79	Trial 20.mpg	R3-3	TEST	3	600.03	2019-11-08 15:10:30	Area:Mouse 1 Nose In Social Prox	22	109.14
79	Trial 20.mpg	R3-3	TEST	3	600.03	2019-11-08 15:10:30	Area:Mouse 1 Nose In Inanimate Prox	11	34.07
79	Trial 20.mpg	R3-3	TEST	3	600.03	2019-11-08 15:10:30	Mouse 1 sniffing On Social Interaction	25	47.88
79	Trial 20.mpg	R3-3	TEST	3	600.03	2019-11-08 15:10:30	Mouse 1 sniffing On Inanimate Interaction	10	14.38
80	Trial 20.mpg	R3-4	TEST	4	600.03	2019-11-08 15:10:30	Area:Mouse 1 Center In Social	8	375.11
80	Trial 20.mpg	R3-4	TEST	4	600.03	2019-11-08 15:10:30	Area:Mouse 1 Center In Inanimate	9	224.92
80	Trial 20.mpg	R3-4	TEST	4	600.03	2019-11-08 15:10:30	Area:Mouse 1 Nose In Social Prox	50	194.53
80	Trial 20.mpg	R3-4	TEST	4	600.03	2019-11-08 15:10:30	Area:Mouse 1 Nose In Inanimate Prox	8	30.73
80	Trial 20.mpg	R3-4	TEST	4	600.03	2019-11-08 15:10:30	Mouse 1 sniffing On Social Interaction	41	71.87
80	Trial 20.mpg	R3-4	TEST	4	600.03	2019-11-08 15:10:30	Mouse 1 sniffing On Inanimate Interaction	7	12.01
81	Trial 21.mpg	R4-1	HAB	1	600.03	2019-11-08 15:26:34	Area:Mouse 1 Center In Social	7	158.32
81	Trial 21.mpg	R4-1	HAB	1	600.03	2019-11-08 15:26:34	Area:Mouse 1 Center In Inanimate	7	441.71
81	Trial 21.mpg	R4-1	HAB	1	600.03	2019-11-08 15:26:34	Area:Mouse 1 Nose In Social Prox	18	37.64
81	Trial 21.mpg	R4-1	HAB	1	600.03	2019-11-08 15:26:34	Area:Mouse 1 Nose In Inanimate Prox	25	53.89
81	Trial 21.mpg	R4-1	HAB	1	600.03	2019-11-08 15:26:34	Mouse 1 sniffing On Social Interaction	14	18.59
81	Trial 21.mpg	R4-1	HAB	1	600.03	2019-11-08 15:26:34	Mouse 1 sniffing On Inanimate Interaction	14	16.12
82	Trial 21.mpg	R4-2	HAB	2	600.03	2019-11-08 15:26:34	Area:Mouse 1 Center In Social	10	278.35
82	Trial 21.mpg	R4-2	HAB	2	600.03	2019-11-08 15:26:34	Area:Mouse 1 Center In Inanimate	11	321.69
82	Trial 21.mpg	R4-2	HAB	2	600.03	2019-11-08 15:26:34	Area:Mouse 1 Nose In Social Prox	18	47.25
82	Trial 21.mpg	R4-2	HAB	2	600.03	2019-11-08 15:26:34	Area:Mouse 1 Nose In Inanimate Prox	19	60.13
82	Trial 21.mpg	R4-2	HAB	2	600.03	2019-11-08 15:26:34	Mouse 1 sniffing On Social Interaction	20	22.52
82	Trial 21.mpg	R4-2	HAB	2	600.03	2019-11-08 15:26:34	Mouse 1 sniffing On Inanimate Interaction	22	19.99
83	Trial 21.mpg	R4-3	HAB	3	600.03	2019-11-08 15:26:34	Area:Mouse 1 Center In Social	12	265.2
83	Trial 21.mpg	R4-3	HAB	3	600.03	2019-11-08 15:26:34	Area:Mouse 1 Center In Inanimate	13	334.83
83	Trial 21.mpg	R4-3	HAB	3	600.03	2019-11-08 15:26:34	Area:Mouse 1 Nose In Social Prox	20	51.62
83	Trial 21.mpg	R4-3	HAB	3	600.03	2019-11-08 15:26:34	Area:Mouse 1 Nose In Inanimate Prox	14	45.41
83	Trial 21.mpg	R4-3	HAB	3	600.03	2019-11-08 15:26:34	Mouse 1 sniffing On Social Interaction	21	22.39
83	Trial 21.mpg	R4-3	HAB	3	600.03	2019-11-08 15:26:34	Mouse 1 sniffing On Inanimate Interaction	20	23.42
84	Trial 21.mpg	R4-4	HAB	4	600.03	2019-11-08 15:26:34	Area:Mouse 1 Center In Social	12	360.09
84	Trial 21.mpg	R4-4	HAB	4	600.03	2019-11-08 15:26:34	Area:Mouse 1 Center In Inanimate	12	239.94
84	Trial 21.mpg	R4-4	HAB	4	600.03	2019-11-08 15:26:34	Area:Mouse 1 Nose In Social Prox	11	29.73
84	Trial 21.mpg	R4-4	HAB	4	600.03	2019-11-08 15:26:34	Area:Mouse 1 Nose In Inanimate Prox	16	37.04
84	Trial 21.mpg	R4-4	HAB	4	600.03	2019-11-08 15:26:34	Mouse 1 sniffing On Social Interaction	10	19.09
84	Trial 21.mpg	R4-4	HAB	4	600.03	2019-11-08 15:26:34	Mouse 1 sniffing On Inanimate Interaction	20	21.59
85	Trial 22.mpg	R4-1	TEST	1	600.03	2019-11-08 15:42:41	Area:Mouse 1 Center In Social	9	270.54
85	Trial 22.mpg	R4-1	TEST	1	600.03	2019-11-08 15:42:41	Area:Mouse 1 Center In Inanimate	10	329.5
85	Trial 22.mpg	R4-1	TEST	1	600.03	2019-11-08 15:42:41	Area:Mouse 1 Nose In Social Prox	20	111.18
85	Trial 22.mpg	R4-1	TEST	1	600.03	2019-11-08 15:42:41	Area:Mouse 1 Nose In Inanimate Prox	11	29.6
85	Trial 22.mpg	R4-1	TEST	1	600.03	2019-11-08 15:42:41	Mouse 1 sniffing On Social Interaction	26	40.34
85	Trial 22.mpg	R4-1	TEST	1	600.03	2019-11-08 15:42:41	Mouse 1 sniffing On Inanimate Interaction	6	13.41
86	Trial 22.mpg	R4-2	TEST	2	600.03	2019-11-08 15:42:41	Area:Mouse 1 Center In Social	9	447.28
86	Trial 22.mpg	R4-2	TEST	2	600.03	2019-11-08 15:42:41	Area:Mouse 1 Center In Inanimate	8	152.75
86	Trial 22.mpg	R4-2	TEST	2	600.03	2019-11-08 15:42:41	Area:Mouse 1 Nose In Social Prox	38	101.27
86	Trial 22.mpg	R4-2	TEST	2	600.03	2019-11-08 15:42:41	Area:Mouse 1 Nose In Inanimate Prox	8	18.39
86	Trial 22.mpg	R4-2	TEST	2	600.03	2019-11-08 15:42:41	Mouse 1 sniffing On Social Interaction	22	35.77
86	Trial 22.mpg	R4-2	TEST	2	600.03	2019-11-08 15:42:41	Mouse 1 sniffing On Inanimate Interaction	5	5.81
87	Trial 22.mpg	R4-3	TEST	3	600.03	2019-11-08 15:42:41	Area:Mouse 1 Center In Social	8	321.86
87	Trial 22.mpg	R4-3	TEST	3	600.03	2019-11-08 15:42:41	Area:Mouse 1 Center In Inanimate	9	278.18
87	Trial 22.mpg	R4-3	TEST	3	600.03	2019-11-08 15:42:41	Area:Mouse 1 Nose In Social Prox	18	99.63
87	Trial 22.mpg	R4-3	TEST	3	600.03	2019-11-08 15:42:41	Area:Mouse 1 Nose In Inanimate Prox	18	49.58
87	Trial 22.mpg	R4-3	TEST	3	600.03	2019-11-08 15:42:41	Mouse 1 sniffing On Social Interaction	27	49.82
87	Trial 22.mpg	R4-3	TEST	3	600.03	2019-11-08 15:42:41	Mouse 1 sniffing On Inanimate Interaction	12	20.49
88	Trial 22.mpg	R4-4	TEST	4	600.03	2019-11-08 15:42:41	Area:Mouse 1 Center In Social	9	324.26
88	Trial 22.mpg	R4-4	TEST	4	600.03	2019-11-08 15:42:41	Area:Mouse 1 Center In Inanimate	9	275.78
88	Trial 22.mpg	R4-4	TEST	4	600.03	2019-11-08 15:42:41	Area:Mouse 1 Nose In Social Prox	23	105.87
88	Trial 22.mpg	R4-4	TEST	4	600.03	2019-11-08 15:42:41	Area:Mouse 1 Nose In Inanimate Prox	13	33.03
88	Trial 22.mpg	R4-4	TEST	4	600.03	2019-11-08 15:42:41	Mouse 1 sniffing On Social Interaction	31	68.2
88	Trial 22.mpg	R4-4	TEST	4	600.03	2019-11-08 15:42:41	Mouse 1 sniffing On Inanimate Interaction	15	14.55
89	Trial 23.mpg	R14-1	HAB	1	600.03	2019-11-08 15:58:36	Area:Mouse 1 Center In Social	8	182.75
89	Trial 23.mpg	R14-1	HAB	1	600.03	2019-11-08 15:58:36	Area:Mouse 1 Center In Inanimate	8	417.28
89	Trial 23.mpg	R14-1	HAB	1	600.03	2019-11-08 15:58:36	Area:Mouse 1 Nose In Social Prox	17	39.37
89	Trial 23.mpg	R14-1	HAB	1	600.03	2019-11-08 15:58:36	Area:Mouse 1 Nose In Inanimate Prox	21	32.9
89	Trial 23.mpg	R14-1	HAB	1	600.03	2019-11-08 15:58:36	Mouse 1 sniffing On Social Interaction	21	20.72
89	Trial 23.mpg	R14-1	HAB	1	600.03	2019-11-08 15:58:36	Mouse 1 sniffing On Inanimate Interaction	14	17.35
90	Trial 23.mpg	R14-2	HAB	2	600.03	2019-11-08 15:58:36	Area:Mouse 1 Center In Social	10	254.15
90	Trial 23.mpg	R14-2	HAB	2	600.03	2019-11-08 15:58:36	Area:Mouse 1 Center In Inanimate	10	345.88
90	Trial 23.mpg	R14-2	HAB	2	600.03	2019-11-08 15:58:36	Area:Mouse 1 Nose In Social Prox	19	51.65
90	Trial 23.mpg	R14-2	HAB	2	600.03	2019-11-08 15:58:36	Area:Mouse 1 Nose In Inanimate Prox	15	27.46
90	Trial 23.mpg	R14-2	HAB	2	600.03	2019-11-08 15:58:36	Mouse 1 sniffing On Social Interaction	21	21.69
90	Trial 23.mpg	R14-2	HAB	2	600.03	2019-11-08 15:58:36	Mouse 1 sniffing On Inanimate Interaction	14	14.78
91	Trial 23.mpg	R14-3	HAB	3	600.03	2019-11-08 15:58:36	Area:Mouse 1 Center In Social	13	215.58
91	Trial 23.mpg	R14-3	HAB	3	600.03	2019-11-08 15:58:36	Area:Mouse 1 Center In Inanimate	14	384.45
91	Trial 23.mpg	R14-3	HAB	3	600.03	2019-11-08 15:58:36	Area:Mouse 1 Nose In Social Prox	18	42.21
91	Trial 23.mpg	R14-3	HAB	3	600.03	2019-11-08 15:58:36	Area:Mouse 1 Nose In Inanimate Prox	27	77.94
91	Trial 23.mpg	R14-3	HAB	3	600.03	2019-11-08 15:58:36	Mouse 1 sniffing On Social Interaction	15	15.52
91	Trial 23.mpg	R14-3	HAB	3	600.03	2019-11-08 15:58:36	Mouse 1 sniffing On Inanimate Interaction	33	32.1
92	Trial 23.mpg	R14-4	HAB	4	600.03	2019-11-08 15:58:36	Area:Mouse 1 Center In Social	6	346.81
92	Trial 23.mpg	R14-4	HAB	4	600.03	2019-11-08 15:58:36	Area:Mouse 1 Center In Inanimate	6	253.22
92	Trial 23.mpg	R14-4	HAB	4	600.03	2019-11-08 15:58:36	Area:Mouse 1 Nose In Social Prox	19	54.82
92	Trial 23.mpg	R14-4	HAB	4	600.03	2019-11-08 15:58:36	Area:Mouse 1 Nose In Inanimate Prox	14	44.14
92	Trial 23.mpg	R14-4	HAB	4	600.03	2019-11-08 15:58:36	Mouse 1 sniffing On Social Interaction	20	28.9
92	Trial 23.mpg	R14-4	HAB	4	600.03	2019-11-08 15:58:36	Mouse 1 sniffing On Inanimate Interaction	20	25.36
93	Trial 24.mpg	R14-1	TEST	1	600.03	2019-11-08 16:14:29	Area:Mouse 1 Center In Social	5	396.13
93	Trial 24.mpg	R14-1	TEST	1	600.03	2019-11-08 16:14:29	Area:Mouse 1 Center In Inanimate	6	203.9
93	Trial 24.mpg	R14-1	TEST	1	600.03	2019-11-08 16:14:29	Area:Mouse 1 Nose In Social Prox	28	166.97
93	Trial 24.mpg	R14-1	TEST	1	600.03	2019-11-08 16:14:29	Area:Mouse 1 Nose In Inanimate Prox	16	62.23
93	Trial 24.mpg	R14-1	TEST	1	600.03	2019-11-08 16:14:29	Mouse 1 sniffing On Social Interaction	20	39.07
93	Trial 24.mpg	R14-1	TEST	1	600.03	2019-11-08 16:14:29	Mouse 1 sniffing On Inanimate Interaction	20	21.29
94	Trial 24.mpg	R14-2	TEST	2	600.03	2019-11-08 16:14:29	Area:Mouse 1 Center In Social	15	299
94	Trial 24.mpg	R14-2	TEST	2	600.03	2019-11-08 16:14:29	Area:Mouse 1 Center In Inanimate	15	301.03
94	Trial 24.mpg	R14-2	TEST	2	600.03	2019-11-08 16:14:29	Area:Mouse 1 Nose In Social Prox	37	120.49
94	Trial 24.mpg	R14-2	TEST	2	600.03	2019-11-08 16:14:29	Area:Mouse 1 Nose In Inanimate Prox	29	51.18
94	Trial 24.mpg	R14-2	TEST	2	600.03	2019-11-08 16:14:29	Mouse 1 sniffing On Social Interaction	35	52.99
94	Trial 24.mpg	R14-2	TEST	2	600.03	2019-11-08 16:14:29	Mouse 1 sniffing On Inanimate Interaction	21	22.76
95	Trial 24.mpg	R14-3	TEST	3	600.03	2019-11-08 16:14:29	Area:Mouse 1 Center In Social	14	365.9
95	Trial 24.mpg	R14-3	TEST	3	600.03	2019-11-08 16:14:29	Area:Mouse 1 Center In Inanimate	14	234.13
95	Trial 24.mpg	R14-3	TEST	3	600.03	2019-11-08 16:14:29	Area:Mouse 1 Nose In Social Prox	38	123.79
95	Trial 24.mpg	R14-3	TEST	3	600.03	2019-11-08 16:14:29	Area:Mouse 1 Nose In Inanimate Prox	12	26.23
95	Trial 24.mpg	R14-3	TEST	3	600.03	2019-11-08 16:14:29	Mouse 1 sniffing On Social Interaction	39	57.82
95	Trial 24.mpg	R14-3	TEST	3	600.03	2019-11-08 16:14:29	Mouse 1 sniffing On Inanimate Interaction	11	14.75
96	Trial 24.mpg	R14-4	TEST	4	600.03	2019-11-08 16:14:29	Area:Mouse 1 Center In Social	4	459.79
96	Trial 24.mpg	R14-4	TEST	4	600.03	2019-11-08 16:14:29	Area:Mouse 1 Center In Inanimate	4	140.24
96	Trial 24.mpg	R14-4	TEST	4	600.03	2019-11-08 16:14:29	Area:Mouse 1 Nose In Social Prox	24	117.25
96	Trial 24.mpg	R14-4	TEST	4	600.03	2019-11-08 16:14:29	Area:Mouse 1 Nose In Inanimate Prox	7	17.82
96	Trial 24.mpg	R14-4	TEST	4	600.03	2019-11-08 16:14:29	Mouse 1 sniffing On Social Interaction	29	72.17
96	Trial 24.mpg	R14-4	TEST	4	600.03	2019-11-08 16:14:29	Mouse 1 sniffing On Inanimate Interaction	5	8.07
97	Trial 25.mpg	R12-1	HAB	1	600.03	2019-11-08 16:30:24	Area:Mouse 1 Center In Social	17	251.82
97	Trial 25.mpg	R12-1	HAB	1	600.03	2019-11-08 16:30:24	Area:Mouse 1 Center In Inanimate	17	348.21
97	Trial 25.mpg	R12-1	HAB	1	600.03	2019-11-08 16:30:24	Area:Mouse 1 Nose In Social Prox	16	41.27
97	Trial 25.mpg	R12-1	HAB	1	600.03	2019-11-08 16:30:24	Area:Mouse 1 Nose In Inanimate Prox	39	77.41
97	Trial 25.mpg	R12-1	HAB	1	600.03	2019-11-08 16:30:24	Mouse 1 sniffing On Social Interaction	17	20.79
97	Trial 25.mpg	R12-1	HAB	1	600.03	2019-11-08 16:30:24	Mouse 1 sniffing On Inanimate Interaction	36	33.57
98	Trial 25.mpg	R12-2	HAB	2	600.03	2019-11-08 16:30:24	Area:Mouse 1 Center In Social	7	127.46
98	Trial 25.mpg	R12-2	HAB	2	600.03	2019-11-08 16:30:24	Area:Mouse 1 Center In Inanimate	8	472.57
98	Trial 25.mpg	R12-2	HAB	2	600.03	2019-11-08 16:30:24	Area:Mouse 1 Nose In Social Prox	13	17.72
98	Trial 25.mpg	R12-2	HAB	2	600.03	2019-11-08 16:30:24	Area:Mouse 1 Nose In Inanimate Prox	37	141.81
98	Trial 25.mpg	R12-2	HAB	2	600.03	2019-11-08 16:30:24	Mouse 1 sniffing On Social Interaction	8	8.48
98	Trial 25.mpg	R12-2	HAB	2	600.03	2019-11-08 16:30:24	Mouse 1 sniffing On Inanimate Interaction	20	29.8
99	Trial 25.mpg	R12-3	HAB	3	600.03	2019-11-08 16:30:24	Area:Mouse 1 Center In Social	9	173.24
99	Trial 25.mpg	R12-3	HAB	3	600.03	2019-11-08 16:30:24	Area:Mouse 1 Center In Inanimate	10	426.79
99	Trial 25.mpg	R12-3	HAB	3	600.03	2019-11-08 16:30:24	Area:Mouse 1 Nose In Social Prox	18	21.22
99	Trial 25.mpg	R12-3	HAB	3	600.03	2019-11-08 16:30:24	Area:Mouse 1 Nose In Inanimate Prox	54	135.77
99	Trial 25.mpg	R12-3	HAB	3	600.03	2019-11-08 16:30:24	Mouse 1 sniffing On Social Interaction	10	12.05
99	Trial 25.mpg	R12-3	HAB	3	600.03	2019-11-08 16:30:24	Mouse 1 sniffing On Inanimate Interaction	32	35.87
100	Trial 25.mpg	R12-4	HAB	4	600.03	2019-11-08 16:30:24	Area:Mouse 1 Center In Social	15	343.08
100	Trial 25.mpg	R12-4	HAB	4	600.03	2019-11-08 16:30:24	Area:Mouse 1 Center In Inanimate	14	256.96
100	Trial 25.mpg	R12-4	HAB	4	600.03	2019-11-08 16:30:24	Area:Mouse 1 Nose In Social Prox	19	46.95
100	Trial 25.mpg	R12-4	HAB	4	600.03	2019-11-08 16:30:24	Area:Mouse 1 Nose In Inanimate Prox	26	57.22
100	Trial 25.mpg	R12-4	HAB	4	600.03	2019-11-08 16:30:24	Mouse 1 sniffing On Social Interaction	19	26.23
100	Trial 25.mpg	R12-4	HAB	4	600.03	2019-11-08 16:30:24	Mouse 1 sniffing On Inanimate Interaction	21	29.53
101	Trial 26.mpg	R12-1	TEST	1	600.03	2019-11-08 16:46:23	Area:Mouse 1 Center In Social	13	275.34
101	Trial 26.mpg	R12-1	TEST	1	600.03	2019-11-08 16:46:23	Area:Mouse 1 Center In Inanimate	14	324.69
101	Trial 26.mpg	R12-1	TEST	1	600.03	2019-11-08 16:46:23	Area:Mouse 1 Nose In Social Prox	20	93.63
101	Trial 26.mpg	R12-1	TEST	1	600.03	2019-11-08 16:46:23	Area:Mouse 1 Nose In Inanimate Prox	39	67.77
101	Trial 26.mpg	R12-1	TEST	1	600.03	2019-11-08 16:46:23	Mouse 1 sniffing On Social Interaction	31	54.12
101	Trial 26.mpg	R12-1	TEST	1	600.03	2019-11-08 16:46:23	Mouse 1 sniffing On Inanimate Interaction	29	30.73
102	Trial 26.mpg	R12-2	TEST	2	600.03	2019-11-08 16:46:23	Area:Mouse 1 Center In Social	6	391.19
102	Trial 26.mpg	R12-2	TEST	2	600.03	2019-11-08 16:46:23	Area:Mouse 1 Center In Inanimate	7	208.84
102	Trial 26.mpg	R12-2	TEST	2	600.03	2019-11-08 16:46:23	Area:Mouse 1 Nose In Social Prox	18	107.24
102	Trial 26.mpg	R12-2	TEST	2	600.03	2019-11-08 16:46:23	Area:Mouse 1 Nose In Inanimate Prox	8	33.77
102	Trial 26.mpg	R12-2	TEST	2	600.03	2019-11-08 16:46:23	Mouse 1 sniffing On Social Interaction	29	62.6
102	Trial 26.mpg	R12-2	TEST	2	600.03	2019-11-08 16:46:23	Mouse 1 sniffing On Inanimate Interaction	10	18.08
103	Trial 26.mpg	R12-3	TEST	3	600.03	2019-11-08 16:46:23	Area:Mouse 1 Center In Social	11	339.17
103	Trial 26.mpg	R12-3	TEST	3	600.03	2019-11-08 16:46:23	Area:Mouse 1 Center In Inanimate	11	260.86
103	Trial 26.mpg	R12-3	TEST	3	600.03	2019-11-08 16:46:23	Area:Mouse 1 Nose In Social Prox	37	102.07
103	Trial 26.mpg	R12-3	TEST	3	600.03	2019-11-08 16:46:23	Area:Mouse 1 Nose In Inanimate Prox	18	69.5
103	Trial 26.mpg	R12-3	TEST	3	600.03	2019-11-08 16:46:23	Mouse 1 sniffing On Social Interaction	24	56.49
103	Trial 26.mpg	R12-3	TEST	3	600.03	2019-11-08 16:46:23	Mouse 1 sniffing On Inanimate Interaction	16	13.18
104	Trial 26.mpg	R12-4	TEST	4	600.03	2019-11-08 16:46:23	Area:Mouse 1 Center In Social	15	292.29
104	Trial 26.mpg	R12-4	TEST	4	600.03	2019-11-08 16:46:23	Area:Mouse 1 Center In Inanimate	15	307.74
104	Trial 26.mpg	R12-4	TEST	4	600.03	2019-11-08 16:46:23	Area:Mouse 1 Nose In Social Prox	33	74.87
104	Trial 26.mpg	R12-4	TEST	4	600.03	2019-11-08 16:46:23	Area:Mouse 1 Nose In Inanimate Prox	32	83.02
104	Trial 26.mpg	R12-4	TEST	4	600.03	2019-11-08 16:46:23	Mouse 1 sniffing On Social Interaction	30	44.01
104	Trial 26.mpg	R12-4	TEST	4	600.03	2019-11-08 16:46:23	Mouse 1 sniffing On Inanimate Interaction	41	39.31
105	Trial 27.mpg	R11-1	HAB	1	600.03	2019-11-08 17:02:20	Area:Mouse 1 Center In Social	16	295.3
105	Trial 27.mpg	R11-1	HAB	1	600.03	2019-11-08 17:02:20	Area:Mouse 1 Center In Inanimate	17	304.74
105	Trial 27.mpg	R11-1	HAB	1	600.03	2019-11-08 17:02:20	Area:Mouse 1 Nose In Social Prox	35	84.92
105	Trial 27.mpg	R11-1	HAB	1	600.03	2019-11-08 17:02:20	Area:Mouse 1 Nose In Inanimate Prox	22	54.32
105	Trial 27.mpg	R11-1	HAB	1	600.03	2019-11-08 17:02:20	Mouse 1 sniffing On Social Interaction	37	55.39
105	Trial 27.mpg	R11-1	HAB	1	600.03	2019-11-08 17:02:20	Mouse 1 sniffing On Inanimate Interaction	24	25.69
106	Trial 27.mpg	R11-2	HAB	2	600.03	2019-11-08 17:02:20	Area:Mouse 1 Center In Social	11	257.09
106	Trial 27.mpg	R11-2	HAB	2	600.03	2019-11-08 17:02:20	Area:Mouse 1 Center In Inanimate	12	342.94
106	Trial 27.mpg	R11-2	HAB	2	600.03	2019-11-08 17:02:20	Area:Mouse 1 Nose In Social Prox	20	45.01
106	Trial 27.mpg	R11-2	HAB	2	600.03	2019-11-08 17:02:20	Area:Mouse 1 Nose In Inanimate Prox	14	42.61
106	Trial 27.mpg	R11-2	HAB	2	600.03	2019-11-08 17:02:20	Mouse 1 sniffing On Social Interaction	16	18.22
106	Trial 27.mpg	R11-2	HAB	2	600.03	2019-11-08 17:02:20	Mouse 1 sniffing On Inanimate Interaction	13	19.82
107	Trial 27.mpg	R11-3	HAB	3	600.03	2019-11-08 17:02:20	Area:Mouse 1 Center In Social	10	238.37
107	Trial 27.mpg	R11-3	HAB	3	600.03	2019-11-08 17:02:20	Area:Mouse 1 Center In Inanimate	10	361.66
107	Trial 27.mpg	R11-3	HAB	3	600.03	2019-11-08 17:02:20	Area:Mouse 1 Nose In Social Prox	18	39.27
107	Trial 27.mpg	R11-3	HAB	3	600.03	2019-11-08 17:02:20	Area:Mouse 1 Nose In Inanimate Prox	16	34.47
107	Trial 27.mpg	R11-3	HAB	3	600.03	2019-11-08 17:02:20	Mouse 1 sniffing On Social Interaction	11	9.04
107	Trial 27.mpg	R11-3	HAB	3	600.03	2019-11-08 17:02:20	Mouse 1 sniffing On Inanimate Interaction	15	14.98
108	Trial 27.mpg	R11-4	HAB	4	600.03	2019-11-08 17:02:20	Area:Mouse 1 Center In Social	13	329.7
108	Trial 27.mpg	R11-4	HAB	4	600.03	2019-11-08 17:02:20	Area:Mouse 1 Center In Inanimate	12	270.34
108	Trial 27.mpg	R11-4	HAB	4	600.03	2019-11-08 17:02:20	Area:Mouse 1 Nose In Social Prox	34	67.37
108	Trial 27.mpg	R11-4	HAB	4	600.03	2019-11-08 17:02:20	Area:Mouse 1 Nose In Inanimate Prox	20	52.22
108	Trial 27.mpg	R11-4	HAB	4	600.03	2019-11-08 17:02:20	Mouse 1 sniffing On Social Interaction	29	29.6
108	Trial 27.mpg	R11-4	HAB	4	600.03	2019-11-08 17:02:20	Mouse 1 sniffing On Inanimate Interaction	22	23.96
109	Trial 28.mpg	R11-1	TEST	1	600.03	2019-11-08 17:18:29	Area:Mouse 1 Center In Social	14	372.64
109	Trial 28.mpg	R11-1	TEST	1	600.03	2019-11-08 17:18:29	Area:Mouse 1 Center In Inanimate	15	227.39
109	Trial 28.mpg	R11-1	TEST	1	600.03	2019-11-08 17:18:29	Area:Mouse 1 Nose In Social Prox	32	188.76
109	Trial 28.mpg	R11-1	TEST	1	600.03	2019-11-08 17:18:29	Area:Mouse 1 Nose In Inanimate Prox	14	50.62
109	Trial 28.mpg	R11-1	TEST	1	600.03	2019-11-08 17:18:29	Mouse 1 sniffing On Social Interaction	51	105.31
109	Trial 28.mpg	R11-1	TEST	1	600.03	2019-11-08 17:18:29	Mouse 1 sniffing On Inanimate Interaction	15	22.72
110	Trial 28.mpg	R11-2	TEST	2	600.03	2019-11-08 17:18:29	Area:Mouse 1 Center In Social	10	254.52
110	Trial 28.mpg	R11-2	TEST	2	600.03	2019-11-08 17:18:29	Area:Mouse 1 Center In Inanimate	10	345.51
110	Trial 28.mpg	R11-2	TEST	2	600.03	2019-11-08 17:18:29	Area:Mouse 1 Nose In Social Prox	19	87.49
110	Trial 28.mpg	R11-2	TEST	2	600.03	2019-11-08 17:18:29	Area:Mouse 1 Nose In Inanimate Prox	11	49.15
110	Trial 28.mpg	R11-2	TEST	2	600.03	2019-11-08 17:18:29	Mouse 1 sniffing On Social Interaction	33	51.35
110	Trial 28.mpg	R11-2	TEST	2	600.03	2019-11-08 17:18:29	Mouse 1 sniffing On Inanimate Interaction	13	20.39
111	Trial 28.mpg	R11-3	TEST	3	600.03	2019-11-08 17:18:29	Area:Mouse 1 Center In Social	11	275.71
111	Trial 28.mpg	R11-3	TEST	3	600.03	2019-11-08 17:18:29	Area:Mouse 1 Center In Inanimate	12	324.32
111	Trial 28.mpg	R11-3	TEST	3	600.03	2019-11-08 17:18:29	Area:Mouse 1 Nose In Social Prox	23	91.42
111	Trial 28.mpg	R11-3	TEST	3	600.03	2019-11-08 17:18:29	Area:Mouse 1 Nose In Inanimate Prox	26	72.01
111	Trial 28.mpg	R11-3	TEST	3	600.03	2019-11-08 17:18:29	Mouse 1 sniffing On Social Interaction	30	53.69
111	Trial 28.mpg	R11-3	TEST	3	600.03	2019-11-08 17:18:29	Mouse 1 sniffing On Inanimate Interaction	20	25.19
112	Trial 28.mpg	R11-4	TEST	4	600.03	2019-11-08 17:18:29	Area:Mouse 1 Center In Social	11	437.37
112	Trial 28.mpg	R11-4	TEST	4	600.03	2019-11-08 17:18:29	Area:Mouse 1 Center In Inanimate	10	162.66
112	Trial 28.mpg	R11-4	TEST	4	600.03	2019-11-08 17:18:29	Area:Mouse 1 Nose In Social Prox	25	156.86
112	Trial 28.mpg	R11-4	TEST	4	600.03	2019-11-08 17:18:29	Area:Mouse 1 Nose In Inanimate Prox	13	35
112	Trial 28.mpg	R11-4	TEST	4	600.03	2019-11-08 17:18:29	Mouse 1 sniffing On Social Interaction	37	77.88
112	Trial 28.mpg	R11-4	TEST	4	600.03	2019-11-08 17:18:29	Mouse 1 sniffing On Inanimate Interaction	14	13.98
113	Trial 29.mpg	R11-5	HAB	1	600.03	2019-11-08 17:34:22	Area:Mouse 1 Center In Social	14	270.5
113	Trial 29.mpg	R11-5	HAB	1	600.03	2019-11-08 17:34:22	Area:Mouse 1 Center In Inanimate	15	329.53
113	Trial 29.mpg	R11-5	HAB	1	600.03	2019-11-08 17:34:22	Area:Mouse 1 Nose In Social Prox	31	56.12
113	Trial 29.mpg	R11-5	HAB	1	600.03	2019-11-08 17:34:22	Area:Mouse 1 Nose In Inanimate Prox	28	43.54
113	Trial 29.mpg	R11-5	HAB	1	600.03	2019-11-08 17:34:22	Mouse 1 sniffing On Social Interaction	32	26.26
113	Trial 29.mpg	R11-5	HAB	1	600.03	2019-11-08 17:34:22	Mouse 1 sniffing On Inanimate Interaction	27	23.76
114	Trial 29.mpg	R13-1	HAB	2	600.03	2019-11-08 17:34:22	Area:Mouse 1 Center In Social	3	154.32
114	Trial 29.mpg	R13-1	HAB	2	600.03	2019-11-08 17:34:22	Area:Mouse 1 Center In Inanimate	4	445.71
114	Trial 29.mpg	R13-1	HAB	2	600.03	2019-11-08 17:34:22	Area:Mouse 1 Nose In Social Prox	9	15.12
114	Trial 29.mpg	R13-1	HAB	2	600.03	2019-11-08 17:34:22	Area:Mouse 1 Nose In Inanimate Prox	27	162.03
114	Trial 29.mpg	R13-1	HAB	2	600.03	2019-11-08 17:34:22	Mouse 1 sniffing On Social Interaction	7	5.94
114	Trial 29.mpg	R13-1	HAB	2	600.03	2019-11-08 17:34:22	Mouse 1 sniffing On Inanimate Interaction	14	15.32
115	Trial 29.mpg	R13-2	HAB	3	600.03	2019-11-08 17:34:22	Area:Mouse 1 Center In Social	6	399.77
115	Trial 29.mpg	R13-2	HAB	3	600.03	2019-11-08 17:34:22	Area:Mouse 1 Center In Inanimate	5	200.27
115	Trial 29.mpg	R13-2	HAB	3	600.03	2019-11-08 17:34:22	Area:Mouse 1 Nose In Social Prox	36	236.97
115	Trial 29.mpg	R13-2	HAB	3	600.03	2019-11-08 17:34:22	Area:Mouse 1 Nose In Inanimate Prox	23	49.42
115	Trial 29.mpg	R13-2	HAB	3	600.03	2019-11-08 17:34:22	Mouse 1 sniffing On Social Interaction	15	12.98
115	Trial 29.mpg	R13-2	HAB	3	600.03	2019-11-08 17:34:22	Mouse 1 sniffing On Inanimate Interaction	15	19.95
116	Trial 29.mpg	R13-3	HAB	4	600.03	2019-11-08 17:34:22	Area:Mouse 1 Center In Social	7	444.11
116	Trial 29.mpg	R13-3	HAB	4	600.03	2019-11-08 17:34:22	Area:Mouse 1 Center In Inanimate	7	155.92
116	Trial 29.mpg	R13-3	HAB	4	600.03	2019-11-08 17:34:22	Area:Mouse 1 Nose In Social Prox	38	166.83
116	Trial 29.mpg	R13-3	HAB	4	600.03	2019-11-08 17:34:22	Area:Mouse 1 Nose In Inanimate Prox	12	35
116	Trial 29.mpg	R13-3	HAB	4	600.03	2019-11-08 17:34:22	Mouse 1 sniffing On Social Interaction	33	43.44
116	Trial 29.mpg	R13-3	HAB	4	600.03	2019-11-08 17:34:22	Mouse 1 sniffing On Inanimate Interaction	20	19.65
117	Trial 30.mpg	R11-5	TEST	1	600.03	2019-11-08 17:50:17	Area:Mouse 1 Center In Social	7	315.25
117	Trial 30.mpg	R11-5	TEST	1	600.03	2019-11-08 17:50:17	Area:Mouse 1 Center In Inanimate	8	284.78
117	Trial 30.mpg	R11-5	TEST	1	600.03	2019-11-08 17:50:17	Area:Mouse 1 Nose In Social Prox	27	91.22
117	Trial 30.mpg	R11-5	TEST	1	600.03	2019-11-08 17:50:17	Area:Mouse 1 Nose In Inanimate Prox	25	54.29
117	Trial 30.mpg	R11-5	TEST	1	600.03	2019-11-08 17:50:17	Mouse 1 sniffing On Social Interaction	32	50.72
117	Trial 30.mpg	R11-5	TEST	1	600.03	2019-11-08 17:50:17	Mouse 1 sniffing On Inanimate Interaction	26	27.66
118	Trial 30.mpg	R13-1	TEST	2	600.03	2019-11-08 17:50:17	Area:Mouse 1 Center In Social	5	289.16
118	Trial 30.mpg	R13-1	TEST	2	600.03	2019-11-08 17:50:17	Area:Mouse 1 Center In Inanimate	6	310.88
118	Trial 30.mpg	R13-1	TEST	2	600.03	2019-11-08 17:50:17	Area:Mouse 1 Nose In Social Prox	11	70.17
118	Trial 30.mpg	R13-1	TEST	2	600.03	2019-11-08 17:50:17	Area:Mouse 1 Nose In Inanimate Prox	33	63.66
118	Trial 30.mpg	R13-1	TEST	2	600.03	2019-11-08 17:50:17	Mouse 1 sniffing On Social Interaction	19	41.51
118	Trial 30.mpg	R13-1	TEST	2	600.03	2019-11-08 17:50:17	Mouse 1 sniffing On Inanimate Interaction	10	9.14
119	Trial 30.mpg	R13-2	TEST	3	600.03	2019-11-08 17:50:17	Area:Mouse 1 Center In Social	7	244.21
119	Trial 30.mpg	R13-2	TEST	3	600.03	2019-11-08 17:50:17	Area:Mouse 1 Center In Inanimate	8	355.82
119	Trial 30.mpg	R13-2	TEST	3	600.03	2019-11-08 17:50:17	Area:Mouse 1 Nose In Social Prox	16	135.47
119	Trial 30.mpg	R13-2	TEST	3	600.03	2019-11-08 17:50:17	Area:Mouse 1 Nose In Inanimate Prox	17	63.1
119	Trial 30.mpg	R13-2	TEST	3	600.03	2019-11-08 17:50:17	Mouse 1 sniffing On Social Interaction	34	80.41
119	Trial 30.mpg	R13-2	TEST	3	600.03	2019-11-08 17:50:17	Mouse 1 sniffing On Inanimate Interaction	12	25.96
120	Trial 30.mpg	R13-3	TEST	4	600.03	2019-11-08 17:50:17	Area:Mouse 1 Center In Social	4	419.02
120	Trial 30.mpg	R13-3	TEST	4	600.03	2019-11-08 17:50:17	Area:Mouse 1 Center In Inanimate	4	181.01
120	Trial 30.mpg	R13-3	TEST	4	600.03	2019-11-08 17:50:17	Area:Mouse 1 Nose In Social Prox	33	224.16
120	Trial 30.mpg	R13-3	TEST	4	600.03	2019-11-08 17:50:17	Area:Mouse 1 Nose In Inanimate Prox	10	29.8
120	Trial 30.mpg	R13-3	TEST	4	600.03	2019-11-08 17:50:17	Mouse 1 sniffing On Social Interaction	40	75.14
120	Trial 30.mpg	R13-3	TEST	4	600.03	2019-11-08 17:50:17	Mouse 1 sniffing On Inanimate Interaction	11	17.28
121	Trial 31.mpg	R13-4	HAB	1	600.03	2019-11-08 18:05:17	Area:Mouse 1 Center In Social	13	353.95
121	Trial 31.mpg	R13-4	HAB	1	600.03	2019-11-08 18:05:17	Area:Mouse 1 Center In Inanimate	13	246.08
121	Trial 31.mpg	R13-4	HAB	1	600.03	2019-11-08 18:05:17	Area:Mouse 1 Nose In Social Prox	33	79.71
121	Trial 31.mpg	R13-4	HAB	1	600.03	2019-11-08 18:05:17	Area:Mouse 1 Nose In Inanimate Prox	14	35.67
121	Trial 31.mpg	R13-4	HAB	1	600.03	2019-11-08 18:05:17	Mouse 1 sniffing On Social Interaction	29	39.91
121	Trial 31.mpg	R13-4	HAB	1	600.03	2019-11-08 18:05:17	Mouse 1 sniffing On Inanimate Interaction	16	19.79
122	Trial 31.mpg	R13-5	HAB	2	600.03	2019-11-08 18:05:17	Area:Mouse 1 Center In Social	9	411.28
122	Trial 31.mpg	R13-5	HAB	2	600.03	2019-11-08 18:05:17	Area:Mouse 1 Center In Inanimate	10	188.76
122	Trial 31.mpg	R13-5	HAB	2	600.03	2019-11-08 18:05:17	Area:Mouse 1 Nose In Social Prox	30	65.17
122	Trial 31.mpg	R13-5	HAB	2	600.03	2019-11-08 18:05:17	Area:Mouse 1 Nose In Inanimate Prox	22	54.59
122	Trial 31.mpg	R13-5	HAB	2	600.03	2019-11-08 18:05:17	Mouse 1 sniffing On Social Interaction	33	31.4
122	Trial 31.mpg	R13-5	HAB	2	600.03	2019-11-08 18:05:17	Mouse 1 sniffing On Inanimate Interaction	27	27.23
123	Trial 31.mpg		HAB	3	602.07	2019-11-08 18:05:17	Area:Mouse 1 Center In Social	0	0
123	Trial 31.mpg		HAB	3	602.07	2019-11-08 18:05:17	Area:Mouse 1 Center In Inanimate	0	0
123	Trial 31.mpg		HAB	3	602.07	2019-11-08 18:05:17	Area:Mouse 1 Nose In Social Prox	0	0
123	Trial 31.mpg		HAB	3	602.07	2019-11-08 18:05:17	Area:Mouse 1 Nose In Inanimate Prox	0	0
123	Trial 31.mpg		HAB	3	602.07	2019-11-08 18:05:17	Mouse 1 sniffing On Social Interaction	0	0
123	Trial 31.mpg		HAB	3	602.07	2019-11-08 18:05:17	Mouse 1 sniffing On Inanimate Interaction	0	0
124	Trial 31.mpg		HAB	4	602.07	2019-11-08 18:05:17	Area:Mouse 1 Center In Social	0	0
124	Trial 31.mpg		HAB	4	602.07	2019-11-08 18:05:17	Area:Mouse 1 Center In Inanimate	0	0
124	Trial 31.mpg		HAB	4	602.07	2019-11-08 18:05:17	Area:Mouse 1 Nose In Social Prox	0	0
124	Trial 31.mpg		HAB	4	602.07	2019-11-08 18:05:17	Area:Mouse 1 Nose In Inanimate Prox	0	0
124	Trial 31.mpg		HAB	4	602.07	2019-11-08 18:05:17	Mouse 1 sniffing On Social Interaction	0	0
124	Trial 31.mpg		HAB	4	602.07	2019-11-08 18:05:17	Mouse 1 sniffing On Inanimate Interaction	0	0
125	Trial 32.mpg	R13-4	TEST	1	600.03	2019-11-08 18:20:18	Area:Mouse 1 Center In Social	4	242.31
125	Trial 32.mpg	R13-4	TEST	1	600.03	2019-11-08 18:20:18	Area:Mouse 1 Center In Inanimate	5	357.72
125	Trial 32.mpg	R13-4	TEST	1	600.03	2019-11-08 18:20:18	Area:Mouse 1 Nose In Social Prox	22	129.93
125	Trial 32.mpg	R13-4	TEST	1	600.03	2019-11-08 18:20:18	Area:Mouse 1 Nose In Inanimate Prox	15	40.74
125	Trial 32.mpg	R13-4	TEST	1	600.03	2019-11-08 18:20:18	Mouse 1 sniffing On Social Interaction	27	88.59
125	Trial 32.mpg	R13-4	TEST	1	600.03	2019-11-08 18:20:18	Mouse 1 sniffing On Inanimate Interaction	13	13.41
126	Trial 32.mpg	R13-5	TEST	2	600.03	2019-11-08 18:20:18	Area:Mouse 1 Center In Social	14	315.28
126	Trial 32.mpg	R13-5	TEST	2	600.03	2019-11-08 18:20:18	Area:Mouse 1 Center In Inanimate	14	284.75
126	Trial 32.mpg	R13-5	TEST	2	600.03	2019-11-08 18:20:18	Area:Mouse 1 Nose In Social Prox	29	102.3
126	Trial 32.mpg	R13-5	TEST	2	600.03	2019-11-08 18:20:18	Area:Mouse 1 Nose In Inanimate Prox	18	49.98
126	Trial 32.mpg	R13-5	TEST	2	600.03	2019-11-08 18:20:18	Mouse 1 sniffing On Social Interaction	34	57.99
126	Trial 32.mpg	R13-5	TEST	2	600.03	2019-11-08 18:20:18	Mouse 1 sniffing On Inanimate Interaction	17	25.83
127	Trial 32.mpg		TEST	3	601.67	2019-11-08 18:20:18	Area:Mouse 1 Center In Social	0	0
127	Trial 32.mpg		TEST	3	601.67	2019-11-08 18:20:18	Area:Mouse 1 Center In Inanimate	0	0
127	Trial 32.mpg		TEST	3	601.67	2019-11-08 18:20:18	Area:Mouse 1 Nose In Social Prox	0	0
127	Trial 32.mpg		TEST	3	601.67	2019-11-08 18:20:18	Area:Mouse 1 Nose In Inanimate Prox	0	0
127	Trial 32.mpg		TEST	3	601.67	2019-11-08 18:20:18	Mouse 1 sniffing On Social Interaction	0	0
127	Trial 32.mpg		TEST	3	601.67	2019-11-08 18:20:18	Mouse 1 sniffing On Inanimate Interaction	0	0
128	Trial 32.mpg		TEST	4	601.67	2019-11-08 18:20:18	Area:Mouse 1 Center In Social	0	0
128	Trial 32.mpg		TEST	4	601.67	2019-11-08 18:20:18	Area:Mouse 1 Center In Inanimate	0	0
128	Trial 32.mpg		TEST	4	601.67	2019-11-08 18:20:18	Area:Mouse 1 Nose In Social Prox	0	0
128	Trial 32.mpg		TEST	4	601.67	2019-11-08 18:20:18	Area:Mouse 1 Nose In Inanimate Prox	0	0
128	Trial 32.mpg		TEST	4	601.67	2019-11-08 18:20:18	Mouse 1 sniffing On Social Interaction	0	0
128	Trial 32.mpg		TEST	4	601.67	2019-11-08 18:20:18	Mouse 1 sniffing On Inanimate Interaction	0	0
