# Supplementary material for: Sex-specific role for the long noncoding RNA Pnky in mouse behavior
Source: Nat Commun. 2024 Aug 12;15:6901. doi: 10.1038/s41467-024-50851-7 (PMC11319455; doi:10.1038/s41467-024-50851-7)
Supplement: Supplementary file 4 — Supplementary Data 1 [file 41467_2024_50851_MOESM4_ESM.zip › PnkyKOvsPnkyKOBACcohort/PnkyKOvsPnkyKO-BACHotPlate_tmg.xlsx]

## Sheet: Hot Plate
Tested on 11/25/2019 (Females)
Mouse ID	Sex	Blinded Genotype	Latency to Hind Paw Withdrawal	Jump	Jump Score
R5-1	F	A	8.03		0
R5-3	F	A	12.45		0
R6-1	F	A	24.58		0
R6-3	F	A	15.4		0
R7-1	F	A	10.52		0
R7-4	F	A	14.58		0
R7-5	F	A	15.21		0
R8-2	F	A	21.85		0
R8-4	F	A	20.28		0
R8-5	F	A	16.69		0
R9-2	F	A	20		0
R9-4	F	A	17.23		0
R9-5	F	A	14.91		0
R10-1	F	A	23.95		0
R10-3	F	A	15.79		0
		MEAN	16.7647		0
		SEM	1.21296		0
R5-2	F	B	18		0
R5-4	F	B	22.98		0
R6-2	F	B	16.07		0
R6-4	F	B	27.68		0
R6-5	F	B	16.78		0
R7-2	F	B	9.32		0
R7-3	F	B	12.63		0
R8-1	F	B	15.2		0
R8-3	F	B	17.71		0
R9-1	F	B	19.8		0
R9-3	F	B	13.24		0
R10-2	F	B	8.93		0
R10-4	F	B	10.29		0
		MEAN	16.0485		0
		SEM	1.50622		0
Tested on 12/9/2019 (Males)
Mouse ID	Sex	Blinded Genotype	Latency to Hind Paw Withdrawal	Jump	Jump Score
R1-2	M	C	21.67		0
R1-4	M	C	17.65		0
R2-2	M	C	10.31		0
R2-4	M	C	13.31		0
R3-1	M	C	14.07		0
R3-4	M	C	11.87		0
R4-1	M	C	17.42		0
R4-3	M	C	30		0	max. time
R11-1	M	C	22.32		0
R11-3	M	C	18.83		0
R11-5	M	C	13.72		0
R12-1	M	C	15.32		0
R12-3	M	C	18.75		0
R13-1	M	C	11.89		0
R13-3	M	C	18.4		0
R13-5	M	C	25.15		0
R14-1	M	C	16.47		0
R14-4	M	C	10.94		0
		MEAN	17.1161		0
		SEM	1.23171		0
R1-1	M	D	17.49		0
R1-3	M	D	24.61		0
R2-1	M	D	15.58		0
R2-3	M	D	12.74		0
R3-2	M	D	14.03		0
R3-3	M	D	25.1		0
R4-2	M	D	16.4		0
R4-4	M	D	17.54		0
R11-2	M	D	18.43		0
R11-4	M	D	14.74		0
R12-2	M	D	18.72		0
R12-4	M	D	24.51		0
R13-2	M	D	20.74		0
R13-4	M	D	10.19		0
R14-2	M	D	19.6		0
R14-3	M	D	15.36		0
		MEAN	17.8613		0
		SEM	1.07598		0

## Sheet: Blinded Genotypes
Cage Code	Cage Card #	Mouse ID	Sex	Date of Birth	Age (NOW, mos)	Blinded Genotype	Totals
R8	3671898	R8-1	Female	05-17-2019	61.1952	B	Females
R8	3671898	R8-2	Female	05-17-2019	61.1952	A	A=15
R8	3671898	R8-3	Female	05-19-2019	61.1297	B	B=13
R8	3671898	R8-4	Female	05-19-2019	61.1297	A	n=28
R8	3671898	R8-5	Female	05-19-2019	61.1297	A	6 cages
R9	3671899	R9-1	Female	05-19-2019	61.1297	B
R9	3671899	R9-2	Female	05-19-2019	61.1297	A
R9	3671899	R9-3	Female	05-24-2019	60.9657	B
R9	3671899	R9-4	Female	05-24-2019	60.9657	A
R9	3671899	R9-5	Female	05-19-2019	61.1297	A
R7	3671904	R7-1	Female	05-17-2019	61.1952	A
R7	3671904	R7-2	Female	05-17-2019	61.1952	B
R7	3671904	R7-3	Female	05-18-2019	61.1625	B
R7	3671904	R7-4	Female	05-18-2019	61.1625	A
R7	3671904	R7-5	Female	05-18-2019	61.1625	A
R10	3671905	R10-1	Female	05-19-2019	61.1297	A
R10	3671905	R10-2	Female	05-19-2019	61.1297	B
R10	3671905	R10-3	Female	05-24-2019	60.9657	A
R10	3671905	R10-4	Female	05-24-2019	60.9657	B
R5	3671921	R5-1	Female	04-06-2019	62.5395	A
R5	3671921	R5-2	Female	04-06-2019	62.5395	B
R5	3671921	R5-3	Female	04-06-2019	62.5395	A
R5	3671921	R5-4	Female	04-06-2019	62.5395	B
R6	3671922	R6-1	Female	04-06-2019	62.5395	A
R6	3671922	R6-2	Female	04-06-2019	62.5395	B
R6	3671922	R6-3	Female	04-06-2019	62.5395	A
R6	3671922	R6-4	Female	04-06-2019	62.5395	B
R6	3671922	R6-5	Female	04-06-2019	62.5395	B
R11	3671900	R11-1	Male	05-18-2019	61.1625	C	Males
R11	3671900	R11-2	Male	05-18-2019	61.1625	D	C=18
R11	3671900	R11-3	Male	05-19-2019	61.1297	C	D=16
R11	3671900	R11-4	Male	05-19-2019	61.1297	D	n=35
R11	3671900	R11-5	Male	05-17-2019	61.1952	C	8 cages
R13	3671901	R13-1	Male	05-19-2019	61.1297	C
R13	3671901	R13-2	Male	05-19-2019	61.1297	D
R13	3671901	R13-3	Male	05-24-2019	60.9657	C
R13	3671901	R13-4	Male	05-24-2019	60.9657	D
R13	3671901	R13-5	Male	05-17-2019	61.1952	C
R14	3671902	R14-1	Male	05-19-2019	61.1297	C
R14	3671902	R14-2	Male	05-19-2019	61.1297	D
R14	3671902	R14-3	Male	05-19-2019	61.1297	D
R14	3671902	R14-4	Male	05-19-2019	61.1297	C
R12	3671903	R12-1	Male	05-18-2019	61.1625	C
R12	3671903	R12-2	Male	05-18-2019	61.1625	D
R12	3671903	R12-3	Male	05-24-2019	60.9657	C
R12	3671903	R12-4	Male	05-24-2019	60.9657	D
R12	3671903	R12-5	Male	05-18-2019	61.1625	C
R1	3671917	R1-1	Male	04-05-2019	62.5723	D
R1	3671917	R1-2	Male	04-05-2019	62.5723	C
R1	3671917	R1-3	Male	04-07-2019	62.5067	D
R1	3671917	R1-4	Male	04-07-2019	62.5067	C
R2	3671918	R2-1	Male	04-05-2019	62.5723	D
R2	3671918	R2-2	Male	04-05-2019	62.5723	C
R2	3671918	R2-3	Male	04-05-2019	62.5723	D
R2	3671918	R2-4	Male	04-06-2019	62.5395	C
R4	3671919	R4-1	Male	04-06-2019	62.5395	C
R4	3671919	R4-2	Male	04-06-2019	62.5395	D
R4	3671919	R4-3	Male	04-05-2019	62.5723	C
R4	3671919	R4-4	Male	04-05-2019	62.5723	D
R3	3671920	R3-1	Male	04-05-2019	62.5723	C
R3	3671920	R3-2	Male	04-05-2019	62.5723	D
R3	3671920	R3-3	Male	04-05-2019	62.5723	D
R3	3671920	R3-4	Male	04-06-2019	62.5395	C
