# Supplementary material for: Sex-specific role for the long noncoding RNA Pnky in mouse behavior
Source: Nat Commun. 2024 Aug 12;15:6901. doi: 10.1038/s41467-024-50851-7 (PMC11319455; doi:10.1038/s41467-024-50851-7)
Supplement: Supplementary file 4 — Supplementary Data 1 [file 41467_2024_50851_MOESM4_ESM.zip › PnkyWTvsPnkyKOcohort/PnkyWTvsKO_AcousticStartleThreshold_tmg.xlsx]

## Sheet: Acoustic Startle Threshold
	Females - Blinded Genoytpe A - Animal ID
Trials	B10-1	B10-3	B4-1	B4-3	B5-2	B5-3	B6-1	B6-2	B9-1	B9-2	B9-5	Mean	SEM
0dB	0.0388	0.0528	0.0502	0.0633	0.0561	0.046	0.0524	0.0494	0.0429	0.0393	0.0391	0.0482091	0.00237021
40ms @70dB	0.057	0.0466	0.0448	0.0508	0.0589	0.0397	0.0428	0.0397	0.0539	0.0466	0.0388	0.0472364	0.00213129
40ms @80dB	0.0661	0.104	0.0511	0.0799	0.0863	0.0723	0.0536	0.0871	0.0805	0.0672	0.0724	0.0745909	0.00462286
40ms @90dB	0.108727	0.151273	0.0482727	0.111545	0.126909	0.183545	0.0787273	0.104727	0.108273	0.0742727	0.176455	0.115702	0.0126334
40ms @100dB	0.2049	0.4147	0.0764	0.1848	0.1609	0.181	0.0942	0.1933	0.3422	0.1011	0.9765	0.266364	0.0774165
40ms @110dB	0.2676	1.1683	0.0923	0.3186	0.2278	0.301	0.1847	0.2269	0.8793	0.4383	1.5131	0.510718	0.140137
40ms @120dB	0.2508	1.1882	0.1104	0.2779	0.2091	0.2496	0.2263	0.2825	0.9827	0.4925	1.5682	0.530745	0.146786
	Females - Blinded Genotype B - Animal ID
Trials	B10-2	B10-4	B10-5	B4-2	B4-4	B5-1	B5-4	B6-3	B6-4	B6-5	B9-3	B9-4	Mean	SEM
0dB	0.055	0.0447	0.0416	0.0538	0.0448	0.0481	0.058	0.033	0.0337	0.0518	0.0427	0.0489	0.0463417	0.00227731
40ms @70dB	0.0599	0.0413	0.0407	0.0501	0.0451	0.0434	0.041	0.047	0.0461	0.0527	0.0565	0.057	0.0484	0.0019478
40ms @80dB	0.1403	0.0676	0.0726	0.1366	0.0894	0.1418	0.2029	0.0752	0.0853	0.1104	0.3607	0.1107	0.132792	0.0235692
40ms @90dB	0.192182	0.226091	0.269909	0.169727	0.130727	0.263182	0.356273	0.108455	0.227273	0.134727	0.212545	0.215455	0.208879	0.0199607
40ms @100dB	0.8881	0.5764	0.5318	0.3743	0.266	0.6808	0.4899	0.2909	0.6535	0.2939	0.6163	0.3193	0.498433	0.0561875
40ms @110dB	1.2949	0.8974	0.6432	0.7792	0.3569	0.7474	0.8483	0.4135	1.0266	0.31	1.5454	0.4634	0.777183	0.109557
40ms @120dB	1.265	0.9387	0.6892	0.7414	0.4096	0.9779	0.776	0.5033	1.3402	0.3043	1.4712	0.4915	0.825692	0.110067
	Males - Blinded Genotype C - Animal ID
Trials	B1-1	B1-4	B2-2	B2-4	B3-1	B3-3	B7-2	B7-5	B8-1	B8-3	B8-4	Mean	SEM
0dB	0.0635	0.0983	0.0559	0.054	0.048	0.045	0.0579	0.0467	0.0759	0.0649	0.0597	0.0608909	0.0046225
40ms @70dB	0.0499	0.0499	0.0515	0.0461	0.0413	0.0431	0.057	0.0433	0.0581	0.071	0.0622	0.0521273	0.00276396
40ms @80dB	0.081	0.2686	0.0856	0.1969	0.1042	0.0836	0.0857	0.0611	0.1105	0.1362	0.097	0.119127	0.0185358
40ms @90dB	0.104273	0.346455	0.0782727	0.424455	0.333364	0.347727	0.290364	0.0681818	0.108	0.136727	0.214455	0.222934	0.0390631
40ms @100dB	0.1761	0.4577	0.3057	0.6568	0.5692	0.3025	0.4291	0.2013	0.746	0.2601	0.6492	0.432155	0.0600589
40ms @110dB	0.3508	1.0942	0.5429	0.7842	0.8019	0.4169	0.9365	0.5299	1.1039	0.3995	0.8378	0.708955	0.0829042
40ms @120dB	0.3553	0.8647	0.7137	0.6686	0.8587	0.2911	0.654	0.3359	1.1357	0.3516	1.0011	0.657309	0.0882155
	Males - Blinded Genotype D - Animal ID
Trials	B1-2	B1-3	B1-5	B2-1	B2-3	B2-5	B3-2	B3-4	B3-5	B7-1	B7-3	B7-4	B8-2	B8-5	Mean	SEM
0dB	0.0558	0.0405	0.0468	0.0812	0.0794	0.0796	0.0714	0.072	0.0489	0.059	0.0583	0.0697	0.0453	0.0567	0.0617571	0.00367722
40ms @70dB	0.0599	0.0454	0.0451	0.0553	0.0779	0.0776	0.0683	0.0981	0.073	0.0566	0.0502	0.0616	0.0463	0.0709	0.0633	0.00408773
40ms @80dB	0.0812	0.0721	0.1716	0.1708	0.0907	0.2624	0.1036	0.1281	0.152	0.0908	0.1322	0.1439	0.0805	0.1254	0.12895	0.013583
40ms @90dB	0.175909	0.109818	0.103273	0.178818	0.259273	0.338091	0.415909	0.200273	0.117	0.165182	0.127909	0.274182	0.0675455	0.199182	0.195169	0.0260743
40ms @100dB	0.4281	0.285	0.3229	0.2891	0.446	0.5039	0.9732	0.4678	0.2379	0.351	0.1439	0.2624	0.1071	0.2085	0.359057	0.0569614
40ms @110dB	1.0361	0.4988	0.4592	0.6498	0.836	0.6623	1.3129	0.8785	0.4576	0.6847	0.1942	0.8925	0.2269	0.6009	0.670743	0.081703
40ms @120dB	1.1657	0.3974	0.4515	0.6445	1.3808	0.7761	1.2953	1.113	0.5137	0.5347	0.1707	1.288	0.2513	0.9528	0.781107	0.110657

## Sheet: Blinded Genotypes
Mouse #	Cage #	Sex	Blinded Genotype
B4-1	3500329 (B4)	F	A
B4-2	3500329 (B4)	F	B
B4-3	3500329 (B4)	F	A
B4-4	3500329 (B4)	F	B
B5-1	3500330 (B5)	F	B
B5-2	3500330 (B5)	F	A
B5-3	3500330 (B5)	F	A
B5-4	3500330 (B5)	F	B
B6-1	3500332 (B6)	F	A
B6-2	3500332 (B6)	F	A
B6-3	3500332 (B6)	F	B
B6-4	3500332 (B6)	F	B
B6-5	3500332 (B6)	F	B
B9-1	3584906 (B9)	F	A
B9-2	3584906 (B9)	F	A
B9-3	3584906 (B9)	F	B
B9-4	3584906 (B9)	F	B
B9-5	3584906 (B9)	F	A
B10-1	3584907 (B10)	F	A
B10-2	3584907 (B10)	F	B
B10-3	3584907 (B10)	F	A
B10-4	3584907 (B10)	F	B
B10-5	3584907 (B10)	F	B
B1-1	3500335 (B1)	M	C
B1-2	3500335 (B1)	M	D
B1-3	3500335 (B1)	M	D
B1-4	3500335 (B1)	M	C
B1-5	3500335 (B1)	M	D
B2-1	3500327 (B2)	M	D
B2-2	3500327 (B2)	M	C
B2-3	3500327 (B2)	M	D
B2-4	3500327 (B2)	M	C
B2-5	3500327 (B2)	M	D
B3-1	3500328 (B3)	M	C
B3-2	3500328 (B3)	M	D
B3-3	3500328 (B3)	M	C
B3-4	3500328 (B3)	M	D
B3-5	3500328 (B3)	M	D
B7-1	3584908 (B7)	M	D
B7-2	3584908 (B7)	M	C
B7-3	3584908 (B7)	M	D
B7-4	3584908 (B7)	M	D
B7-5	3584908 (B7)	M	C
B8-1	3584909 (B8)	M	C
B8-2	3584909 (B8)	M	D
B8-3	3584909 (B8)	M	C
B8-4	3584909 (B8)	M	C
B8-5	3584909 (B8)	M	D

## Sheet: Raw Data
TrialNo	Encl	Animal ID	TrialName	TrialIndex	First(N)	Max(N)	MaxTime(ms)	Ave(N)		Animal ID	Stimulus	Startle
1	7	B1-1	40ms90dB	1	0.013	0.072	33	0.018		B1-1	no stim	0.0635
2	7	B1-1	40ms90dB	2	0.023	0.241	34	0.046		B1-1	40ms70dB	0.0499
3	7	B1-1	40ms110dB	3	-0.036	0.306	15	0.084		B1-1	40ms80dB	0.081
4	7	B1-1	no stim	4	-0.007	0.036	226	0.011		B1-1	40ms90dB	0.104273
5	7	B1-1	40ms80dB	5	0.026	0.104	38	0.022		B1-1	40ms100dB	0.1761
6	7	B1-1	40ms110dB	6	0.029	0.251	37	0.07		B1-1	40ms110dB	0.3508
7	7	B1-1	no stim	7	0.003	0.078	107	0.017		B1-1	40ms120dB	0.3553
8	7	B1-1	40ms80dB	8	-0.007	0.081	35	0.023
9	7	B1-1	no stim	9	0.055	0.104	25	0.024
10	7	B1-1	40ms110dB	10	0.003	0.199	42	0.043
11	7	B1-1	no stim	11	-0.02	0.091	239	0.027
12	7	B1-1	40ms120dB	12	0.01	0.641	41	0.195
13	7	B1-1	40ms110dB	13	0.01	0.355	62	0.099
14	7	B1-1	40ms90dB	14	-0.003	0.062	58	0.018
15	7	B1-1	40ms80dB	15	0.003	0.059	39	0.024
16	7	B1-1	40ms120dB	16	-0.007	0.176	38	0.054
17	7	B1-1	40ms80dB	17	0.01	0.042	158	0.013
18	7	B1-1	40ms70dB	18	0.016	0.039	47	0.011
19	7	B1-1	40ms120dB	19	-0.003	0.326	39	0.079
20	7	B1-1	40ms100dB	20	0.003	0.111	40	0.029
21	7	B1-1	no stim	21	0.01	0.055	92	0.017
22	7	B1-1	40ms110dB	22	0.003	0.505	42	0.151
23	7	B1-1	40ms100dB	23	-0.007	0.189	40	0.041
24	7	B1-1	40ms80dB	24	0	0.042	86	0.012
25	7	B1-1	40ms90dB	25	0.02	0.049	239	0.015
26	7	B1-1	40ms100dB	26	-0.01	0.234	41	0.072
27	7	B1-1	40ms110dB	27	0.013	0.423	62	0.121
28	7	B1-1	40ms100dB	28	0.003	0.371	63	0.096
29	7	B1-1	40ms110dB	29	0.02	0.352	62	0.092
30	7	B1-1	40ms90dB	30	0.026	0.117	66	0.038
31	7	B1-1	40ms120dB	31	0.013	0.368	41	0.107
32	7	B1-1	40ms90dB	32	0.059	0.098	63	0.027
33	7	B1-1	40ms100dB	33	0.033	0.081	30	0.02
34	7	B1-1	40ms90dB	34	-0.007	0.094	36	0.025
35	7	B1-1	40ms80dB	35	0.01	0.114	38	0.021
36	7	B1-1	40ms110dB	36	0.046	0.394	40	0.101
37	7	B1-1	no stim	37	0.029	0.072	141	0.021
38	7	B1-1	40ms120dB	38	0.007	0.313	63	0.092
39	7	B1-1	40ms70dB	39	0.016	0.029	132	0.008
40	7	B1-1	40ms100dB	40	0.016	0.247	64	0.06
41	7	B1-1	40ms80dB	41	0.023	0.055	58	0.015
42	7	B1-1	40ms90dB	42	0.016	0.078	168	0.03
43	7	B1-1	40ms70dB	43	-0.02	0.029	32	0.009
44	7	B1-1	no stim	44	0.01	0.062	243	0.018
45	7	B1-1	40ms80dB	45	0.023	0.075	40	0.019
46	7	B1-1	40ms110dB	46	0.013	0.41	63	0.118
47	7	B1-1	40ms100dB	47	0.013	0.274	64	0.073
48	7	B1-1	40ms70dB	48	0	0.046	38	0.013
49	7	B1-1	40ms70dB	49	0.003	0.049	42	0.016
50	7	B1-1	40ms70dB	50	-0.01	0.059	64	0.015
51	7	B1-1	40ms110dB	51	0.026	0.313	62	0.08
52	7	B1-1	no stim	52	0	0.029	100	0.011
53	7	B1-1	40ms70dB	53	0.042	0.085	51	0.021
54	7	B1-1	40ms90dB	54	0.049	0.176	37	0.041
55	7	B1-1	40ms90dB	55	0.007	0.16	35	0.03
56	7	B1-1	40ms100dB	56	0.007	0.049	70	0.016
57	7	B1-1	40ms100dB	57	0	0.075	66	0.022
58	7	B1-1	40ms120dB	58	0.036	0.378	43	0.071
59	7	B1-1	no stim	59	0.072	0.072	0	0.015
60	7	B1-1	40ms100dB	60	0.029	0.13	34	0.028
61	7	B1-1	40ms70dB	61	0.039	0.039	0	0.012
62	7	B1-1	40ms120dB	62	-0.02	0.374	64	0.118
63	7	B1-1	40ms80dB	63	0.003	0.114	38	0.025
64	7	B1-1	no stim	64	0.007	0.036	195	0.012
65	7	B1-1	40ms120dB	65	0.007	0.342	34	0.044
66	7	B1-1	40ms120dB	66	-0.023	0.199	44	0.051
67	7	B1-1	40ms120dB	67	-0.01	0.436	62	0.106
68	7	B1-1	40ms70dB	68	0.003	0.072	36	0.018
69	7	B1-1	40ms80dB	69	-0.007	0.124	69	0.034
70	7	B1-1	40ms70dB	70	-0.026	0.052	14	0.016			all
1	8	B1-2	40ms90dB	1	0.013	0.208	31	0.051		B1-2	no stim	0.0558
2	8	B1-2	40ms90dB	2	-0.01	0.059	139	0.02		B1-2	40ms70dB	0.0599
3	8	B1-2	40ms110dB	3	-0.042	1.293	28	0.29		B1-2	40ms80dB	0.0812
4	8	B1-2	no stim	4	-0.078	0.042	6	0.015		B1-2	40ms90dB	0.175909
5	8	B1-2	40ms80dB	5	-0.029	0.049	53	0.017		B1-2	40ms100dB	0.4281
6	8	B1-2	40ms110dB	6	0.042	0.902	28	0.231		B1-2	40ms110dB	1.0361
7	8	B1-2	no stim	7	-0.01	0.042	12	0.016		B1-2	40ms120dB	1.1657
8	8	B1-2	40ms80dB	8	0.055	0.13	70	0.032
9	8	B1-2	no stim	9	0.007	0.046	177	0.016
10	8	B1-2	40ms110dB	10	-0.026	0.873	29	0.176
11	8	B1-2	no stim	11	0.029	0.059	76	0.023
12	8	B1-2	40ms120dB	12	-0.023	1.436	28	0.274
13	8	B1-2	40ms110dB	13	0.072	0.938	28	0.214
14	8	B1-2	40ms90dB	14	0.026	0.163	48	0.04
15	8	B1-2	40ms80dB	15	-0.072	0.075	41	0.023
16	8	B1-2	40ms120dB	16	0.023	0.908	29	0.171
17	8	B1-2	40ms80dB	17	0.036	0.104	47	0.029
18	8	B1-2	40ms70dB	18	-0.143	0.049	13	0.015
19	8	B1-2	40ms120dB	19	-0.013	1.413	28	0.298
20	8	B1-2	40ms100dB	20	0.016	0.387	29	0.093
21	8	B1-2	no stim	21	0.098	0.098	0	0.027
22	8	B1-2	40ms110dB	22	0.029	1.182	29	0.266
23	8	B1-2	40ms100dB	23	0.036	0.117	35	0.025
24	8	B1-2	40ms80dB	24	-0.01	0.085	43	0.027
25	8	B1-2	40ms90dB	25	0.007	0.221	31	0.058
26	8	B1-2	40ms100dB	26	0.029	0.257	29	0.069
27	8	B1-2	40ms110dB	27	0.016	1.009	29	0.226
28	8	B1-2	40ms100dB	28	-0.14	0.186	31	0.045
29	8	B1-2	40ms110dB	29	-0.068	0.869	29	0.183
30	8	B1-2	40ms90dB	30	-0.016	0.078	55	0.025
31	8	B1-2	40ms120dB	31	-0.033	0.593	30	0.116
32	8	B1-2	40ms90dB	32	0.036	0.072	32	0.02
33	8	B1-2	40ms100dB	33	0.02	0.133	30	0.032
34	8	B1-2	40ms90dB	34	0.02	0.225	32	0.051
35	8	B1-2	40ms80dB	35	0.065	0.065	0	0.015
36	8	B1-2	40ms110dB	36	0.007	0.762	28	0.185
37	8	B1-2	no stim	37	0.039	0.039	0	0.011
38	8	B1-2	40ms120dB	38	0.013	0.785	28	0.199
39	8	B1-2	40ms70dB	39	-0.039	0.088	77	0.036
40	8	B1-2	40ms100dB	40	-0.065	0.961	29	0.242
41	8	B1-2	40ms80dB	41	-0.003	0.085	51	0.025
42	8	B1-2	40ms90dB	42	0.039	0.072	45	0.024
43	8	B1-2	40ms70dB	43	-0.016	0.046	50	0.017
44	8	B1-2	no stim	44	-0.14	0.046	160	0.017
45	8	B1-2	40ms80dB	45	-0.036	0.049	13	0.014
46	8	B1-2	40ms110dB	46	-0.033	1.488	29	0.37
47	8	B1-2	40ms100dB	47	0.016	0.628	31	0.129
48	8	B1-2	40ms70dB	48	0.062	0.065	140	0.023
49	8	B1-2	40ms70dB	49	-0.029	0.042	107	0.018
50	8	B1-2	40ms70dB	50	0.02	0.12	55	0.032
51	8	B1-2	40ms110dB	51	0.042	1.045	29	0.267
52	8	B1-2	no stim	52	0.075	0.075	0	0.017
53	8	B1-2	40ms70dB	53	-0.003	0.049	77	0.019
54	8	B1-2	40ms90dB	54	-0.026	0.397	32	0.097
55	8	B1-2	40ms90dB	55	-0.029	0.44	31	0.086
56	8	B1-2	40ms100dB	56	0.01	0.557	31	0.096
57	8	B1-2	40ms100dB	57	0.029	0.583	30	0.14
58	8	B1-2	40ms120dB	58	-0.055	1.332	28	0.319
59	8	B1-2	no stim	59	0.059	0.059	0	0.016
60	8	B1-2	40ms100dB	60	0.036	0.472	30	0.091
61	8	B1-2	40ms70dB	61	-0.013	0.052	98	0.019
62	8	B1-2	40ms120dB	62	0.036	1.537	28	0.356
63	8	B1-2	40ms80dB	63	-0.072	0.098	61	0.031
64	8	B1-2	no stim	64	0.029	0.052	11	0.017
65	8	B1-2	40ms120dB	65	0.016	1.478	29	0.333
66	8	B1-2	40ms120dB	66	0.039	0.807	29	0.156
67	8	B1-2	40ms120dB	67	0.01	1.368	28	0.36
68	8	B1-2	40ms70dB	68	0.023	0.036	16	0.012
69	8	B1-2	40ms80dB	69	0.049	0.072	46	0.017
70	8	B1-2	40ms70dB	70	0.036	0.052	48	0.02			all
1	7	B1-3	40ms90dB	1	0.003	0.052	74	0.014		B1-3	no stim	0.0405
2	7	B1-3	40ms90dB	2	-0.01	0.059	43	0.019		B1-3	40ms70dB	0.0454
3	7	B1-3	40ms110dB	3	-0.02	0.313	43	0.093		B1-3	40ms80dB	0.0721
4	7	B1-3	no stim	4	0.007	0.029	6	0.011		B1-3	40ms90dB	0.109818
5	7	B1-3	40ms80dB	5	0.007	0.046	50	0.013		B1-3	40ms100dB	0.285
6	7	B1-3	40ms110dB	6	0.033	0.205	34	0.032		B1-3	40ms110dB	0.4988
7	7	B1-3	no stim	7	0.029	0.046	133	0.016		B1-3	40ms120dB	0.3974
8	7	B1-3	40ms80dB	8	0.007	0.078	34	0.018
9	7	B1-3	no stim	9	0	0.046	246	0.013
10	7	B1-3	40ms110dB	10	-0.01	0.524	64	0.146
11	7	B1-3	no stim	11	-0.02	0.049	62	0.018
12	7	B1-3	40ms120dB	12	0.033	0.251	42	0.059
13	7	B1-3	40ms110dB	13	-0.01	0.641	65	0.184
14	7	B1-3	40ms90dB	14	0	0.202	53	0.045
15	7	B1-3	40ms80dB	15	0.007	0.133	52	0.03
16	7	B1-3	40ms120dB	16	0.029	0.322	19	0.069
17	7	B1-3	40ms80dB	17	-0.01	0.091	53	0.029
18	7	B1-3	40ms70dB	18	-0.013	0.046	37	0.015
19	7	B1-3	40ms120dB	19	-0.007	0.117	46	0.039
20	7	B1-3	40ms100dB	20	0.02	0.137	19	0.026
21	7	B1-3	no stim	21	0	0.042	130	0.011
22	7	B1-3	40ms110dB	22	0.02	0.414	18	0.111
23	7	B1-3	40ms100dB	23	0.013	0.189	18	0.049
24	7	B1-3	40ms80dB	24	-0.01	0.081	27	0.016
25	7	B1-3	40ms90dB	25	0.02	0.075	71	0.027
26	7	B1-3	40ms100dB	26	-0.007	0.072	34	0.019
27	7	B1-3	40ms110dB	27	0.023	0.339	41	0.089
28	7	B1-3	40ms100dB	28	0.013	0.182	32	0.047
29	7	B1-3	40ms110dB	29	0	0.254	60	0.065
30	7	B1-3	40ms90dB	30	0.02	0.13	32	0.03
31	7	B1-3	40ms120dB	31	0.003	0.511	34	0.104
32	7	B1-3	40ms90dB	32	-0.003	0.068	57	0.021
33	7	B1-3	40ms100dB	33	0.003	0.137	31	0.032
34	7	B1-3	40ms90dB	34	0.013	0.075	30	0.022
35	7	B1-3	40ms80dB	35	0	0.049	37	0.014
36	7	B1-3	40ms110dB	36	-0.003	0.794	65	0.259
37	7	B1-3	no stim	37	0.013	0.029	150	0.009
38	7	B1-3	40ms120dB	38	-0.029	0.277	19	0.072
39	7	B1-3	40ms70dB	39	0.016	0.036	203	0.011
40	7	B1-3	40ms100dB	40	-0.007	0.498	63	0.154
41	7	B1-3	40ms80dB	41	0.01	0.081	19	0.02
42	7	B1-3	40ms90dB	42	-0.003	0.166	41	0.055
43	7	B1-3	40ms70dB	43	0.007	0.059	51	0.015
44	7	B1-3	no stim	44	0.026	0.046	210	0.016
45	7	B1-3	40ms80dB	45	0.029	0.055	42	0.016
46	7	B1-3	40ms110dB	46	0.033	0.967	41	0.32
47	7	B1-3	40ms100dB	47	0.007	0.3	64	0.088
48	7	B1-3	40ms70dB	48	0	0.052	13	0.015
49	7	B1-3	40ms70dB	49	0	0.042	65	0.013
50	7	B1-3	40ms70dB	50	0	0.046	244	0.015
51	7	B1-3	40ms110dB	51	0.01	0.537	65	0.167
52	7	B1-3	no stim	52	-0.013	0.039	132	0.014
53	7	B1-3	40ms70dB	53	0.007	0.046	148	0.014
54	7	B1-3	40ms90dB	54	0.023	0.137	27	0.039
55	7	B1-3	40ms90dB	55	0.013	0.244	31	0.048
56	7	B1-3	40ms100dB	56	-0.003	0.86	64	0.251
57	7	B1-3	40ms100dB	57	0.029	0.228	32	0.04
58	7	B1-3	40ms120dB	58	0.033	0.563	64	0.157
59	7	B1-3	no stim	59	0.02	0.033	136	0.012
60	7	B1-3	40ms100dB	60	0.036	0.247	64	0.071
61	7	B1-3	40ms70dB	61	0.033	0.042	48	0.013
62	7	B1-3	40ms120dB	62	0.003	0.244	34	0.057
63	7	B1-3	40ms80dB	63	0.023	0.039	38	0.012
64	7	B1-3	no stim	64	0.029	0.046	90	0.013
65	7	B1-3	40ms120dB	65	0.026	0.7	41	0.189
66	7	B1-3	40ms120dB	66	0.039	0.4	38	0.076
67	7	B1-3	40ms120dB	67	0.036	0.589	37	0.139
68	7	B1-3	40ms70dB	68	0.003	0.049	38	0.015
69	7	B1-3	40ms80dB	69	0.003	0.068	35	0.017
70	7	B1-3	40ms70dB	70	0.003	0.036	226	0.013			all
1	8	B1-4	40ms90dB	1	0.033	0.641	31	0.102		B1-4	no stim	0.0983
2	8	B1-4	40ms90dB	2	-0.101	0.524	31	0.099		B1-4	40ms70dB	0.0499
3	8	B1-4	40ms110dB	3	-0.046	1.696	29	0.375		B1-4	40ms80dB	0.2686
4	8	B1-4	no stim	4	-0.036	0.065	15	0.022		B1-4	40ms90dB	0.346455
5	8	B1-4	40ms80dB	5	-0.075	0.186	13	0.061		B1-4	40ms100dB	0.4577
6	8	B1-4	40ms110dB	6	0.013	1.511	29	0.323		B1-4	40ms110dB	1.0942
7	8	B1-4	no stim	7	0.081	0.081	0	0.02		B1-4	40ms120dB	0.8647
8	8	B1-4	40ms80dB	8	-0.003	0.27	32	0.06
9	8	B1-4	no stim	9	-0.124	0.098	16	0.025
10	8	B1-4	40ms110dB	10	0.039	1.628	30	0.341
11	8	B1-4	no stim	11	0.042	0.094	211	0.031
12	8	B1-4	40ms120dB	12	0.036	0.384	74	0.127
13	8	B1-4	40ms110dB	13	0.049	0.414	28	0.092
14	8	B1-4	40ms90dB	14	-0.016	0.394	31	0.065
15	8	B1-4	40ms80dB	15	-0.02	0.166	22	0.036
16	8	B1-4	40ms120dB	16	0.013	1.651	29	0.35
17	8	B1-4	40ms80dB	17	0.065	1.009	31	0.19
18	8	B1-4	40ms70dB	18	-0.068	0.059	54	0.022
19	8	B1-4	40ms120dB	19	0.072	1.107	30	0.211
20	8	B1-4	40ms100dB	20	0.023	0.26	30	0.042
21	8	B1-4	no stim	21	-0.14	0.059	245	0.022
22	8	B1-4	40ms110dB	22	-0.072	0.772	30	0.183
23	8	B1-4	40ms100dB	23	-0.026	0.378	30	0.061
24	8	B1-4	40ms80dB	24	-0.052	0.26	31	0.056
25	8	B1-4	40ms90dB	25	-0.01	0.785	31	0.146
26	8	B1-4	40ms100dB	26	-0.046	0.156	63	0.033
27	8	B1-4	40ms110dB	27	0.029	1.143	29	0.229
28	8	B1-4	40ms100dB	28	0	0.107	48	0.036
29	8	B1-4	40ms110dB	29	0.003	0.899	30	0.191
30	8	B1-4	40ms90dB	30	0	0.14	73	0.042
31	8	B1-4	40ms120dB	31	-0.029	0.944	29	0.192
32	8	B1-4	40ms90dB	32	-0.075	0.254	35	0.064
33	8	B1-4	40ms100dB	33	0.029	1.397	30	0.324
34	8	B1-4	40ms90dB	34	0.046	0.107	48	0.03
35	8	B1-4	40ms80dB	35	-0.078	0.147	58	0.05
36	8	B1-4	40ms110dB	36	0.016	0.961	30	0.181
37	8	B1-4	no stim	37	0.023	0.254	50	0.045
38	8	B1-4	40ms120dB	38	-0.042	0.342	29	0.08
39	8	B1-4	40ms70dB	39	0.055	0.065	162	0.023
40	8	B1-4	40ms100dB	40	0	0.739	31	0.133
41	8	B1-4	40ms80dB	41	0.039	0.309	32	0.064
42	8	B1-4	40ms90dB	42	0.072	0.117	47	0.043
43	8	B1-4	40ms70dB	43	0.016	0.046	134	0.014
44	8	B1-4	no stim	44	-0.007	0.068	112	0.021
45	8	B1-4	40ms80dB	45	0.059	0.101	52	0.035
46	8	B1-4	40ms110dB	46	0.059	0.518	30	0.126
47	8	B1-4	40ms100dB	47	0.026	0.13	23	0.035
48	8	B1-4	40ms70dB	48	0.026	0.052	171	0.017
49	8	B1-4	40ms70dB	49	-0.052	0.042	37	0.013
50	8	B1-4	40ms70dB	50	0.003	0.062	232	0.02
51	8	B1-4	40ms110dB	51	0.01	1.4	30	0.264
52	8	B1-4	no stim	52	0.046	0.072	46	0.028
53	8	B1-4	40ms70dB	53	-0.036	0.049	243	0.015
54	8	B1-4	40ms90dB	54	-0.013	0.768	30	0.145
55	8	B1-4	40ms90dB	55	0.01	0.081	26	0.022
56	8	B1-4	40ms100dB	56	0	0.179	31	0.06
57	8	B1-4	40ms100dB	57	-0.01	0.632	31	0.113
58	8	B1-4	40ms120dB	58	-0.007	0.921	29	0.188
59	8	B1-4	no stim	59	0.085	0.14	166	0.049
60	8	B1-4	40ms100dB	60	-0.085	0.599	30	0.121
61	8	B1-4	40ms70dB	61	0.026	0.039	54	0.016
62	8	B1-4	40ms120dB	62	-0.003	0.498	46	0.109
63	8	B1-4	40ms80dB	63	0.023	0.147	36	0.023
64	8	B1-4	no stim	64	0.052	0.052	0	0.013
65	8	B1-4	40ms120dB	65	0.003	1.573	29	0.297
66	8	B1-4	40ms120dB	66	-0.039	0.921	29	0.198
67	8	B1-4	40ms120dB	67	-0.029	0.306	83	0.061
68	8	B1-4	40ms70dB	68	0.036	0.052	166	0.016
69	8	B1-4	40ms80dB	69	-0.016	0.091	56	0.025
70	8	B1-4	40ms70dB	70	0.016	0.033	112	0.012			all
1	7	B1-5	40ms90dB	1	0.01	0.036	92	0.012		B1-5	no stim	0.0468
2	7	B1-5	40ms90dB	2	0.039	0.153	45	0.033		B1-5	40ms70dB	0.0451
3	7	B1-5	40ms110dB	3	0.026	0.856	43	0.235		B1-5	40ms80dB	0.1716
4	7	B1-5	no stim	4	0.003	0.052	220	0.014		B1-5	40ms90dB	0.103273
5	7	B1-5	40ms80dB	5	-0.023	0.042	30	0.017		B1-5	40ms100dB	0.3229
6	7	B1-5	40ms110dB	6	0.02	0.479	61	0.119		B1-5	40ms110dB	0.4592
7	7	B1-5	no stim	7	0.003	0.039	237	0.012		B1-5	40ms120dB	0.4515
8	7	B1-5	40ms80dB	8	0.007	0.085	63	0.025
9	7	B1-5	no stim	9	0	0.036	85	0.014
10	7	B1-5	40ms110dB	10	-0.026	0.707	62	0.201
11	7	B1-5	no stim	11	-0.007	0.042	211	0.013
12	7	B1-5	40ms120dB	12	0.029	0.238	53	0.058
13	7	B1-5	40ms110dB	13	-0.007	0.274	43	0.064
14	7	B1-5	40ms90dB	14	0.029	0.335	42	0.071
15	7	B1-5	40ms80dB	15	0.01	0.378	43	0.093
16	7	B1-5	40ms120dB	16	0.013	0.84	40	0.234
17	7	B1-5	40ms80dB	17	0.023	0.117	43	0.021
18	7	B1-5	40ms70dB	18	-0.007	0.033	10	0.011
19	7	B1-5	40ms120dB	19	0.01	0.234	40	0.062
20	7	B1-5	40ms100dB	20	0.013	0.524	62	0.148
21	7	B1-5	no stim	21	0.013	0.052	60	0.017
22	7	B1-5	40ms110dB	22	0.02	0.651	41	0.167
23	7	B1-5	40ms100dB	23	0.003	0.641	42	0.181
24	7	B1-5	40ms80dB	24	-0.007	0.182	43	0.048
25	7	B1-5	40ms90dB	25	0.023	0.062	55	0.019
26	7	B1-5	40ms100dB	26	0.029	0.397	42	0.108
27	7	B1-5	40ms110dB	27	0.016	0.306	41	0.066
28	7	B1-5	40ms100dB	28	-0.003	0.13	60	0.028
29	7	B1-5	40ms110dB	29	0.01	0.101	62	0.026
30	7	B1-5	40ms90dB	30	0.029	0.117	36	0.032
31	7	B1-5	40ms120dB	31	0.007	0.094	44	0.02
32	7	B1-5	40ms90dB	32	-0.023	0.111	34	0.023
33	7	B1-5	40ms100dB	33	0.046	0.12	42	0.023
34	7	B1-5	40ms90dB	34	0.039	0.088	35	0.017
35	7	B1-5	40ms80dB	35	0.143	0.205	200	0.092
36	7	B1-5	40ms110dB	36	0.016	0.381	41	0.084
37	7	B1-5	no stim	37	-0.029	0.029	10	0.01
38	7	B1-5	40ms120dB	38	0.013	0.544	42	0.154
39	7	B1-5	40ms70dB	39	0.033	0.049	59	0.011
40	7	B1-5	40ms100dB	40	-0.016	0.801	42	0.216
41	7	B1-5	40ms80dB	41	-0.007	0.293	43	0.066
42	7	B1-5	40ms90dB	42	0.016	0.114	41	0.024
43	7	B1-5	40ms70dB	43	-0.016	0.046	38	0.014
44	7	B1-5	no stim	44	0.029	0.039	48	0.013
45	7	B1-5	40ms80dB	45	-0.003	0.186	43	0.049
46	7	B1-5	40ms110dB	46	0.052	0.664	42	0.173
47	7	B1-5	40ms100dB	47	0.016	0.394	42	0.098
48	7	B1-5	40ms70dB	48	0.01	0.033	179	0.012
49	7	B1-5	40ms70dB	49	-0.01	0.046	101	0.013
50	7	B1-5	40ms70dB	50	0.01	0.036	158	0.012
51	7	B1-5	40ms110dB	51	0	0.173	46	0.033
52	7	B1-5	no stim	52	0.01	0.049	26	0.013
53	7	B1-5	40ms70dB	53	0.033	0.046	3	0.012
54	7	B1-5	40ms90dB	54	0.029	0.042	233	0.014
55	7	B1-5	40ms90dB	55	-0.01	0.078	37	0.019
56	7	B1-5	40ms100dB	56	0.026	0.059	18	0.021
57	7	B1-5	40ms100dB	57	0.023	0.062	62	0.018
58	7	B1-5	40ms120dB	58	-0.003	0.247	43	0.061
59	7	B1-5	no stim	59	0.013	0.042	67	0.013
60	7	B1-5	40ms100dB	60	-0.013	0.101	42	0.031
61	7	B1-5	40ms70dB	61	-0.003	0.055	13	0.013
62	7	B1-5	40ms120dB	62	-0.007	0.355	41	0.085
63	7	B1-5	40ms80dB	63	0	0.081	42	0.018
64	7	B1-5	no stim	64	0.013	0.088	91	0.024
65	7	B1-5	40ms120dB	65	0.007	0.374	42	0.092
66	7	B1-5	40ms120dB	66	0.02	0.837	62	0.234
67	7	B1-5	40ms120dB	67	-0.016	0.752	41	0.218
68	7	B1-5	40ms70dB	68	0.01	0.052	17	0.015
69	7	B1-5	40ms80dB	69	0	0.147	40	0.027
70	7	B1-5	40ms70dB	70	-0.003	0.055	37	0.015			all
1	7	B10-1	40ms90dB	1	-0.003	0.065	37	0.015		B10-1	no stim	0.0388
2	7	B10-1	40ms90dB	2	0.01	0.225	39	0.053		B10-1	40ms70dB	0.057
3	7	B10-1	40ms110dB	3	-0.007	0.309	37	0.092		B10-1	40ms80dB	0.0661
4	7	B10-1	no stim	4	0.029	0.036	142	0.012		B10-1	40ms90dB	0.108727
5	7	B10-1	40ms80dB	5	0.003	0.042	55	0.016		B10-1	40ms100dB	0.2049
6	7	B10-1	40ms110dB	6	0.003	0.189	16	0.036		B10-1	40ms110dB	0.2676
7	7	B10-1	no stim	7	0	0.033	39	0.01		B10-1	40ms120dB	0.2508
8	7	B10-1	40ms80dB	8	0.023	0.036	56	0.01
9	7	B10-1	no stim	9	0.016	0.042	121	0.014
10	7	B10-1	40ms110dB	10	-0.003	0.371	43	0.095
11	7	B10-1	no stim	11	-0.013	0.039	202	0.015
12	7	B10-1	40ms120dB	12	0.026	0.283	17	0.055
13	7	B10-1	40ms110dB	13	0.023	0.319	43	0.061
14	7	B10-1	40ms90dB	14	-0.007	0.277	44	0.068
15	7	B10-1	40ms80dB	15	0.026	0.088	46	0.023
16	7	B10-1	40ms120dB	16	0.01	0.479	43	0.137
17	7	B10-1	40ms80dB	17	0	0.049	40	0.014
18	7	B10-1	40ms70dB	18	-0.013	0.039	60	0.014
19	7	B10-1	40ms120dB	19	0.023	0.43	43	0.121
20	7	B10-1	40ms100dB	20	-0.01	0.16	43	0.04
21	7	B10-1	no stim	21	0.013	0.029	67	0.01
22	7	B10-1	40ms110dB	22	0.007	0.456	43	0.098
23	7	B10-1	40ms100dB	23	0.01	0.306	44	0.057
24	7	B10-1	40ms80dB	24	0.013	0.059	20	0.017
25	7	B10-1	40ms90dB	25	0.033	0.186	45	0.042
26	7	B10-1	40ms100dB	26	0.023	0.244	44	0.058
27	7	B10-1	40ms110dB	27	0.016	0.365	43	0.073
28	7	B10-1	40ms100dB	28	0.016	0.313	42	0.074
29	7	B10-1	40ms110dB	29	0.023	0.107	42	0.029
30	7	B10-1	40ms90dB	30	-0.003	0.059	49	0.014
31	7	B10-1	40ms120dB	31	0.003	0.13	17	0.034
32	7	B10-1	40ms90dB	32	-0.01	0.091	53	0.024
33	7	B10-1	40ms100dB	33	0.013	0.133	52	0.031
34	7	B10-1	40ms90dB	34	-0.007	0.042	33	0.012
35	7	B10-1	40ms80dB	35	0.026	0.052	37	0.016
36	7	B10-1	40ms110dB	36	-0.01	0.091	33	0.021
37	7	B10-1	no stim	37	-0.007	0.039	225	0.011
38	7	B10-1	40ms120dB	38	-0.003	0.098	15	0.024
39	7	B10-1	40ms70dB	39	0	0.147	39	0.035
40	7	B10-1	40ms100dB	40	0.02	0.072	76	0.019
41	7	B10-1	40ms80dB	41	0.007	0.091	51	0.018
42	7	B10-1	40ms90dB	42	0.003	0.059	49	0.016
43	7	B10-1	40ms70dB	43	0.033	0.033	0	0.01
44	7	B10-1	no stim	44	0	0.036	7	0.013
45	7	B10-1	40ms80dB	45	0.007	0.094	34	0.022
46	7	B10-1	40ms110dB	46	-0.003	0.205	33	0.031
47	7	B10-1	40ms100dB	47	-0.026	0.225	17	0.059
48	7	B10-1	40ms70dB	48	0.026	0.039	43	0.013
49	7	B10-1	40ms70dB	49	0.013	0.049	47	0.014
50	7	B10-1	40ms70dB	50	0.013	0.039	93	0.013
51	7	B10-1	40ms110dB	51	0.013	0.264	34	0.054
52	7	B10-1	no stim	52	0.029	0.036	92	0.011
53	7	B10-1	40ms70dB	53	0.007	0.042	43	0.012
54	7	B10-1	40ms90dB	54	0	0.101	41	0.027
55	7	B10-1	40ms90dB	55	-0.02	0.091	41	0.029
56	7	B10-1	40ms100dB	56	0.01	0.296	41	0.07
57	7	B10-1	40ms100dB	57	0.026	0.16	44	0.033
58	7	B10-1	40ms120dB	58	0.013	0.091	33	0.023
59	7	B10-1	no stim	59	0.007	0.039	169	0.014
60	7	B10-1	40ms100dB	60	0.013	0.14	34	0.038
61	7	B10-1	40ms70dB	61	-0.003	0.062	45	0.014
62	7	B10-1	40ms120dB	62	0	0.267	40	0.051
63	7	B10-1	40ms80dB	63	0.01	0.065	37	0.016
64	7	B10-1	no stim	64	0.026	0.059	45	0.017
65	7	B10-1	40ms120dB	65	0.023	0.267	42	0.061
66	7	B10-1	40ms120dB	66	-0.039	0.3	63	0.097
67	7	B10-1	40ms120dB	67	0.016	0.163	43	0.053
68	7	B10-1	40ms70dB	68	0	0.052	55	0.016
69	7	B10-1	40ms80dB	69	0	0.085	36	0.025
70	7	B10-1	40ms70dB	70	0.029	0.068	46	0.019			all
1	8	B10-2	40ms90dB	1	0.016	0.492	31	0.1		B10-2	no stim	0.055
2	8	B10-2	40ms90dB	2	-0.075	0.27	32	0.041		B10-2	40ms70dB	0.0599
3	8	B10-2	40ms110dB	3	-0.003	1.179	29	0.279		B10-2	40ms80dB	0.1403
4	8	B10-2	no stim	4	0.026	0.059	221	0.024		B10-2	40ms90dB	0.192182
5	8	B10-2	40ms80dB	5	0.02	0.104	34	0.026		B10-2	40ms100dB	0.8881
6	8	B10-2	40ms110dB	6	0.016	1.319	29	0.31		B10-2	40ms110dB	1.2949
7	8	B10-2	no stim	7	0.013	0.052	60	0.015		B10-2	40ms120dB	1.265
8	8	B10-2	40ms80dB	8	0.042	0.065	95	0.024
9	8	B10-2	no stim	9	-0.02	0.046	149	0.02
10	8	B10-2	40ms110dB	10	0.013	1.39	29	0.277
11	8	B10-2	no stim	11	-0.01	0.042	185	0.017
12	8	B10-2	40ms120dB	12	0.013	1.364	29	0.291
13	8	B10-2	40ms110dB	13	-0.026	1.371	30	0.279
14	8	B10-2	40ms90dB	14	0.049	0.156	32	0.034
15	8	B10-2	40ms80dB	15	-0.075	0.046	6	0.017
16	8	B10-2	40ms120dB	16	-0.013	1.446	29	0.31
17	8	B10-2	40ms80dB	17	-0.156	0.055	90	0.024
18	8	B10-2	40ms70dB	18	-0.013	0.042	79	0.018
19	8	B10-2	40ms120dB	19	0.049	1.332	29	0.292
20	8	B10-2	40ms100dB	20	0.059	0.576	30	0.083
21	8	B10-2	no stim	21	0.062	0.062	0	0.016
22	8	B10-2	40ms110dB	22	0.016	1.543	30	0.393
23	8	B10-2	40ms100dB	23	-0.023	0.928	30	0.196
24	8	B10-2	40ms80dB	24	-0.003	0.072	35	0.02
25	8	B10-2	40ms90dB	25	0.026	0.205	31	0.058
26	8	B10-2	40ms100dB	26	0	1	30	0.191
27	8	B10-2	40ms110dB	27	0.068	1.107	30	0.245
28	8	B10-2	40ms100dB	28	-0.088	1.162	30	0.224
29	8	B10-2	40ms110dB	29	0.02	1.39	29	0.302
30	8	B10-2	40ms90dB	30	0.059	0.059	0	0.022
31	8	B10-2	40ms120dB	31	0.042	0.726	30	0.147
32	8	B10-2	40ms90dB	32	-0.007	0.088	67	0.024
33	8	B10-2	40ms100dB	33	-0.007	0.459	30	0.076
34	8	B10-2	40ms90dB	34	-0.039	0.059	72	0.023
35	8	B10-2	40ms80dB	35	0.042	0.055	49	0.014
36	8	B10-2	40ms110dB	36	0.013	1.104	30	0.256
37	8	B10-2	no stim	37	0.068	0.068	0	0.016
38	8	B10-2	40ms120dB	38	0.039	1.273	30	0.262
39	8	B10-2	40ms70dB	39	0.059	0.101	4	0.042
40	8	B10-2	40ms100dB	40	0.042	0.739	30	0.158
41	8	B10-2	40ms80dB	41	0.029	0.251	32	0.058
42	8	B10-2	40ms90dB	42	-0.013	0.202	33	0.033
43	8	B10-2	40ms70dB	43	-0.026	0.062	56	0.023
44	8	B10-2	no stim	44	-0.023	0.039	109	0.014
45	8	B10-2	40ms80dB	45	0	0.055	82	0.019
46	8	B10-2	40ms110dB	46	0.013	1.257	30	0.255
47	8	B10-2	40ms100dB	47	0.065	0.794	30	0.149
48	8	B10-2	40ms70dB	48	0.042	0.046	101	0.017
49	8	B10-2	40ms70dB	49	0.01	0.052	212	0.019
50	8	B10-2	40ms70dB	50	0	0.101	74	0.034
51	8	B10-2	40ms110dB	51	0.029	1.289	29	0.295
52	8	B10-2	no stim	52	-0.02	0.052	107	0.019
53	8	B10-2	40ms70dB	53	-0.042	0.052	91	0.021
54	8	B10-2	40ms90dB	54	0.055	0.316	31	0.061
55	8	B10-2	40ms90dB	55	0.052	0.267	33	0.033
56	8	B10-2	40ms100dB	56	0.065	1.338	30	0.297
57	8	B10-2	40ms100dB	57	-0.023	0.775	30	0.16
58	8	B10-2	40ms120dB	58	-0.046	1.003	29	0.186
59	8	B10-2	no stim	59	-0.075	0.055	126	0.024
60	8	B10-2	40ms100dB	60	-0.026	1.11	29	0.253
61	8	B10-2	40ms70dB	61	-0.003	0.039	227	0.013
62	8	B10-2	40ms120dB	62	-0.052	1.078	29	0.261
63	8	B10-2	40ms80dB	63	0.133	0.407	47	0.1
64	8	B10-2	no stim	64	-0.072	0.075	37	0.026
65	8	B10-2	40ms120dB	65	0.039	1.273	29	0.331
66	8	B10-2	40ms120dB	66	-0.036	1.846	30	0.421
67	8	B10-2	40ms120dB	67	-0.029	1.309	29	0.277
68	8	B10-2	40ms70dB	68	-0.02	0.055	82	0.021
69	8	B10-2	40ms80dB	69	0.02	0.293	32	0.063
70	8	B10-2	40ms70dB	70	0.036	0.049	99	0.016			all
1	8	B10-3	40ms90dB	1	0.059	0.225	32	0.043		B10-3	no stim	0.0528
2	8	B10-3	40ms90dB	2	0.02	0.274	33	0.055		B10-3	40ms70dB	0.0466
3	8	B10-3	40ms110dB	3	0.046	1.394	29	0.311		B10-3	40ms80dB	0.104
4	8	B10-3	no stim	4	0.059	0.059	0	0.019		B10-3	40ms90dB	0.151273
5	8	B10-3	40ms80dB	5	0.029	0.133	43	0.034		B10-3	40ms100dB	0.4147
6	8	B10-3	40ms110dB	6	0.026	1.088	29	0.224		B10-3	40ms110dB	1.1683
7	8	B10-3	no stim	7	0.052	0.052	0	0.014		B10-3	40ms120dB	1.1882
8	8	B10-3	40ms80dB	8	-0.085	0.107	43	0.031
9	8	B10-3	no stim	9	0.036	0.055	65	0.018
10	8	B10-3	40ms110dB	10	0.072	1.218	29	0.278
11	8	B10-3	no stim	11	0.065	0.065	0	0.016
12	8	B10-3	40ms120dB	12	-0.023	0.863	30	0.171
13	8	B10-3	40ms110dB	13	0.055	1.107	30	0.243
14	8	B10-3	40ms90dB	14	-0.062	0.094	35	0.019
15	8	B10-3	40ms80dB	15	-0.013	0.052	86	0.019
16	8	B10-3	40ms120dB	16	0.039	0.97	30	0.187
17	8	B10-3	40ms80dB	17	0.01	0.081	44	0.018
18	8	B10-3	40ms70dB	18	-0.007	0.042	249	0.012
19	8	B10-3	40ms120dB	19	0	1.791	30	0.374
20	8	B10-3	40ms100dB	20	0.003	0.54	30	0.095
21	8	B10-3	no stim	21	0.026	0.059	224	0.025
22	8	B10-3	40ms110dB	22	-0.023	0.804	30	0.189
23	8	B10-3	40ms100dB	23	-0.055	0.498	31	0.064
24	8	B10-3	40ms80dB	24	-0.007	0.14	41	0.038
25	8	B10-3	40ms90dB	25	-0.055	0.068	61	0.02
26	8	B10-3	40ms100dB	26	-0.013	0.664	31	0.119
27	8	B10-3	40ms110dB	27	-0.033	0.814	29	0.174
28	8	B10-3	40ms100dB	28	-0.02	0.397	31	0.052
29	8	B10-3	40ms110dB	29	-0.046	1.149	30	0.241
30	8	B10-3	40ms90dB	30	-0.033	0.264	32	0.058
31	8	B10-3	40ms120dB	31	-0.007	1.045	30	0.24
32	8	B10-3	40ms90dB	32	0.046	0.117	63	0.029
33	8	B10-3	40ms100dB	33	0.007	0.173	35	0.056
34	8	B10-3	40ms90dB	34	0.01	0.147	32	0.03
35	8	B10-3	40ms80dB	35	-0.026	0.101	43	0.026
36	8	B10-3	40ms110dB	36	-0.01	1.302	29	0.305
37	8	B10-3	no stim	37	-0.033	0.046	159	0.017
38	8	B10-3	40ms120dB	38	-0.029	1.14	29	0.23
39	8	B10-3	40ms70dB	39	0.029	0.049	152	0.018
40	8	B10-3	40ms100dB	40	0.059	0.153	31	0.036
41	8	B10-3	40ms80dB	41	-0.016	0.081	44	0.023
42	8	B10-3	40ms90dB	42	-0.003	0.101	34	0.026
43	8	B10-3	40ms70dB	43	0.003	0.068	19	0.02
44	8	B10-3	no stim	44	-0.01	0.049	156	0.02
45	8	B10-3	40ms80dB	45	0.065	0.065	0	0.019
46	8	B10-3	40ms110dB	46	0.016	1.426	29	0.327
47	8	B10-3	40ms100dB	47	0.049	0.459	32	0.089
48	8	B10-3	40ms70dB	48	0.049	0.049	0	0.014
49	8	B10-3	40ms70dB	49	-0.059	0.039	104	0.016
50	8	B10-3	40ms70dB	50	-0.003	0.036	14	0.011
51	8	B10-3	40ms110dB	51	-0.042	1.381	29	0.273
52	8	B10-3	no stim	52	0.036	0.059	58	0.022
53	8	B10-3	40ms70dB	53	0.029	0.039	11	0.013
54	8	B10-3	40ms90dB	54	-0.029	0.221	32	0.039
55	8	B10-3	40ms90dB	55	0	0.153	63	0.05
56	8	B10-3	40ms100dB	56	0.046	0.482	30	0.081
57	8	B10-3	40ms100dB	57	0.046	0.4	31	0.065
58	8	B10-3	40ms120dB	58	0.023	1.254	29	0.227
59	8	B10-3	no stim	59	0.003	0.042	44	0.014
60	8	B10-3	40ms100dB	60	0.007	0.381	30	0.051
61	8	B10-3	40ms70dB	61	0.049	0.059	97	0.023
62	8	B10-3	40ms120dB	62	-0.153	1.146	29	0.26
63	8	B10-3	40ms80dB	63	0.013	0.16	44	0.042
64	8	B10-3	no stim	64	0.042	0.042	0	0.018
65	8	B10-3	40ms120dB	65	0.016	1.498	29	0.311
66	8	B10-3	40ms120dB	66	-0.023	1.052	28	0.213
67	8	B10-3	40ms120dB	67	0.036	1.123	28	0.207
68	8	B10-3	40ms70dB	68	0.046	0.049	50	0.017
69	8	B10-3	40ms80dB	69	-0.013	0.12	43	0.03
70	8	B10-3	40ms70dB	70	0.01	0.036	141	0.015			all
1	7	B10-4	40ms90dB	1	0.007	0.094	50	0.019		B10-4	no stim	0.0447
2	7	B10-4	40ms90dB	2	0.026	0.348	18	0.088		B10-4	40ms70dB	0.0413
3	7	B10-4	40ms110dB	3	0.007	0.772	63	0.217		B10-4	40ms80dB	0.0676
4	7	B10-4	no stim	4	-0.007	0.036	10	0.011		B10-4	40ms90dB	0.226091
5	7	B10-4	40ms80dB	5	0.01	0.049	56	0.017		B10-4	40ms100dB	0.5764
6	7	B10-4	40ms110dB	6	0.01	0.827	64	0.258		B10-4	40ms110dB	0.8974
7	7	B10-4	no stim	7	0.003	0.039	18	0.013		B10-4	40ms120dB	0.9387
8	7	B10-4	40ms80dB	8	0.013	0.046	170	0.016
9	7	B10-4	no stim	9	-0.003	0.042	106	0.014
10	7	B10-4	40ms110dB	10	0.026	0.97	64	0.279
11	7	B10-4	no stim	11	0.01	0.036	6	0.012
12	7	B10-4	40ms120dB	12	-0.01	0.824	64	0.243
13	7	B10-4	40ms110dB	13	0.013	0.97	41	0.292
14	7	B10-4	40ms90dB	14	0.016	0.16	42	0.037
15	7	B10-4	40ms80dB	15	0.003	0.055	126	0.015
16	7	B10-4	40ms120dB	16	0.013	0.964	41	0.275
17	7	B10-4	40ms80dB	17	-0.01	0.072	58	0.021
18	7	B10-4	40ms70dB	18	-0.003	0.042	54	0.014
19	7	B10-4	40ms120dB	19	-0.007	0.941	42	0.284
20	7	B10-4	40ms100dB	20	0.007	0.703	64	0.214
21	7	B10-4	no stim	21	0.023	0.036	142	0.012
22	7	B10-4	40ms110dB	22	0.003	0.899	64	0.255
23	7	B10-4	40ms100dB	23	-0.02	0.664	65	0.208
24	7	B10-4	40ms80dB	24	0.003	0.072	39	0.021
25	7	B10-4	40ms90dB	25	0.016	0.156	41	0.039
26	7	B10-4	40ms100dB	26	0.013	0.414	42	0.115
27	7	B10-4	40ms110dB	27	0.007	1.022	64	0.323
28	7	B10-4	40ms100dB	28	0.023	0.713	64	0.217
29	7	B10-4	40ms110dB	29	0.013	0.974	41	0.259
30	7	B10-4	40ms90dB	30	0.026	0.306	43	0.072
31	7	B10-4	40ms120dB	31	-0.029	1.084	41	0.308
32	7	B10-4	40ms90dB	32	0.007	0.436	65	0.13
33	7	B10-4	40ms100dB	33	0.003	0.479	17	0.139
34	7	B10-4	40ms90dB	34	0	0.104	19	0.027
35	7	B10-4	40ms80dB	35	0.01	0.059	55	0.019
36	7	B10-4	40ms110dB	36	0.016	0.726	41	0.226
37	7	B10-4	no stim	37	0	0.072	243	0.018
38	7	B10-4	40ms120dB	38	0.003	0.739	62	0.191
39	7	B10-4	40ms70dB	39	0.023	0.039	188	0.011
40	7	B10-4	40ms100dB	40	-0.003	0.619	63	0.17
41	7	B10-4	40ms80dB	41	0.003	0.065	200	0.023
42	7	B10-4	40ms90dB	42	0.003	0.414	44	0.12
43	7	B10-4	40ms70dB	43	0.01	0.039	108	0.012
44	7	B10-4	no stim	44	-0.003	0.039	14	0.011
45	7	B10-4	40ms80dB	45	0.023	0.049	117	0.021
46	7	B10-4	40ms110dB	46	0.029	0.987	64	0.286
47	7	B10-4	40ms100dB	47	0.039	0.703	64	0.201
48	7	B10-4	40ms70dB	48	0.01	0.046	189	0.013
49	7	B10-4	40ms70dB	49	0	0.039	61	0.012
50	7	B10-4	40ms70dB	50	0.029	0.029	0	0.011
51	7	B10-4	40ms110dB	51	-0.013	0.827	63	0.245
52	7	B10-4	no stim	52	-0.013	0.059	10	0.015
53	7	B10-4	40ms70dB	53	0.016	0.029	26	0.011
54	7	B10-4	40ms90dB	54	-0.013	0.293	43	0.078
55	7	B10-4	40ms90dB	55	0.003	0.176	43	0.041
56	7	B10-4	40ms100dB	56	-0.013	0.534	64	0.149
57	7	B10-4	40ms100dB	57	0.02	0.29	18	0.057
58	7	B10-4	40ms120dB	58	0	0.977	63	0.291
59	7	B10-4	no stim	59	-0.01	0.046	149	0.016
60	7	B10-4	40ms100dB	60	0.007	0.645	42	0.187
61	7	B10-4	40ms70dB	61	-0.003	0.039	56	0.013
62	7	B10-4	40ms120dB	62	0.013	0.996	41	0.289
63	7	B10-4	40ms80dB	63	-0.01	0.147	35	0.028
64	7	B10-4	no stim	64	-0.003	0.042	87	0.013
65	7	B10-4	40ms120dB	65	0.01	0.957	41	0.269
66	7	B10-4	40ms120dB	66	-0.003	0.912	41	0.261
67	7	B10-4	40ms120dB	67	0	0.993	40	0.271
68	7	B10-4	40ms70dB	68	0	0.039	82	0.015
69	7	B10-4	40ms80dB	69	0.016	0.062	65	0.018
70	7	B10-4	40ms70dB	70	-0.007	0.072	40	0.016			all
1	7	B10-5	40ms90dB	1	-0.013	0.599	63	0.168		B10-5	no stim	0.0416
2	7	B10-5	40ms90dB	2	-0.013	0.524	41	0.141		B10-5	40ms70dB	0.0407
3	7	B10-5	40ms110dB	3	0.029	0.85	40	0.233		B10-5	40ms80dB	0.0726
4	7	B10-5	no stim	4	0.003	0.052	154	0.018		B10-5	40ms90dB	0.269909
5	7	B10-5	40ms80dB	5	0.02	0.046	53	0.012		B10-5	40ms100dB	0.5318
6	7	B10-5	40ms110dB	6	0.026	0.925	40	0.275		B10-5	40ms110dB	0.6432
7	7	B10-5	no stim	7	-0.003	0.039	88	0.012		B10-5	40ms120dB	0.6892
8	7	B10-5	40ms80dB	8	0	0.065	30	0.018
9	7	B10-5	no stim	9	0.013	0.036	98	0.012
10	7	B10-5	40ms110dB	10	0.049	0.628	63	0.185
11	7	B10-5	no stim	11	0.007	0.033	25	0.011
12	7	B10-5	40ms120dB	12	0.013	0.785	61	0.237
13	7	B10-5	40ms110dB	13	0.003	0.775	62	0.23
14	7	B10-5	40ms90dB	14	-0.016	0.221	62	0.063
15	7	B10-5	40ms80dB	15	0.01	0.052	18	0.015
16	7	B10-5	40ms120dB	16	-0.02	0.847	62	0.251
17	7	B10-5	40ms80dB	17	0.01	0.094	36	0.025
18	7	B10-5	40ms70dB	18	0.029	0.049	47	0.012
19	7	B10-5	40ms120dB	19	0.023	0.794	61	0.228
20	7	B10-5	40ms100dB	20	0.013	0.394	62	0.114
21	7	B10-5	no stim	21	-0.01	0.046	204	0.014
22	7	B10-5	40ms110dB	22	0.013	0.391	59	0.098
23	7	B10-5	40ms100dB	23	0.01	0.58	62	0.15
24	7	B10-5	40ms80dB	24	-0.01	0.059	30	0.014
25	7	B10-5	40ms90dB	25	0.026	0.277	62	0.081
26	7	B10-5	40ms100dB	26	0.023	0.586	62	0.178
27	7	B10-5	40ms110dB	27	0.023	0.762	61	0.208
28	7	B10-5	40ms100dB	28	0.007	0.622	63	0.174
29	7	B10-5	40ms110dB	29	-0.023	0.241	36	0.048
30	7	B10-5	40ms90dB	30	0	0.104	41	0.029
31	7	B10-5	40ms120dB	31	0.016	1.009	40	0.301
32	7	B10-5	40ms90dB	32	0.003	0.228	41	0.055
33	7	B10-5	40ms100dB	33	-0.007	0.495	62	0.142
34	7	B10-5	40ms90dB	34	0.013	0.309	41	0.082
35	7	B10-5	40ms80dB	35	0.02	0.068	42	0.021
36	7	B10-5	40ms110dB	36	0.016	0.622	62	0.168
37	7	B10-5	no stim	37	0.016	0.033	169	0.009
38	7	B10-5	40ms120dB	38	0.01	0.615	62	0.168
39	7	B10-5	40ms70dB	39	0.026	0.026	0	0.009
40	7	B10-5	40ms100dB	40	0.013	0.41	62	0.111
41	7	B10-5	40ms80dB	41	0.007	0.107	62	0.027
42	7	B10-5	40ms90dB	42	0.007	0.189	41	0.055
43	7	B10-5	40ms70dB	43	0.013	0.046	45	0.011
44	7	B10-5	no stim	44	-0.013	0.059	207	0.019
45	7	B10-5	40ms80dB	45	-0.036	0.101	53	0.02
46	7	B10-5	40ms110dB	46	0.013	0.681	61	0.179
47	7	B10-5	40ms100dB	47	0	0.589	62	0.161
48	7	B10-5	40ms70dB	48	0.029	0.042	38	0.012
49	7	B10-5	40ms70dB	49	-0.046	0.068	50	0.017
50	7	B10-5	40ms70dB	50	0.01	0.036	20	0.013
51	7	B10-5	40ms110dB	51	-0.007	0.557	61	0.158
52	7	B10-5	no stim	52	-0.016	0.033	216	0.01
53	7	B10-5	40ms70dB	53	0.016	0.029	47	0.01
54	7	B10-5	40ms90dB	54	-0.01	0.199	62	0.053
55	7	B10-5	40ms90dB	55	0.013	0.319	63	0.086
56	7	B10-5	40ms100dB	56	-0.023	0.671	62	0.179
57	7	B10-5	40ms100dB	57	0.013	0.326	61	0.095
58	7	B10-5	40ms120dB	58	-0.003	0.729	61	0.191
59	7	B10-5	no stim	59	-0.01	0.039	54	0.012
60	7	B10-5	40ms100dB	60	0.013	0.645	62	0.182
61	7	B10-5	40ms70dB	61	0	0.029	34	0.011
62	7	B10-5	40ms120dB	62	0.007	0.814	62	0.231
63	7	B10-5	40ms80dB	63	-0.007	0.088	33	0.017
64	7	B10-5	no stim	64	-0.007	0.046	243	0.013
65	7	B10-5	40ms120dB	65	0	0.195	43	0.047
66	7	B10-5	40ms120dB	66	0.033	0.752	62	0.192
67	7	B10-5	40ms120dB	67	0.013	0.352	62	0.107
68	7	B10-5	40ms70dB	68	0	0.033	83	0.012
69	7	B10-5	40ms80dB	69	0.026	0.046	34	0.015
70	7	B10-5	40ms70dB	70	0.016	0.049	11	0.016			all
1	8	B2-1	40ms90dB	1	-0.01	0.391	45	0.107		B2-1	no stim	0.0812
2	8	B2-1	40ms90dB	2	0.062	0.085	38	0.021		B2-1	40ms70dB	0.0553
3	8	B2-1	40ms110dB	3	0.033	0.944	29	0.165		B2-1	40ms80dB	0.1708
4	8	B2-1	no stim	4	0.062	0.062	0	0.022		B2-1	40ms90dB	0.178818
5	8	B2-1	40ms80dB	5	0.094	0.114	47	0.03		B2-1	40ms100dB	0.2891
6	8	B2-1	40ms110dB	6	0.072	0.729	29	0.122		B2-1	40ms110dB	0.6498
7	8	B2-1	no stim	7	0	0.059	183	0.018		B2-1	40ms120dB	0.6445
8	8	B2-1	40ms80dB	8	0.068	0.114	46	0.03
9	8	B2-1	no stim	9	0.016	0.049	24	0.015
10	8	B2-1	40ms110dB	10	0.023	0.446	29	0.105
11	8	B2-1	no stim	11	0.052	0.052	0	0.015
12	8	B2-1	40ms120dB	12	0.003	0.567	29	0.107
13	8	B2-1	40ms110dB	13	0.068	0.609	30	0.115
14	8	B2-1	40ms90dB	14	0.072	0.137	44	0.033
15	8	B2-1	40ms80dB	15	0.062	0.081	68	0.019
16	8	B2-1	40ms120dB	16	0.013	0.557	32	0.091
17	8	B2-1	40ms80dB	17	-0.013	0.091	75	0.028
18	8	B2-1	40ms70dB	18	0.036	0.046	138	0.018
19	8	B2-1	40ms120dB	19	0.072	0.547	29	0.087
20	8	B2-1	40ms100dB	20	-0.078	0.238	33	0.039
21	8	B2-1	no stim	21	0.049	0.052	125	0.02
22	8	B2-1	40ms110dB	22	0.059	0.381	31	0.065
23	8	B2-1	40ms100dB	23	0.039	0.179	32	0.033
24	8	B2-1	40ms80dB	24	-0.065	0.114	34	0.029
25	8	B2-1	40ms90dB	25	0.059	0.189	67	0.037
26	8	B2-1	40ms100dB	26	0.052	0.332	32	0.047
27	8	B2-1	40ms110dB	27	0.029	0.329	32	0.052
28	8	B2-1	40ms100dB	28	0.055	0.358	33	0.067
29	8	B2-1	40ms110dB	29	0.036	0.488	31	0.082
30	8	B2-1	40ms90dB	30	0.062	0.104	35	0.029
31	8	B2-1	40ms120dB	31	0.055	0.622	29	0.116
32	8	B2-1	40ms90dB	32	0.039	0.156	30	0.036
33	8	B2-1	40ms100dB	33	-0.068	0.244	33	0.055
34	8	B2-1	40ms90dB	34	0.059	0.12	73	0.04
35	8	B2-1	40ms80dB	35	-0.036	0.365	32	0.049
36	8	B2-1	40ms110dB	36	-0.01	0.482	31	0.06
37	8	B2-1	no stim	37	0.016	0.098	73	0.03
38	8	B2-1	40ms120dB	38	0.039	0.687	30	0.116
39	8	B2-1	40ms70dB	39	-0.013	0.075	115	0.024
40	8	B2-1	40ms100dB	40	0.046	0.166	70	0.041
41	8	B2-1	40ms80dB	41	0.016	0.462	33	0.062
42	8	B2-1	40ms90dB	42	0.003	0.228	32	0.039
43	8	B2-1	40ms70dB	43	-0.026	0.042	158	0.015
44	8	B2-1	no stim	44	-0.02	0.042	155	0.016
45	8	B2-1	40ms80dB	45	0.072	0.117	32	0.035
46	8	B2-1	40ms110dB	46	-0.075	1.149	29	0.252
47	8	B2-1	40ms100dB	47	0.016	0.117	78	0.039
48	8	B2-1	40ms70dB	48	0.02	0.042	203	0.012
49	8	B2-1	40ms70dB	49	0.042	0.042	0	0.018
50	8	B2-1	40ms70dB	50	0.088	0.088	0	0.019
51	8	B2-1	40ms110dB	51	0.081	0.941	31	0.173
52	8	B2-1	no stim	52	0.042	0.052	48	0.017
53	8	B2-1	40ms70dB	53	0.052	0.052	0	0.018
54	8	B2-1	40ms90dB	54	0.033	0.205	31	0.043
55	8	B2-1	40ms90dB	55	-0.078	0.352	32	0.071
56	8	B2-1	40ms100dB	56	-0.055	0.69	31	0.1
57	8	B2-1	40ms100dB	57	0.068	0.215	33	0.036
58	8	B2-1	40ms120dB	58	-0.026	0.876	30	0.179
59	8	B2-1	no stim	59	0.055	0.072	248	0.018
60	8	B2-1	40ms100dB	60	-0.016	0.352	32	0.055
61	8	B2-1	40ms70dB	61	-0.003	0.078	32	0.025
62	8	B2-1	40ms120dB	62	-0.039	0.954	29	0.204
63	8	B2-1	40ms80dB	63	0.026	0.107	42	0.048
64	8	B2-1	no stim	64	0.091	0.274	154	0.094
65	8	B2-1	40ms120dB	65	0.007	0.306	29	0.066
66	8	B2-1	40ms120dB	66	-0.068	0.648	30	0.139
67	8	B2-1	40ms120dB	67	0.003	0.681	30	0.127
68	8	B2-1	40ms70dB	68	-0.033	0.046	154	0.015
69	8	B2-1	40ms80dB	69	0.039	0.143	47	0.048
70	8	B2-1	40ms70dB	70	0.029	0.042	9	0.014			all
1	7	B2-2	40ms90dB	1	-0.003	0.117	63	0.031		B2-2	no stim	0.0559
2	7	B2-2	40ms90dB	2	-0.01	0.055	37	0.016		B2-2	40ms70dB	0.0515
3	7	B2-2	40ms110dB	3	0	0.886	62	0.242		B2-2	40ms80dB	0.0856
4	7	B2-2	no stim	4	-0.026	0.098	8	0.017		B2-2	40ms90dB	0.0782727
5	7	B2-2	40ms80dB	5	0	0.088	34	0.023		B2-2	40ms100dB	0.3057
6	7	B2-2	40ms110dB	6	0.007	0.576	61	0.131		B2-2	40ms110dB	0.5429
7	7	B2-2	no stim	7	0.042	0.042	0	0.01		B2-2	40ms120dB	0.7137
8	7	B2-2	40ms80dB	8	0.01	0.081	32	0.02
9	7	B2-2	no stim	9	0.033	0.042	206	0.013
10	7	B2-2	40ms110dB	10	0.013	0.72	62	0.174
11	7	B2-2	no stim	11	0.013	0.085	146	0.025
12	7	B2-2	40ms120dB	12	-0.007	0.658	61	0.165
13	7	B2-2	40ms110dB	13	-0.007	0.186	16	0.039
14	7	B2-2	40ms90dB	14	0.016	0.094	36	0.019
15	7	B2-2	40ms80dB	15	-0.01	0.052	35	0.014
16	7	B2-2	40ms120dB	16	-0.01	0.729	62	0.189
17	7	B2-2	40ms80dB	17	0.01	0.085	32	0.016
18	7	B2-2	40ms70dB	18	0	0.039	105	0.012
19	7	B2-2	40ms120dB	19	-0.01	0.179	42	0.047
20	7	B2-2	40ms100dB	20	0.029	0.374	62	0.091
21	7	B2-2	no stim	21	-0.016	0.039	204	0.01
22	7	B2-2	40ms110dB	22	-0.003	0.303	62	0.083
23	7	B2-2	40ms100dB	23	-0.01	0.296	63	0.081
24	7	B2-2	40ms80dB	24	0.016	0.055	32	0.014
25	7	B2-2	40ms90dB	25	0.029	0.078	41	0.016
26	7	B2-2	40ms100dB	26	0.023	0.182	61	0.05
27	7	B2-2	40ms110dB	27	-0.007	0.492	61	0.126
28	7	B2-2	40ms100dB	28	-0.02	0.44	62	0.107
29	7	B2-2	40ms110dB	29	0.01	0.387	61	0.098
30	7	B2-2	40ms90dB	30	0.013	0.094	55	0.022
31	7	B2-2	40ms120dB	31	0.016	0.723	61	0.196
32	7	B2-2	40ms90dB	32	0.026	0.052	35	0.014
33	7	B2-2	40ms100dB	33	-0.02	0.221	41	0.053
34	7	B2-2	40ms90dB	34	0.039	0.085	55	0.025
35	7	B2-2	40ms80dB	35	0.016	0.127	40	0.02
36	7	B2-2	40ms110dB	36	0.01	0.811	63	0.237
37	7	B2-2	no stim	37	0	0.055	206	0.013
38	7	B2-2	40ms120dB	38	-0.029	0.238	38	0.045
39	7	B2-2	40ms70dB	39	0	0.046	9	0.013
40	7	B2-2	40ms100dB	40	-0.003	0.072	86	0.024
41	7	B2-2	40ms80dB	41	-0.013	0.042	59	0.012
42	7	B2-2	40ms90dB	42	-0.036	0.052	15	0.015
43	7	B2-2	40ms70dB	43	-0.007	0.049	100	0.017
44	7	B2-2	no stim	44	0.033	0.072	246	0.019
45	7	B2-2	40ms80dB	45	-0.033	0.114	32	0.027
46	7	B2-2	40ms110dB	46	0.02	0.915	62	0.227
47	7	B2-2	40ms100dB	47	0.007	0.811	63	0.196
48	7	B2-2	40ms70dB	48	-0.013	0.052	30	0.014
49	7	B2-2	40ms70dB	49	-0.003	0.104	37	0.018
50	7	B2-2	40ms70dB	50	0.016	0.042	233	0.014
51	7	B2-2	40ms110dB	51	-0.003	0.153	38	0.038
52	7	B2-2	no stim	52	-0.01	0.042	225	0.012
53	7	B2-2	40ms70dB	53	0.003	0.042	236	0.011
54	7	B2-2	40ms90dB	54	0.007	0.117	64	0.029
55	7	B2-2	40ms90dB	55	-0.01	0.117	53	0.038
56	7	B2-2	40ms100dB	56	0.003	0.202	37	0.052
57	7	B2-2	40ms100dB	57	0	0.329	64	0.089
58	7	B2-2	40ms120dB	58	-0.007	0.974	63	0.279
59	7	B2-2	no stim	59	0.013	0.029	37	0.011
60	7	B2-2	40ms100dB	60	0.029	0.13	52	0.042
61	7	B2-2	40ms70dB	61	0.01	0.036	38	0.012
62	7	B2-2	40ms120dB	62	0	0.856	62	0.23
63	7	B2-2	40ms80dB	63	-0.02	0.14	35	0.028
64	7	B2-2	no stim	64	0.055	0.055	0	0.017
65	7	B2-2	40ms120dB	65	0.016	1.009	63	0.285
66	7	B2-2	40ms120dB	66	-0.007	0.863	63	0.234
67	7	B2-2	40ms120dB	67	0.016	0.908	62	0.25
68	7	B2-2	40ms70dB	68	0.013	0.033	239	0.01
69	7	B2-2	40ms80dB	69	-0.003	0.072	40	0.013
70	7	B2-2	40ms70dB	70	0.072	0.072	0	0.017			all
1	8	B2-3	40ms90dB	1	0.026	0.303	33	0.052		B2-3	no stim	0.0794
2	8	B2-3	40ms90dB	2	0.01	0.27	30	0.074		B2-3	40ms70dB	0.0779
3	8	B2-3	40ms110dB	3	-0.046	0.554	29	0.164		B2-3	40ms80dB	0.0907
4	8	B2-3	no stim	4	0.02	0.078	201	0.031		B2-3	40ms90dB	0.259273
5	8	B2-3	40ms80dB	5	-0.042	0.107	45	0.033		B2-3	40ms100dB	0.446
6	8	B2-3	40ms110dB	6	-0.013	1.195	28	0.294		B2-3	40ms110dB	0.836
7	8	B2-3	no stim	7	-0.059	0.065	228	0.026		B2-3	40ms120dB	1.3808
8	8	B2-3	40ms80dB	8	-0.042	0.117	42	0.039
9	8	B2-3	no stim	9	-0.094	0.085	227	0.026
10	8	B2-3	40ms110dB	10	0.013	0.785	31	0.149
11	8	B2-3	no stim	11	0.072	0.072	0	0.014
12	8	B2-3	40ms120dB	12	-0.042	2.064	29	0.397
13	8	B2-3	40ms110dB	13	-0.091	0.505	29	0.103
14	8	B2-3	40ms90dB	14	0.036	0.29	33	0.058
15	8	B2-3	40ms80dB	15	0	0.085	69	0.023
16	8	B2-3	40ms120dB	16	-0.013	1.664	29	0.354
17	8	B2-3	40ms80dB	17	0.016	0.062	44	0.017
18	8	B2-3	40ms70dB	18	-0.01	0.049	21	0.013
19	8	B2-3	40ms120dB	19	0.026	1.911	29	0.396
20	8	B2-3	40ms100dB	20	0.059	1.361	29	0.312
21	8	B2-3	no stim	21	-0.007	0.094	56	0.03
22	8	B2-3	40ms110dB	22	0.068	1.521	29	0.356
23	8	B2-3	40ms100dB	23	0.016	0.41	29	0.101
24	8	B2-3	40ms80dB	24	0.062	0.107	47	0.034
25	8	B2-3	40ms90dB	25	-0.042	0.221	31	0.06
26	8	B2-3	40ms100dB	26	0.055	0.16	37	0.043
27	8	B2-3	40ms110dB	27	-0.068	0.163	51	0.042
28	8	B2-3	40ms100dB	28	0	0.228	54	0.073
29	8	B2-3	40ms110dB	29	0.039	0.205	52	0.052
30	8	B2-3	40ms90dB	30	-0.007	0.088	70	0.03
31	8	B2-3	40ms120dB	31	0.02	1.136	29	0.265
32	8	B2-3	40ms90dB	32	0.007	0.078	22	0.028
33	8	B2-3	40ms100dB	33	0.042	0.563	30	0.17
34	8	B2-3	40ms90dB	34	-0.036	0.524	30	0.147
35	8	B2-3	40ms80dB	35	-0.049	0.098	44	0.026
36	8	B2-3	40ms110dB	36	0.007	0.912	28	0.239
37	8	B2-3	no stim	37	0.013	0.052	186	0.017
38	8	B2-3	40ms120dB	38	0.059	1.413	28	0.373
39	8	B2-3	40ms70dB	39	-0.068	0.042	34	0.017
40	8	B2-3	40ms100dB	40	0.033	0.221	30	0.065
41	8	B2-3	40ms80dB	41	0.059	0.068	70	0.019
42	8	B2-3	40ms90dB	42	0.013	0.593	32	0.11
43	8	B2-3	40ms70dB	43	-0.098	0.153	10	0.05
44	8	B2-3	no stim	44	0.039	0.059	47	0.026
45	8	B2-3	40ms80dB	45	0.033	0.078	42	0.023
46	8	B2-3	40ms110dB	46	0.026	1.022	29	0.236
47	8	B2-3	40ms100dB	47	0.029	0.303	29	0.054
48	8	B2-3	40ms70dB	48	-0.01	0.098	11	0.035
49	8	B2-3	40ms70dB	49	0.059	0.059	0	0.018
50	8	B2-3	40ms70dB	50	0.003	0.065	52	0.024
51	8	B2-3	40ms110dB	51	-0.013	1.498	29	0.343
52	8	B2-3	no stim	52	0.02	0.055	136	0.021
53	8	B2-3	40ms70dB	53	0.085	0.085	0	0.025
54	8	B2-3	40ms90dB	54	-0.016	0.397	47	0.082
55	8	B2-3	40ms90dB	55	0.01	0.088	16	0.025
56	8	B2-3	40ms100dB	56	-0.01	0.739	29	0.191
57	8	B2-3	40ms100dB	57	-0.075	0.319	51	0.093
58	8	B2-3	40ms120dB	58	-0.075	1.338	30	0.333
59	8	B2-3	no stim	59	0.042	0.156	193	0.048
60	8	B2-3	40ms100dB	60	0.111	0.156	47	0.055
61	8	B2-3	40ms70dB	61	0.078	0.088	39	0.021
62	8	B2-3	40ms120dB	62	-0.042	0.524	50	0.146
63	8	B2-3	40ms80dB	63	-0.003	0.055	65	0.024
64	8	B2-3	no stim	64	-0.01	0.078	32	0.031
65	8	B2-3	40ms120dB	65	-0.016	1.433	31	0.373
66	8	B2-3	40ms120dB	66	-0.117	1.911	30	0.482
67	8	B2-3	40ms120dB	67	-0.072	0.414	33	0.114
68	8	B2-3	40ms70dB	68	0.02	0.081	89	0.032
69	8	B2-3	40ms80dB	69	-0.013	0.13	24	0.049
70	8	B2-3	40ms70dB	70	0.026	0.059	17	0.026			all
1	7	B2-4	40ms90dB	1	0.023	0.807	42	0.243		B2-4	no stim	0.054
2	7	B2-4	40ms90dB	2	0.007	0.667	42	0.197		B2-4	40ms70dB	0.0461
3	7	B2-4	40ms110dB	3	-0.007	0.733	41	0.208		B2-4	40ms80dB	0.1969
4	7	B2-4	no stim	4	-0.02	0.062	7	0.025		B2-4	40ms90dB	0.424455
5	7	B2-4	40ms80dB	5	0.01	0.068	44	0.015		B2-4	40ms100dB	0.6568
6	7	B2-4	40ms110dB	6	-0.016	0.931	42	0.279		B2-4	40ms110dB	0.7842
7	7	B2-4	no stim	7	0.003	0.036	85	0.011		B2-4	40ms120dB	0.6686
8	7	B2-4	40ms80dB	8	0.007	0.335	42	0.082
9	7	B2-4	no stim	9	0.013	0.042	207	0.013
10	7	B2-4	40ms110dB	10	0.029	0.44	40	0.099
11	7	B2-4	no stim	11	0.01	0.068	42	0.02
12	7	B2-4	40ms120dB	12	0	0.713	43	0.213
13	7	B2-4	40ms110dB	13	-0.01	1.065	42	0.321
14	7	B2-4	40ms90dB	14	0.033	1.039	42	0.336
15	7	B2-4	40ms80dB	15	0.036	0.085	40	0.021
16	7	B2-4	40ms120dB	16	0.016	0.873	41	0.248
17	7	B2-4	40ms80dB	17	0.026	0.287	43	0.067
18	7	B2-4	40ms70dB	18	-0.007	0.029	12	0.01
19	7	B2-4	40ms120dB	19	-0.01	0.798	41	0.232
20	7	B2-4	40ms100dB	20	0.026	0.905	42	0.292
21	7	B2-4	no stim	21	0.033	0.049	3	0.013
22	7	B2-4	40ms110dB	22	0.023	1.013	41	0.355
23	7	B2-4	40ms100dB	23	-0.013	0.733	41	0.19
24	7	B2-4	40ms80dB	24	0.016	0.055	69	0.019
25	7	B2-4	40ms90dB	25	0.01	0.43	42	0.123
26	7	B2-4	40ms100dB	26	-0.01	0.798	41	0.226
27	7	B2-4	40ms110dB	27	0.029	0.863	41	0.259
28	7	B2-4	40ms100dB	28	0.007	0.557	43	0.16
29	7	B2-4	40ms110dB	29	-0.01	1.055	41	0.325
30	7	B2-4	40ms90dB	30	0.007	0.547	42	0.138
31	7	B2-4	40ms120dB	31	-0.007	0.397	43	0.095
32	7	B2-4	40ms90dB	32	0.003	0.137	53	0.04
33	7	B2-4	40ms100dB	33	0.052	0.505	44	0.143
34	7	B2-4	40ms90dB	34	0.003	0.508	43	0.129
35	7	B2-4	40ms80dB	35	0.007	0.143	42	0.041
36	7	B2-4	40ms110dB	36	0.007	0.29	57	0.078
37	7	B2-4	no stim	37	0.02	0.039	89	0.013
38	7	B2-4	40ms120dB	38	-0.013	0.186	18	0.046
39	7	B2-4	40ms70dB	39	-0.007	0.046	31	0.016
40	7	B2-4	40ms100dB	40	-0.02	0.335	45	0.096
41	7	B2-4	40ms80dB	41	-0.02	0.101	39	0.024
42	7	B2-4	40ms90dB	42	0.013	0.143	88	0.049
43	7	B2-4	40ms70dB	43	0.016	0.059	203	0.015
44	7	B2-4	no stim	44	-0.003	0.055	160	0.018
45	7	B2-4	40ms80dB	45	-0.101	0.104	58	0.03
46	7	B2-4	40ms110dB	46	-0.01	0.609	62	0.16
47	7	B2-4	40ms100dB	47	-0.029	0.785	65	0.227
48	7	B2-4	40ms70dB	48	0.007	0.036	87	0.014
49	7	B2-4	40ms70dB	49	-0.003	0.033	60	0.012
50	7	B2-4	40ms70dB	50	0.003	0.052	204	0.017
51	7	B2-4	40ms110dB	51	-0.003	0.843	65	0.228
52	7	B2-4	no stim	52	-0.003	0.039	11	0.015
53	7	B2-4	40ms70dB	53	0.02	0.046	122	0.013
54	7	B2-4	40ms90dB	54	0.036	0.176	45	0.06
55	7	B2-4	40ms90dB	55	0.003	0.215	42	0.061
56	7	B2-4	40ms100dB	56	0.029	0.596	42	0.186
57	7	B2-4	40ms100dB	57	0.02	1.009	65	0.298
58	7	B2-4	40ms120dB	58	0.007	1.273	64	0.377
59	7	B2-4	no stim	59	0.042	0.049	175	0.018
60	7	B2-4	40ms100dB	60	0.007	0.345	43	0.085
61	7	B2-4	40ms70dB	61	0.039	0.052	42	0.017
62	7	B2-4	40ms120dB	62	0	0.873	65	0.278
63	7	B2-4	40ms80dB	63	-0.01	0.052	15	0.019
64	7	B2-4	no stim	64	0.026	0.101	101	0.022
65	7	B2-4	40ms120dB	65	0	0.446	65	0.109
66	7	B2-4	40ms120dB	66	-0.003	0.72	63	0.157
67	7	B2-4	40ms120dB	67	-0.016	0.407	43	0.115
68	7	B2-4	40ms70dB	68	-0.046	0.062	35	0.016
69	7	B2-4	40ms80dB	69	0.007	0.739	66	0.228
70	7	B2-4	40ms70dB	70	0	0.046	122	0.016			all
1	8	B2-5	40ms90dB	1	0.026	0.638	32	0.131		B2-5	no stim	0.0796
2	8	B2-5	40ms90dB	2	0	0.068	106	0.02		B2-5	40ms70dB	0.0776
3	8	B2-5	40ms110dB	3	-0.013	0.589	31	0.111		B2-5	40ms80dB	0.2624
4	8	B2-5	no stim	4	0.007	0.085	243	0.019		B2-5	40ms90dB	0.338091
5	8	B2-5	40ms80dB	5	0.046	0.055	165	0.019		B2-5	40ms100dB	0.5039
6	8	B2-5	40ms110dB	6	-0.01	0.521	31	0.134		B2-5	40ms110dB	0.6623
7	8	B2-5	no stim	7	-0.033	0.052	98	0.018		B2-5	40ms120dB	0.7761
8	8	B2-5	40ms80dB	8	0.023	0.068	78	0.022
9	8	B2-5	no stim	9	-0.007	0.046	236	0.018
10	8	B2-5	40ms110dB	10	0.023	0.798	31	0.167
11	8	B2-5	no stim	11	-0.007	0.114	226	0.035
12	8	B2-5	40ms120dB	12	0.049	1.084	30	0.233
13	8	B2-5	40ms110dB	13	0.042	1.13	31	0.247
14	8	B2-5	40ms90dB	14	-0.023	0.446	32	0.086
15	8	B2-5	40ms80dB	15	0.016	0.16	36	0.047
16	8	B2-5	40ms120dB	16	0.055	0.313	32	0.08
17	8	B2-5	40ms80dB	17	0.007	0.645	31	0.128
18	8	B2-5	40ms70dB	18	0.062	0.062	0	0.017
19	8	B2-5	40ms120dB	19	-0.117	0.951	30	0.237
20	8	B2-5	40ms100dB	20	0.01	0.244	33	0.063
21	8	B2-5	no stim	21	0	0.085	168	0.02
22	8	B2-5	40ms110dB	22	0	0.192	80	0.075
23	8	B2-5	40ms100dB	23	0.065	0.443	31	0.098
24	8	B2-5	40ms80dB	24	0.039	0.348	32	0.07
25	8	B2-5	40ms90dB	25	0.085	0.098	23	0.028
26	8	B2-5	40ms100dB	26	0.02	1.006	31	0.207
27	8	B2-5	40ms110dB	27	0.026	0.928	29	0.22
28	8	B2-5	40ms100dB	28	-0.059	0.807	31	0.162
29	8	B2-5	40ms110dB	29	-0.039	0.912	30	0.207
30	8	B2-5	40ms90dB	30	-0.033	0.15	79	0.048
31	8	B2-5	40ms120dB	31	0.033	0.57	30	0.103
32	8	B2-5	40ms90dB	32	0.062	0.361	31	0.097
33	8	B2-5	40ms100dB	33	-0.023	0.547	31	0.127
34	8	B2-5	40ms90dB	34	-0.023	0.596	32	0.128
35	8	B2-5	40ms80dB	35	-0.023	0.156	78	0.047
36	8	B2-5	40ms110dB	36	0.033	1.045	30	0.2
37	8	B2-5	no stim	37	-0.059	0.104	33	0.028
38	8	B2-5	40ms120dB	38	0.033	0.873	30	0.177
39	8	B2-5	40ms70dB	39	-0.075	0.088	14	0.026
40	8	B2-5	40ms100dB	40	0.029	0.26	30	0.052
41	8	B2-5	40ms80dB	41	0.088	0.101	36	0.035
42	8	B2-5	40ms90dB	42	0.098	0.101	223	0.044
43	8	B2-5	40ms70dB	43	0.01	0.062	67	0.015
44	8	B2-5	no stim	44	0	0.13	117	0.038
45	8	B2-5	40ms80dB	45	0.055	0.127	49	0.04
46	8	B2-5	40ms110dB	46	0.023	0.14	40	0.025
47	8	B2-5	40ms100dB	47	-0.029	0.117	62	0.023
48	8	B2-5	40ms70dB	48	-0.143	0.036	11	0.012
49	8	B2-5	40ms70dB	49	0.059	0.059	0	0.013
50	8	B2-5	40ms70dB	50	-0.039	0.075	42	0.03
51	8	B2-5	40ms110dB	51	0	0.368	32	0.116
52	8	B2-5	no stim	52	0.046	0.075	241	0.025
53	8	B2-5	40ms70dB	53	0.055	0.179	25	0.057
54	8	B2-5	40ms90dB	54	-0.01	0.707	32	0.168
55	8	B2-5	40ms90dB	55	-0.052	0.554	32	0.092
56	8	B2-5	40ms100dB	56	-0.007	0.267	34	0.043
57	8	B2-5	40ms100dB	57	0.033	0.147	36	0.038
58	8	B2-5	40ms120dB	58	0.013	0.407	31	0.064
59	8	B2-5	no stim	59	0.059	0.059	0	0.011
60	8	B2-5	40ms100dB	60	0.059	1.201	31	0.231
61	8	B2-5	40ms70dB	61	0	0.068	187	0.024
62	8	B2-5	40ms120dB	62	0.029	0.635	29	0.132
63	8	B2-5	40ms80dB	63	-0.026	0.28	33	0.059
64	8	B2-5	no stim	64	-0.023	0.046	151	0.015
65	8	B2-5	40ms120dB	65	-0.003	0.912	30	0.227
66	8	B2-5	40ms120dB	66	0.036	0.658	31	0.104
67	8	B2-5	40ms120dB	67	-0.036	1.358	30	0.292
68	8	B2-5	40ms70dB	68	0.042	0.075	52	0.024
69	8	B2-5	40ms80dB	69	-0.062	0.684	32	0.152
70	8	B2-5	40ms70dB	70	-0.049	0.072	57	0.022			all
1	7	B3-1	40ms90dB	1	0.042	0.365	17	0.083		B3-1	no stim	0.048
2	7	B3-1	40ms90dB	2	0	0.238	38	0.06		B3-1	40ms70dB	0.0413
3	7	B3-1	40ms110dB	3	0.023	0.908	40	0.266		B3-1	40ms80dB	0.1042
4	7	B3-1	no stim	4	-0.013	0.049	16	0.014		B3-1	40ms90dB	0.333364
5	7	B3-1	40ms80dB	5	0.01	0.228	36	0.039		B3-1	40ms100dB	0.5692
6	7	B3-1	40ms110dB	6	0.007	1.078	62	0.305		B3-1	40ms110dB	0.8019
7	7	B3-1	no stim	7	0.02	0.059	235	0.018		B3-1	40ms120dB	0.8587
8	7	B3-1	40ms80dB	8	0.049	0.166	35	0.03
9	7	B3-1	no stim	9	0.02	0.039	4	0.012
10	7	B3-1	40ms110dB	10	0.033	0.755	16	0.206
11	7	B3-1	no stim	11	-0.01	0.072	7	0.023
12	7	B3-1	40ms120dB	12	-0.007	0.583	41	0.165
13	7	B3-1	40ms110dB	13	-0.013	0.456	60	0.13
14	7	B3-1	40ms90dB	14	0.023	0.391	61	0.105
15	7	B3-1	40ms80dB	15	0.003	0.049	33	0.013
16	7	B3-1	40ms120dB	16	0	1.185	62	0.343
17	7	B3-1	40ms80dB	17	-0.007	0.065	38	0.019
18	7	B3-1	40ms70dB	18	-0.01	0.039	37	0.011
19	7	B3-1	40ms120dB	19	0.085	0.687	61	0.202
20	7	B3-1	40ms100dB	20	-0.01	0.83	62	0.235
21	7	B3-1	no stim	21	0.023	0.036	133	0.012
22	7	B3-1	40ms110dB	22	-0.007	0.957	17	0.269
23	7	B3-1	40ms100dB	23	-0.016	0.69	63	0.195
24	7	B3-1	40ms80dB	24	0.013	0.039	187	0.014
25	7	B3-1	40ms90dB	25	0.01	0.645	63	0.176
26	7	B3-1	40ms100dB	26	0.026	0.469	17	0.123
27	7	B3-1	40ms110dB	27	-0.013	0.951	17	0.267
28	7	B3-1	40ms100dB	28	0	0.521	62	0.14
29	7	B3-1	40ms110dB	29	0.029	1	17	0.27
30	7	B3-1	40ms90dB	30	0.02	0.28	63	0.08
31	7	B3-1	40ms120dB	31	0.023	1.153	62	0.322
32	7	B3-1	40ms90dB	32	0.02	0.374	62	0.101
33	7	B3-1	40ms100dB	33	0	0.908	17	0.238
34	7	B3-1	40ms90dB	34	0.046	0.147	36	0.03
35	7	B3-1	40ms80dB	35	0.007	0.062	131	0.018
36	7	B3-1	40ms110dB	36	0.016	0.703	16	0.185
37	7	B3-1	no stim	37	0.026	0.059	105	0.02
38	7	B3-1	40ms120dB	38	0	0.358	39	0.083
39	7	B3-1	40ms70dB	39	0.013	0.049	147	0.014
40	7	B3-1	40ms100dB	40	0.016	0.215	64	0.071
41	7	B3-1	40ms80dB	41	0.013	0.163	36	0.037
42	7	B3-1	40ms90dB	42	0.013	0.599	63	0.156
43	7	B3-1	40ms70dB	43	-0.01	0.036	9	0.012
44	7	B3-1	no stim	44	0.02	0.026	21	0.009
45	7	B3-1	40ms80dB	45	-0.013	0.101	39	0.019
46	7	B3-1	40ms110dB	46	0	0.469	39	0.093
47	7	B3-1	40ms100dB	47	0.003	0.899	63	0.254
48	7	B3-1	40ms70dB	48	0.01	0.033	43	0.01
49	7	B3-1	40ms70dB	49	-0.007	0.055	104	0.014
50	7	B3-1	40ms70dB	50	0.016	0.042	88	0.013
51	7	B3-1	40ms110dB	51	-0.042	0.742	40	0.187
52	7	B3-1	no stim	52	-0.013	0.055	19	0.02
53	7	B3-1	40ms70dB	53	-0.01	0.036	222	0.012
54	7	B3-1	40ms90dB	54	-0.023	0.498	18	0.141
55	7	B3-1	40ms90dB	55	0.016	0.13	36	0.021
56	7	B3-1	40ms100dB	56	0.029	0.189	38	0.033
57	7	B3-1	40ms100dB	57	-0.003	0.173	41	0.034
58	7	B3-1	40ms120dB	58	0.039	0.593	42	0.152
59	7	B3-1	no stim	59	0.01	0.039	198	0.011
60	7	B3-1	40ms100dB	60	-0.016	0.798	17	0.213
61	7	B3-1	40ms70dB	61	0.003	0.029	56	0.01
62	7	B3-1	40ms120dB	62	0.003	0.895	37	0.159
63	7	B3-1	40ms80dB	63	-0.02	0.081	38	0.018
64	7	B3-1	no stim	64	-0.02	0.046	28	0.015
65	7	B3-1	40ms120dB	65	0.013	0.824	60	0.223
66	7	B3-1	40ms120dB	66	0	1.052	17	0.287
67	7	B3-1	40ms120dB	67	0.01	1.257	16	0.348
68	7	B3-1	40ms70dB	68	0.013	0.052	157	0.016
69	7	B3-1	40ms80dB	69	0.023	0.088	19	0.023
70	7	B3-1	40ms70dB	70	0.02	0.042	37	0.012			all
1	8	B3-2	40ms90dB	1	0	1.345	32	0.312		B3-2	no stim	0.0714
2	8	B3-2	40ms90dB	2	0.065	0.247	51	0.089		B3-2	40ms70dB	0.0683
3	8	B3-2	40ms110dB	3	-0.013	1.752	29	0.453		B3-2	40ms80dB	0.1036
4	8	B3-2	no stim	4	0.01	0.055	181	0.02		B3-2	40ms90dB	0.415909
5	8	B3-2	40ms80dB	5	0.033	0.16	45	0.052		B3-2	40ms100dB	0.9732
6	8	B3-2	40ms110dB	6	-0.023	1.27	29	0.294		B3-2	40ms110dB	1.3129
7	8	B3-2	no stim	7	0.01	0.046	182	0.016		B3-2	40ms120dB	1.2953
8	8	B3-2	40ms80dB	8	-0.049	0.098	47	0.022
9	8	B3-2	no stim	9	-0.02	0.039	31	0.012
10	8	B3-2	40ms110dB	10	-0.02	1.703	29	0.4
11	8	B3-2	no stim	11	0.042	0.072	112	0.024
12	8	B3-2	40ms120dB	12	0.088	1.28	29	0.312
13	8	B3-2	40ms110dB	13	0.068	1.368	29	0.307
14	8	B3-2	40ms90dB	14	0.01	0.101	32	0.029
15	8	B3-2	40ms80dB	15	-0.156	0.111	43	0.031
16	8	B3-2	40ms120dB	16	0.01	1.436	29	0.335
17	8	B3-2	40ms80dB	17	0.104	0.104	0	0.032
18	8	B3-2	40ms70dB	18	0.052	0.052	0	0.019
19	8	B3-2	40ms120dB	19	0.088	1.524	28	0.394
20	8	B3-2	40ms100dB	20	-0.026	0.567	30	0.134
21	8	B3-2	no stim	21	-0.068	0.088	36	0.035
22	8	B3-2	40ms110dB	22	0.033	1.566	29	0.379
23	8	B3-2	40ms100dB	23	-0.026	0.892	29	0.174
24	8	B3-2	40ms80dB	24	0.042	0.163	44	0.05
25	8	B3-2	40ms90dB	25	-0.042	0.834	30	0.174
26	8	B3-2	40ms100dB	26	0.072	1.566	29	0.359
27	8	B3-2	40ms110dB	27	-0.062	1.478	30	0.361
28	8	B3-2	40ms100dB	28	0.003	0.091	46	0.031
29	8	B3-2	40ms110dB	29	-0.033	0.918	30	0.205
30	8	B3-2	40ms90dB	30	-0.085	0.111	48	0.041
31	8	B3-2	40ms120dB	31	0.023	1.866	30	0.451
32	8	B3-2	40ms90dB	32	-0.023	0.345	30	0.097
33	8	B3-2	40ms100dB	33	0.02	0.996	30	0.216
34	8	B3-2	40ms90dB	34	-0.026	0.14	28	0.026
35	8	B3-2	40ms80dB	35	0.016	0.088	49	0.018
36	8	B3-2	40ms110dB	36	-0.068	0.26	31	0.069
37	8	B3-2	no stim	37	0.049	0.085	16	0.026
38	8	B3-2	40ms120dB	38	0.081	1.273	28	0.253
39	8	B3-2	40ms70dB	39	0.026	0.098	51	0.033
40	8	B3-2	40ms100dB	40	0.02	1.315	29	0.324
41	8	B3-2	40ms80dB	41	0.013	0.068	52	0.022
42	8	B3-2	40ms90dB	42	0.023	0.866	31	0.22
43	8	B3-2	40ms70dB	43	0.049	0.049	0	0.019
44	8	B3-2	no stim	44	0.003	0.052	69	0.018
45	8	B3-2	40ms80dB	45	0.065	0.088	96	0.031
46	8	B3-2	40ms110dB	46	0.039	1.775	29	0.464
47	8	B3-2	40ms100dB	47	-0.042	1.319	29	0.328
48	8	B3-2	40ms70dB	48	0.029	0.055	18	0.024
49	8	B3-2	40ms70dB	49	-0.068	0.072	12	0.021
50	8	B3-2	40ms70dB	50	0.098	0.12	46	0.037
51	8	B3-2	40ms110dB	51	0.033	1.039	29	0.255
52	8	B3-2	no stim	52	0.013	0.062	12	0.02
53	8	B3-2	40ms70dB	53	0.081	0.081	0	0.022
54	8	B3-2	40ms90dB	54	0.013	0.179	50	0.056
55	8	B3-2	40ms90dB	55	-0.046	0.407	31	0.051
56	8	B3-2	40ms100dB	56	-0.081	1.765	30	0.395
57	8	B3-2	40ms100dB	57	0.075	1.088	31	0.288
58	8	B3-2	40ms120dB	58	0.046	1.179	29	0.279
59	8	B3-2	no stim	59	-0.026	0.147	106	0.038
60	8	B3-2	40ms100dB	60	-0.036	0.133	104	0.052
61	8	B3-2	40ms70dB	61	0.036	0.042	1	0.017
62	8	B3-2	40ms120dB	62	0.007	1.306	29	0.291
63	8	B3-2	40ms80dB	63	0	0.049	17	0.02
64	8	B3-2	no stim	64	0.068	0.068	0	0.018
65	8	B3-2	40ms120dB	65	-0.007	0.612	38	0.089
66	8	B3-2	40ms120dB	66	0.016	0.54	28	0.175
67	8	B3-2	40ms120dB	67	-0.052	1.937	28	0.456
68	8	B3-2	40ms70dB	68	-0.036	0.049	189	0.019
69	8	B3-2	40ms80dB	69	0.033	0.107	44	0.043
70	8	B3-2	40ms70dB	70	0.007	0.065	12	0.02			all
1	7	B3-3	40ms90dB	1	0.01	0.427	65	0.115		B3-3	no stim	0.045
2	7	B3-3	40ms90dB	2	0.049	0.28	43	0.082		B3-3	40ms70dB	0.0431
3	7	B3-3	40ms110dB	3	0.026	0.772	42	0.196		B3-3	40ms80dB	0.0836
4	7	B3-3	no stim	4	0.042	0.059	3	0.014		B3-3	40ms90dB	0.347727
5	7	B3-3	40ms80dB	5	0.003	0.042	60	0.012		B3-3	40ms100dB	0.3025
6	7	B3-3	40ms110dB	6	-0.016	0.287	63	0.085		B3-3	40ms110dB	0.4169
7	7	B3-3	no stim	7	0.02	0.042	52	0.013		B3-3	40ms120dB	0.2911
8	7	B3-3	40ms80dB	8	0.033	0.042	61	0.012
9	7	B3-3	no stim	9	0.023	0.026	83	0.009
10	7	B3-3	40ms110dB	10	0.007	0.404	42	0.109
11	7	B3-3	no stim	11	0	0.036	246	0.012
12	7	B3-3	40ms120dB	12	0.059	0.225	17	0.057
13	7	B3-3	40ms110dB	13	0.02	0.147	62	0.036
14	7	B3-3	40ms90dB	14	-0.026	0.247	63	0.071
15	7	B3-3	40ms80dB	15	0.023	0.15	46	0.043
16	7	B3-3	40ms120dB	16	0.016	0.225	63	0.041
17	7	B3-3	40ms80dB	17	-0.013	0.059	47	0.016
18	7	B3-3	40ms70dB	18	0.003	0.036	235	0.011
19	7	B3-3	40ms120dB	19	0	0.088	118	0.03
20	7	B3-3	40ms100dB	20	-0.003	0.345	39	0.092
21	7	B3-3	no stim	21	-0.052	0.052	12	0.017
22	7	B3-3	40ms110dB	22	0.01	0.586	43	0.166
23	7	B3-3	40ms100dB	23	0.01	0.166	30	0.043
24	7	B3-3	40ms80dB	24	0.026	0.036	215	0.011
25	7	B3-3	40ms90dB	25	0.016	0.716	65	0.205
26	7	B3-3	40ms100dB	26	0	0.433	42	0.125
27	7	B3-3	40ms110dB	27	0.055	0.365	17	0.089
28	7	B3-3	40ms100dB	28	-0.026	0.726	63	0.206
29	7	B3-3	40ms110dB	29	0.068	0.505	61	0.129
30	7	B3-3	40ms90dB	30	0.01	0.436	63	0.122
31	7	B3-3	40ms120dB	31	0.01	0.427	63	0.117
32	7	B3-3	40ms90dB	32	0.026	0.176	64	0.05
33	7	B3-3	40ms100dB	33	0.042	0.381	62	0.079
34	7	B3-3	40ms90dB	34	0.007	0.374	44	0.085
35	7	B3-3	40ms80dB	35	0.007	0.104	40	0.028
36	7	B3-3	40ms110dB	36	0.016	0.459	18	0.139
37	7	B3-3	no stim	37	0.01	0.049	50	0.014
38	7	B3-3	40ms120dB	38	0.013	0.322	43	0.088
39	7	B3-3	40ms70dB	39	0.003	0.036	55	0.012
40	7	B3-3	40ms100dB	40	-0.023	0.404	63	0.104
41	7	B3-3	40ms80dB	41	0	0.081	49	0.016
42	7	B3-3	40ms90dB	42	0	0.244	45	0.045
43	7	B3-3	40ms70dB	43	0.01	0.036	241	0.013
44	7	B3-3	no stim	44	0.055	0.062	22	0.018
45	7	B3-3	40ms80dB	45	0.039	0.182	37	0.039
46	7	B3-3	40ms110dB	46	0.059	0.195	32	0.068
47	7	B3-3	40ms100dB	47	-0.013	0.16	16	0.052
48	7	B3-3	40ms70dB	48	0.01	0.042	42	0.012
49	7	B3-3	40ms70dB	49	0.007	0.033	39	0.01
50	7	B3-3	40ms70dB	50	-0.013	0.052	52	0.015
51	7	B3-3	40ms110dB	51	-0.016	0.449	41	0.121
52	7	B3-3	no stim	52	0.007	0.036	29	0.014
53	7	B3-3	40ms70dB	53	-0.007	0.085	202	0.02
54	7	B3-3	40ms90dB	54	0.068	0.251	51	0.067
55	7	B3-3	40ms90dB	55	0.007	0.674	64	0.196
56	7	B3-3	40ms100dB	56	0.007	0.166	47	0.032
57	7	B3-3	40ms100dB	57	0.029	0.088	205	0.026
58	7	B3-3	40ms120dB	58	0.013	0.114	45	0.021
59	7	B3-3	no stim	59	0.016	0.042	22	0.013
60	7	B3-3	40ms100dB	60	0	0.156	41	0.038
61	7	B3-3	40ms70dB	61	0.013	0.033	119	0.012
62	7	B3-3	40ms120dB	62	0.016	0.104	19	0.032
63	7	B3-3	40ms80dB	63	0.013	0.094	40	0.017
64	7	B3-3	no stim	64	0.023	0.046	210	0.014
65	7	B3-3	40ms120dB	65	0.007	0.573	41	0.145
66	7	B3-3	40ms120dB	66	-0.026	0.576	41	0.154
67	7	B3-3	40ms120dB	67	0.007	0.257	18	0.067
68	7	B3-3	40ms70dB	68	0.013	0.029	60	0.01
69	7	B3-3	40ms80dB	69	0.007	0.046	88	0.017
70	7	B3-3	40ms70dB	70	0.049	0.049	0	0.01			all
1	8	B3-4	40ms90dB	1	0	0.101	57	0.023		B3-4	no stim	0.072
2	8	B3-4	40ms90dB	2	0.01	0.4	30	0.103		B3-4	40ms70dB	0.0981
3	8	B3-4	40ms110dB	3	0.007	1.592	30	0.354		B3-4	40ms80dB	0.1281
4	8	B3-4	no stim	4	0.039	0.101	195	0.032		B3-4	40ms90dB	0.200273
5	8	B3-4	40ms80dB	5	-0.094	0.107	9	0.033		B3-4	40ms100dB	0.4678
6	8	B3-4	40ms110dB	6	0.007	1.797	30	0.41		B3-4	40ms110dB	0.8785
7	8	B3-4	no stim	7	-0.013	0.039	32	0.016		B3-4	40ms120dB	1.113
8	8	B3-4	40ms80dB	8	-0.036	0.137	50	0.042
9	8	B3-4	no stim	9	0.075	0.101	121	0.041
10	8	B3-4	40ms110dB	10	-0.036	0.466	29	0.093
11	8	B3-4	no stim	11	-0.02	0.039	61	0.014
12	8	B3-4	40ms120dB	12	0.033	1.39	29	0.318
13	8	B3-4	40ms110dB	13	-0.003	1.384	29	0.294
14	8	B3-4	40ms90dB	14	-0.049	0.335	29	0.079
15	8	B3-4	40ms80dB	15	-0.036	0.062	205	0.021
16	8	B3-4	40ms120dB	16	0.052	1.228	29	0.263
17	8	B3-4	40ms80dB	17	0.003	0.176	49	0.055
18	8	B3-4	40ms70dB	18	0.016	0.052	70	0.02
19	8	B3-4	40ms120dB	19	-0.01	1.81	29	0.424
20	8	B3-4	40ms100dB	20	0.042	0.801	30	0.187
21	8	B3-4	no stim	21	0.091	0.091	0	0.018
22	8	B3-4	40ms110dB	22	0.039	1.192	29	0.257
23	8	B3-4	40ms100dB	23	-0.218	0.43	30	0.092
24	8	B3-4	40ms80dB	24	0.02	0.173	95	0.059
25	8	B3-4	40ms90dB	25	0.013	0.296	31	0.063
26	8	B3-4	40ms100dB	26	0.007	0.303	27	0.088
27	8	B3-4	40ms110dB	27	0.029	0.703	28	0.12
28	8	B3-4	40ms100dB	28	-0.033	0.667	29	0.167
29	8	B3-4	40ms110dB	29	0.02	0.189	21	0.059
30	8	B3-4	40ms90dB	30	0.013	0.153	27	0.052
31	8	B3-4	40ms120dB	31	0.033	1.296	29	0.321
32	8	B3-4	40ms90dB	32	-0.042	0.339	29	0.077
33	8	B3-4	40ms100dB	33	0.007	0.274	26	0.09
34	8	B3-4	40ms90dB	34	0.02	0.101	56	0.024
35	8	B3-4	40ms80dB	35	0.01	0.16	95	0.056
36	8	B3-4	40ms110dB	36	0	0.391	28	0.086
37	8	B3-4	no stim	37	0.013	0.072	28	0.031
38	8	B3-4	40ms120dB	38	0.12	1.228	29	0.305
39	8	B3-4	40ms70dB	39	0.059	0.117	63	0.043
40	8	B3-4	40ms100dB	40	0	0.615	29	0.13
41	8	B3-4	40ms80dB	41	-0.003	0.098	43	0.031
42	8	B3-4	40ms90dB	42	0	0.182	29	0.037
43	8	B3-4	40ms70dB	43	0.036	0.059	149	0.02
44	8	B3-4	no stim	44	-0.016	0.13	126	0.053
45	8	B3-4	40ms80dB	45	0	0.101	77	0.047
46	8	B3-4	40ms110dB	46	-0.003	0.335	29	0.099
47	8	B3-4	40ms100dB	47	0.068	0.133	23	0.046
48	8	B3-4	40ms70dB	48	0.101	0.101	0	0.017
49	8	B3-4	40ms70dB	49	-0.081	0.352	157	0.085
50	8	B3-4	40ms70dB	50	0.013	0.075	11	0.03
51	8	B3-4	40ms110dB	51	-0.039	0.736	29	0.192
52	8	B3-4	no stim	52	-0.007	0.046	178	0.02
53	8	B3-4	40ms70dB	53	0.062	0.062	0	0.022
54	8	B3-4	40ms90dB	54	-0.033	0.153	27	0.039
55	8	B3-4	40ms90dB	55	0.143	0.143	0	0.036
56	8	B3-4	40ms100dB	56	0.013	0.238	30	0.071
57	8	B3-4	40ms100dB	57	-0.01	0.221	44	0.069
58	8	B3-4	40ms120dB	58	-0.068	0.28	30	0.085
59	8	B3-4	no stim	59	-0.147	0.055	135	0.025
60	8	B3-4	40ms100dB	60	0.02	0.996	30	0.236
61	8	B3-4	40ms70dB	61	-0.036	0.052	218	0.021
62	8	B3-4	40ms120dB	62	0.052	1.201	30	0.259
63	8	B3-4	40ms80dB	63	-0.059	0.075	13	0.026
64	8	B3-4	no stim	64	-0.023	0.046	88	0.017
65	8	B3-4	40ms120dB	65	0.107	1.244	30	0.314
66	8	B3-4	40ms120dB	66	-0.098	0.834	29	0.204
67	8	B3-4	40ms120dB	67	-0.007	0.619	29	0.16
68	8	B3-4	40ms70dB	68	0.023	0.049	34	0.018
69	8	B3-4	40ms80dB	69	-0.28	0.192	54	0.045
70	8	B3-4	40ms70dB	70	-0.01	0.062	193	0.025			all
1	7	B3-5	40ms90dB	1	-0.036	0.166	40	0.031		B3-5	no stim	0.0489
2	7	B3-5	40ms90dB	2	0.01	0.104	18	0.031		B3-5	40ms70dB	0.073
3	7	B3-5	40ms110dB	3	0.007	0.622	39	0.171		B3-5	40ms80dB	0.152
4	7	B3-5	no stim	4	0.01	0.033	19	0.012		B3-5	40ms90dB	0.117
5	7	B3-5	40ms80dB	5	0	0.062	34	0.011		B3-5	40ms100dB	0.2379
6	7	B3-5	40ms110dB	6	0.003	0.759	62	0.244		B3-5	40ms110dB	0.4576
7	7	B3-5	no stim	7	-0.01	0.068	174	0.023		B3-5	40ms120dB	0.5137
8	7	B3-5	40ms80dB	8	0.013	0.075	139	0.025
9	7	B3-5	no stim	9	0.007	0.046	195	0.014
10	7	B3-5	40ms110dB	10	0.016	0.505	61	0.135
11	7	B3-5	no stim	11	0.02	0.033	119	0.011
12	7	B3-5	40ms120dB	12	0.007	0.557	60	0.14
13	7	B3-5	40ms110dB	13	0.007	0.225	16	0.055
14	7	B3-5	40ms90dB	14	0.01	0.088	77	0.022
15	7	B3-5	40ms80dB	15	0.042	0.26	33	0.07
16	7	B3-5	40ms120dB	16	0.02	0.648	60	0.174
17	7	B3-5	40ms80dB	17	0	0.173	34	0.04
18	7	B3-5	40ms70dB	18	-0.016	0.046	36	0.011
19	7	B3-5	40ms120dB	19	-0.01	0.615	61	0.161
20	7	B3-5	40ms100dB	20	0.02	0.124	50	0.032
21	7	B3-5	no stim	21	-0.007	0.052	72	0.016
22	7	B3-5	40ms110dB	22	0.013	0.501	16	0.135
23	7	B3-5	40ms100dB	23	0.023	0.27	17	0.067
24	7	B3-5	40ms80dB	24	0.023	0.137	34	0.031
25	7	B3-5	40ms90dB	25	0.003	0.111	79	0.037
26	7	B3-5	40ms100dB	26	0.029	0.147	120	0.057
27	7	B3-5	40ms110dB	27	0	0.306	35	0.089
28	7	B3-5	40ms100dB	28	0.013	0.182	17	0.055
29	7	B3-5	40ms110dB	29	-0.016	0.557	61	0.147
30	7	B3-5	40ms90dB	30	0.007	0.124	54	0.036
31	7	B3-5	40ms120dB	31	0	0.462	61	0.115
32	7	B3-5	40ms90dB	32	0.042	0.173	36	0.033
33	7	B3-5	40ms100dB	33	0.007	0.654	61	0.176
34	7	B3-5	40ms90dB	34	0.026	0.111	123	0.039
35	7	B3-5	40ms80dB	35	0.003	0.192	33	0.046
36	7	B3-5	40ms110dB	36	0.029	0.505	62	0.137
37	7	B3-5	no stim	37	-0.026	0.042	81	0.013
38	7	B3-5	40ms120dB	38	0.013	0.456	60	0.12
39	7	B3-5	40ms70dB	39	0.007	0.029	55	0.01
40	7	B3-5	40ms100dB	40	0.036	0.091	31	0.035
41	7	B3-5	40ms80dB	41	0.003	0.107	57	0.026
42	7	B3-5	40ms90dB	42	0.013	0.072	26	0.019
43	7	B3-5	40ms70dB	43	0.02	0.176	37	0.031
44	7	B3-5	no stim	44	0	0.055	208	0.015
45	7	B3-5	40ms80dB	45	0.029	0.202	42	0.043
46	7	B3-5	40ms110dB	46	0.02	0.251	38	0.052
47	7	B3-5	40ms100dB	47	-0.023	0.283	39	0.055
48	7	B3-5	40ms70dB	48	0.013	0.033	20	0.01
49	7	B3-5	40ms70dB	49	-0.023	0.059	9	0.015
50	7	B3-5	40ms70dB	50	0.036	0.107	50	0.018
51	7	B3-5	40ms110dB	51	0.01	0.345	40	0.068
52	7	B3-5	no stim	52	-0.02	0.059	199	0.016
53	7	B3-5	40ms70dB	53	0.068	0.101	41	0.036
54	7	B3-5	40ms90dB	54	-0.039	0.117	36	0.025
55	7	B3-5	40ms90dB	55	-0.007	0.221	39	0.041
56	7	B3-5	40ms100dB	56	0.007	0.26	42	0.07
57	7	B3-5	40ms100dB	57	0.003	0.189	32	0.05
58	7	B3-5	40ms120dB	58	0.042	0.189	63	0.035
59	7	B3-5	no stim	59	0.029	0.065	50	0.018
60	7	B3-5	40ms100dB	60	0	0.179	36	0.036
61	7	B3-5	40ms70dB	61	0.01	0.036	134	0.011
62	7	B3-5	40ms120dB	62	-0.007	0.921	40	0.25
63	7	B3-5	40ms80dB	63	0.02	0.068	18	0.014
64	7	B3-5	no stim	64	0.01	0.036	192	0.013
65	7	B3-5	40ms120dB	65	0.016	0.733	62	0.203
66	7	B3-5	40ms120dB	66	-0.026	0.247	40	0.062
67	7	B3-5	40ms120dB	67	0.02	0.309	41	0.068
68	7	B3-5	40ms70dB	68	0.02	0.029	4	0.011
69	7	B3-5	40ms80dB	69	0.023	0.244	43	0.057
70	7	B3-5	40ms70dB	70	0.01	0.114	39	0.032			all
1	7	B4-1	40ms90dB	1	-0.003	0.036	129	0.013		B4-1	no stim	0.0502
2	7	B4-1	40ms90dB	2	-0.01	0.059	60	0.019		B4-1	40ms70dB	0.0448
3	7	B4-1	40ms110dB	3	-0.003	0.189	34	0.03		B4-1	40ms80dB	0.0511
4	7	B4-1	no stim	4	0.026	0.039	193	0.015		B4-1	40ms90dB	0.0482727
5	7	B4-1	40ms80dB	5	0.003	0.033	172	0.011		B4-1	40ms100dB	0.0764
6	7	B4-1	40ms110dB	6	0.023	0.049	67	0.019		B4-1	40ms110dB	0.0923
7	7	B4-1	no stim	7	0	0.081	218	0.026		B4-1	40ms120dB	0.1104
8	7	B4-1	40ms80dB	8	0.023	0.039	164	0.014
9	7	B4-1	no stim	9	-0.007	0.049	12	0.014
10	7	B4-1	40ms110dB	10	-0.016	0.189	37	0.041
11	7	B4-1	no stim	11	0.029	0.062	44	0.016
12	7	B4-1	40ms120dB	12	-0.016	0.055	197	0.019
13	7	B4-1	40ms110dB	13	0.023	0.059	54	0.014
14	7	B4-1	40ms90dB	14	-0.007	0.052	57	0.017
15	7	B4-1	40ms80dB	15	-0.007	0.036	59	0.013
16	7	B4-1	40ms120dB	16	0.023	0.065	19	0.015
17	7	B4-1	40ms80dB	17	0.016	0.042	91	0.015
18	7	B4-1	40ms70dB	18	-0.01	0.085	126	0.027
19	7	B4-1	40ms120dB	19	-0.01	0.081	18	0.024
20	7	B4-1	40ms100dB	20	0.003	0.081	36	0.019
21	7	B4-1	no stim	21	0.01	0.046	37	0.015
22	7	B4-1	40ms110dB	22	0.016	0.049	31	0.014
23	7	B4-1	40ms100dB	23	0.033	0.055	63	0.018
24	7	B4-1	40ms80dB	24	0.033	0.052	237	0.018
25	7	B4-1	40ms90dB	25	-0.007	0.062	82	0.019
26	7	B4-1	40ms100dB	26	-0.013	0.101	37	0.022
27	7	B4-1	40ms110dB	27	0.029	0.068	34	0.017
28	7	B4-1	40ms100dB	28	0.007	0.072	34	0.023
29	7	B4-1	40ms110dB	29	-0.013	0.059	29	0.016
30	7	B4-1	40ms90dB	30	-0.013	0.039	33	0.014
31	7	B4-1	40ms120dB	31	0	0.179	33	0.046
32	7	B4-1	40ms90dB	32	0.029	0.059	33	0.018
33	7	B4-1	40ms100dB	33	0.013	0.072	35	0.015
34	7	B4-1	40ms90dB	34	0.01	0.042	37	0.014
35	7	B4-1	40ms80dB	35	-0.007	0.052	104	0.02
36	7	B4-1	40ms110dB	36	0.033	0.075	29	0.015
37	7	B4-1	no stim	37	-0.003	0.049	198	0.013
38	7	B4-1	40ms120dB	38	0.033	0.133	33	0.02
39	7	B4-1	40ms70dB	39	-0.02	0.039	37	0.014
40	7	B4-1	40ms100dB	40	-0.068	0.13	35	0.032
41	7	B4-1	40ms80dB	41	-0.01	0.068	39	0.02
42	7	B4-1	40ms90dB	42	0.003	0.078	194	0.025
43	7	B4-1	40ms70dB	43	-0.033	0.046	12	0.018
44	7	B4-1	no stim	44	0.023	0.036	22	0.011
45	7	B4-1	40ms80dB	45	0.036	0.075	67	0.025
46	7	B4-1	40ms110dB	46	-0.016	0.15	34	0.037
47	7	B4-1	40ms100dB	47	0.01	0.068	87	0.024
48	7	B4-1	40ms70dB	48	0.003	0.039	89	0.013
49	7	B4-1	40ms70dB	49	0.003	0.029	30	0.011
50	7	B4-1	40ms70dB	50	-0.02	0.036	33	0.014
51	7	B4-1	40ms110dB	51	0.029	0.036	73	0.013
52	7	B4-1	no stim	52	0.023	0.049	236	0.014
53	7	B4-1	40ms70dB	53	0.003	0.033	145	0.011
54	7	B4-1	40ms90dB	54	0.026	0.039	117	0.011
55	7	B4-1	40ms90dB	55	0.026	0.065	78	0.019
56	7	B4-1	40ms100dB	56	0.026	0.052	29	0.02
57	7	B4-1	40ms100dB	57	-0.01	0.055	32	0.017
58	7	B4-1	40ms120dB	58	0.013	0.091	29	0.028
59	7	B4-1	no stim	59	0.01	0.052	115	0.016
60	7	B4-1	40ms100dB	60	0	0.078	32	0.025
61	7	B4-1	40ms70dB	61	0.013	0.046	57	0.014
62	7	B4-1	40ms120dB	62	0.026	0.13	29	0.034
63	7	B4-1	40ms80dB	63	0.01	0.029	53	0.01
64	7	B4-1	no stim	64	0.013	0.039	6	0.014
65	7	B4-1	40ms120dB	65	0	0.133	36	0.021
66	7	B4-1	40ms120dB	66	-0.016	0.133	31	0.037
67	7	B4-1	40ms120dB	67	0.013	0.104	38	0.021
68	7	B4-1	40ms70dB	68	0.02	0.046	175	0.015
69	7	B4-1	40ms80dB	69	0.013	0.085	98	0.028
70	7	B4-1	40ms70dB	70	0.036	0.049	49	0.011			all
1	8	B4-2	40ms90dB	1	0.046	0.176	30	0.025		B4-2	no stim	0.0538
2	8	B4-2	40ms90dB	2	-0.02	0.088	63	0.027		B4-2	40ms70dB	0.0501
3	8	B4-2	40ms110dB	3	0.036	1.426	29	0.257		B4-2	40ms80dB	0.1366
4	8	B4-2	no stim	4	0.075	0.075	0	0.023		B4-2	40ms90dB	0.169727
5	8	B4-2	40ms80dB	5	-0.01	0.107	41	0.02		B4-2	40ms100dB	0.3743
6	8	B4-2	40ms110dB	6	0.026	0.85	28	0.145		B4-2	40ms110dB	0.7792
7	8	B4-2	no stim	7	-0.065	0.023	20	0.008		B4-2	40ms120dB	0.7414
8	8	B4-2	40ms80dB	8	0.059	0.205	42	0.037
9	8	B4-2	no stim	9	-0.02	0.029	201	0.008
10	8	B4-2	40ms110dB	10	0.026	1.058	28	0.184
11	8	B4-2	no stim	11	-0.01	0.033	161	0.009
12	8	B4-2	40ms120dB	12	0.023	0.925	28	0.161
13	8	B4-2	40ms110dB	13	0.007	0.498	28	0.088
14	8	B4-2	40ms90dB	14	0.023	0.14	41	0.033
15	8	B4-2	40ms80dB	15	-0.078	0.221	41	0.047
16	8	B4-2	40ms120dB	16	0.042	0.925	28	0.163
17	8	B4-2	40ms80dB	17	0.052	0.12	42	0.024
18	8	B4-2	40ms70dB	18	-0.01	0.039	159	0.01
19	8	B4-2	40ms120dB	19	0.023	0.729	29	0.123
20	8	B4-2	40ms100dB	20	0.023	0.449	42	0.094
21	8	B4-2	no stim	21	0.007	0.062	249	0.02
22	8	B4-2	40ms110dB	22	0.052	0.938	28	0.164
23	8	B4-2	40ms100dB	23	-0.016	0.4	27	0.07
24	8	B4-2	40ms80dB	24	-0.081	0.098	40	0.022
25	8	B4-2	40ms90dB	25	0.059	0.238	30	0.041
26	8	B4-2	40ms100dB	26	-0.081	0.531	28	0.094
27	8	B4-2	40ms110dB	27	0.023	0.866	29	0.145
28	8	B4-2	40ms100dB	28	0.016	0.257	28	0.045
29	8	B4-2	40ms110dB	29	-0.078	0.544	29	0.098
30	8	B4-2	40ms90dB	30	0.013	0.28	42	0.053
31	8	B4-2	40ms120dB	31	0.068	0.882	29	0.177
32	8	B4-2	40ms90dB	32	0.072	0.137	62	0.039
33	8	B4-2	40ms100dB	33	-0.01	0.195	45	0.055
34	8	B4-2	40ms90dB	34	-0.065	0.212	41	0.042
35	8	B4-2	40ms80dB	35	0.003	0.127	43	0.027
36	8	B4-2	40ms110dB	36	-0.114	0.645	29	0.117
37	8	B4-2	no stim	37	-0.01	0.111	244	0.021
38	8	B4-2	40ms120dB	38	-0.02	0.863	28	0.17
39	8	B4-2	40ms70dB	39	0.062	0.062	0	0.021
40	8	B4-2	40ms100dB	40	0.029	0.374	45	0.083
41	8	B4-2	40ms80dB	41	0.033	0.173	40	0.038
42	8	B4-2	40ms90dB	42	-0.062	0.189	42	0.043
43	8	B4-2	40ms70dB	43	0.013	0.068	44	0.019
44	8	B4-2	no stim	44	0.003	0.059	76	0.024
45	8	B4-2	40ms80dB	45	0.013	0.143	45	0.028
46	8	B4-2	40ms110dB	46	-0.013	0.29	42	0.051
47	8	B4-2	40ms100dB	47	-0.01	0.645	29	0.112
48	8	B4-2	40ms70dB	48	0.049	0.055	48	0.01
49	8	B4-2	40ms70dB	49	-0.02	0.088	54	0.019
50	8	B4-2	40ms70dB	50	0.01	0.039	69	0.012
51	8	B4-2	40ms110dB	51	-0.088	0.677	29	0.124
52	8	B4-2	no stim	52	-0.003	0.042	36	0.012
53	8	B4-2	40ms70dB	53	-0.068	0.042	133	0.013
54	8	B4-2	40ms90dB	54	0.052	0.068	21	0.015
55	8	B4-2	40ms90dB	55	0	0.339	28	0.06
56	8	B4-2	40ms100dB	56	-0.062	0.267	29	0.069
57	8	B4-2	40ms100dB	57	0.007	0.319	29	0.088
58	8	B4-2	40ms120dB	58	-0.13	0.687	47	0.177
59	8	B4-2	no stim	59	0.013	0.055	247	0.022
60	8	B4-2	40ms100dB	60	0.052	0.306	29	0.071
61	8	B4-2	40ms70dB	61	0.036	0.039	77	0.015
62	8	B4-2	40ms120dB	62	-0.062	0.921	28	0.156
63	8	B4-2	40ms80dB	63	0.003	0.104	44	0.032
64	8	B4-2	no stim	64	-0.01	0.049	164	0.018
65	8	B4-2	40ms120dB	65	-0.029	0.147	31	0.039
66	8	B4-2	40ms120dB	66	-0.013	0.671	28	0.114
67	8	B4-2	40ms120dB	67	-0.049	0.664	29	0.112
68	8	B4-2	40ms70dB	68	-0.114	0.023	83	0.008
69	8	B4-2	40ms80dB	69	0.01	0.068	18	0.017
70	8	B4-2	40ms70dB	70	0.046	0.046	0	0.01			all
1	8	B4-3	40ms90dB	1	0.003	0.111	37	0.024		B4-3	no stim	0.0633
2	8	B4-3	40ms90dB	2	0.075	0.114	42	0.025		B4-3	40ms70dB	0.0508
3	8	B4-3	40ms110dB	3	0.088	0.508	28	0.091		B4-3	40ms80dB	0.0799
4	8	B4-3	no stim	4	0.062	0.062	0	0.016		B4-3	40ms90dB	0.111545
5	8	B4-3	40ms80dB	5	-0.013	0.052	72	0.014		B4-3	40ms100dB	0.1848
6	8	B4-3	40ms110dB	6	0.039	0.378	29	0.063		B4-3	40ms110dB	0.3186
7	8	B4-3	no stim	7	0.052	0.052	0	0.012		B4-3	40ms120dB	0.2779
8	8	B4-3	40ms80dB	8	0.059	0.16	45	0.034
9	8	B4-3	no stim	9	0.02	0.039	242	0.01
10	8	B4-3	40ms110dB	10	-0.072	0.313	29	0.059
11	8	B4-3	no stim	11	-0.007	0.072	33	0.032
12	8	B4-3	40ms120dB	12	-0.01	0.303	28	0.065
13	8	B4-3	40ms110dB	13	0.023	0.147	29	0.037
14	8	B4-3	40ms90dB	14	0.042	0.055	46	0.017
15	8	B4-3	40ms80dB	15	-0.111	0.033	105	0.011
16	8	B4-3	40ms120dB	16	0.042	0.427	27	0.073
17	8	B4-3	40ms80dB	17	0.042	0.14	29	0.041
18	8	B4-3	40ms70dB	18	0.026	0.088	51	0.02
19	8	B4-3	40ms120dB	19	0	0.44	29	0.078
20	8	B4-3	40ms100dB	20	-0.01	0.12	28	0.031
21	8	B4-3	no stim	21	0.088	0.088	0	0.017
22	8	B4-3	40ms110dB	22	-0.029	0.619	27	0.098
23	8	B4-3	40ms100dB	23	0.023	0.293	28	0.05
24	8	B4-3	40ms80dB	24	-0.007	0.052	73	0.014
25	8	B4-3	40ms90dB	25	0.01	0.085	45	0.022
26	8	B4-3	40ms100dB	26	0.01	0.107	44	0.022
27	8	B4-3	40ms110dB	27	-0.065	0.205	28	0.027
28	8	B4-3	40ms100dB	28	0	0.166	28	0.029
29	8	B4-3	40ms110dB	29	-0.007	0.117	45	0.031
30	8	B4-3	40ms90dB	30	-0.033	0.081	58	0.021
31	8	B4-3	40ms120dB	31	-0.007	0.316	45	0.074
32	8	B4-3	40ms90dB	32	-0.088	0.137	69	0.052
33	8	B4-3	40ms100dB	33	0.049	0.257	45	0.063
34	8	B4-3	40ms90dB	34	-0.003	0.081	23	0.024
35	8	B4-3	40ms80dB	35	-0.039	0.075	25	0.02
36	8	B4-3	40ms110dB	36	-0.01	0.277	29	0.054
37	8	B4-3	no stim	37	0.016	0.072	35	0.024
38	8	B4-3	40ms120dB	38	-0.023	0.824	29	0.151
39	8	B4-3	40ms70dB	39	0.036	0.052	30	0.013
40	8	B4-3	40ms100dB	40	-0.01	0.303	30	0.06
41	8	B4-3	40ms80dB	41	0.049	0.16	46	0.044
42	8	B4-3	40ms90dB	42	-0.01	0.104	34	0.016
43	8	B4-3	40ms70dB	43	0.029	0.052	24	0.012
44	8	B4-3	no stim	44	-0.039	0.098	8	0.019
45	8	B4-3	40ms80dB	45	0.052	0.052	0	0.016
46	8	B4-3	40ms110dB	46	0.02	0.225	29	0.04
47	8	B4-3	40ms100dB	47	0.016	0.16	30	0.027
48	8	B4-3	40ms70dB	48	0.046	0.046	0	0.014
49	8	B4-3	40ms70dB	49	0.033	0.042	154	0.011
50	8	B4-3	40ms70dB	50	0.016	0.033	196	0.011
51	8	B4-3	40ms110dB	51	-0.016	0.397	28	0.073
52	8	B4-3	no stim	52	0.049	0.049	0	0.011
53	8	B4-3	40ms70dB	53	0.02	0.039	74	0.012
54	8	B4-3	40ms90dB	54	-0.055	0.215	42	0.04
55	8	B4-3	40ms90dB	55	-0.007	0.244	65	0.065
56	8	B4-3	40ms100dB	56	-0.039	0.12	26	0.029
57	8	B4-3	40ms100dB	57	-0.055	0.247	43	0.058
58	8	B4-3	40ms120dB	58	-0.039	0.117	40	0.032
59	8	B4-3	no stim	59	-0.124	0.039	13	0.012
60	8	B4-3	40ms100dB	60	0.007	0.075	150	0.031
61	8	B4-3	40ms70dB	61	0.029	0.055	105	0.019
62	8	B4-3	40ms120dB	62	-0.114	0.055	18	0.018
63	8	B4-3	40ms80dB	63	-0.01	0.042	73	0.011
64	8	B4-3	no stim	64	-0.026	0.062	105	0.019
65	8	B4-3	40ms120dB	65	0.052	0.085	19	0.023
66	8	B4-3	40ms120dB	66	0.013	0.111	45	0.025
67	8	B4-3	40ms120dB	67	-0.003	0.101	53	0.025
68	8	B4-3	40ms70dB	68	0.02	0.036	3	0.01
69	8	B4-3	40ms80dB	69	0.033	0.033	0	0.012
70	8	B4-3	40ms70dB	70	-0.081	0.065	27	0.017			all
1	7	B4-4	40ms90dB	1	0.02	0.169	36	0.04		B4-4	no stim	0.0448
2	7	B4-4	40ms90dB	2	-0.023	0.104	33	0.031		B4-4	40ms70dB	0.0451
3	7	B4-4	40ms110dB	3	-0.007	0.322	60	0.1		B4-4	40ms80dB	0.0894
4	7	B4-4	no stim	4	0.013	0.033	92	0.011		B4-4	40ms90dB	0.130727
5	7	B4-4	40ms80dB	5	0.026	0.042	58	0.011		B4-4	40ms100dB	0.266
6	7	B4-4	40ms110dB	6	0.007	0.358	61	0.099		B4-4	40ms110dB	0.3569
7	7	B4-4	no stim	7	0	0.046	194	0.012		B4-4	40ms120dB	0.4096
8	7	B4-4	40ms80dB	8	0.013	0.208	36	0.045
9	7	B4-4	no stim	9	0.026	0.033	116	0.011
10	7	B4-4	40ms110dB	10	0	0.29	16	0.066
11	7	B4-4	no stim	11	0.016	0.049	21	0.014
12	7	B4-4	40ms120dB	12	0.023	0.342	60	0.101
13	7	B4-4	40ms110dB	13	-0.023	0.326	16	0.074
14	7	B4-4	40ms90dB	14	0.02	0.163	62	0.036
15	7	B4-4	40ms80dB	15	0.023	0.117	56	0.036
16	7	B4-4	40ms120dB	16	0.023	0.335	60	0.101
17	7	B4-4	40ms80dB	17	-0.007	0.042	60	0.014
18	7	B4-4	40ms70dB	18	0.007	0.049	111	0.015
19	7	B4-4	40ms120dB	19	0.036	0.306	60	0.08
20	7	B4-4	40ms100dB	20	0.007	0.195	16	0.061
21	7	B4-4	no stim	21	0.013	0.029	218	0.01
22	7	B4-4	40ms110dB	22	-0.01	0.368	61	0.106
23	7	B4-4	40ms100dB	23	-0.01	0.221	17	0.065
24	7	B4-4	40ms80dB	24	0.013	0.078	57	0.016
25	7	B4-4	40ms90dB	25	0.029	0.13	35	0.029
26	7	B4-4	40ms100dB	26	0.013	0.251	17	0.057
27	7	B4-4	40ms110dB	27	0.003	0.355	61	0.106
28	7	B4-4	40ms100dB	28	0.007	0.257	61	0.06
29	7	B4-4	40ms110dB	29	0.026	0.348	61	0.098
30	7	B4-4	40ms90dB	30	0.007	0.117	36	0.03
31	7	B4-4	40ms120dB	31	0.029	0.303	29	0.064
32	7	B4-4	40ms90dB	32	-0.023	0.133	36	0.028
33	7	B4-4	40ms100dB	33	-0.026	0.218	40	0.057
34	7	B4-4	40ms90dB	34	-0.023	0.143	62	0.045
35	7	B4-4	40ms80dB	35	0.026	0.111	36	0.029
36	7	B4-4	40ms110dB	36	0.026	0.524	62	0.153
37	7	B4-4	no stim	37	0.029	0.052	157	0.019
38	7	B4-4	40ms120dB	38	-0.003	0.3	32	0.045
39	7	B4-4	40ms70dB	39	0.007	0.036	226	0.012
40	7	B4-4	40ms100dB	40	0.016	0.287	17	0.081
41	7	B4-4	40ms80dB	41	0.013	0.078	54	0.019
42	7	B4-4	40ms90dB	42	0.036	0.147	61	0.044
43	7	B4-4	40ms70dB	43	0.039	0.059	46	0.016
44	7	B4-4	no stim	44	-0.01	0.033	59	0.012
45	7	B4-4	40ms80dB	45	0.01	0.062	22	0.014
46	7	B4-4	40ms110dB	46	-0.007	0.326	17	0.088
47	7	B4-4	40ms100dB	47	-0.01	0.322	62	0.086
48	7	B4-4	40ms70dB	48	0.003	0.046	60	0.012
49	7	B4-4	40ms70dB	49	0.02	0.029	64	0.009
50	7	B4-4	40ms70dB	50	0.013	0.059	37	0.016
51	7	B4-4	40ms110dB	51	0.046	0.352	61	0.086
52	7	B4-4	no stim	52	0.029	0.039	93	0.012
53	7	B4-4	40ms70dB	53	0.013	0.039	101	0.014
54	7	B4-4	40ms90dB	54	0.013	0.117	34	0.025
55	7	B4-4	40ms90dB	55	0	0.215	64	0.054
56	7	B4-4	40ms100dB	56	0.007	0.215	62	0.051
57	7	B4-4	40ms100dB	57	-0.023	0.329	62	0.089
58	7	B4-4	40ms120dB	58	0.01	0.475	62	0.122
59	7	B4-4	no stim	59	-0.013	0.046	40	0.015
60	7	B4-4	40ms100dB	60	-0.01	0.365	63	0.107
61	7	B4-4	40ms70dB	61	0.013	0.036	117	0.012
62	7	B4-4	40ms120dB	62	0	0.244	37	0.062
63	7	B4-4	40ms80dB	63	0.013	0.088	35	0.021
64	7	B4-4	no stim	64	0.026	0.088	105	0.03
65	7	B4-4	40ms120dB	65	-0.01	0.762	62	0.203
66	7	B4-4	40ms120dB	66	0.02	0.615	62	0.161
67	7	B4-4	40ms120dB	67	-0.01	0.414	62	0.123
68	7	B4-4	40ms70dB	68	0.042	0.065	3	0.016
69	7	B4-4	40ms80dB	69	0	0.068	56	0.015
70	7	B4-4	40ms70dB	70	0.003	0.033	198	0.011			all
1	7	B5-1	40ms90dB	1	0.01	0.179	42	0.049		B5-1	no stim	0.0481
2	7	B5-1	40ms90dB	2	0.02	0.322	40	0.063		B5-1	40ms70dB	0.0434
3	7	B5-1	40ms110dB	3	0	1.114	63	0.335		B5-1	40ms80dB	0.1418
4	7	B5-1	no stim	4	-0.003	0.029	84	0.01		B5-1	40ms90dB	0.263182
5	7	B5-1	40ms80dB	5	0.01	0.088	36	0.015		B5-1	40ms100dB	0.6808
6	7	B5-1	40ms110dB	6	0.013	1.179	62	0.368		B5-1	40ms110dB	0.7474
7	7	B5-1	no stim	7	-0.007	0.042	224	0.012		B5-1	40ms120dB	0.9779
8	7	B5-1	40ms80dB	8	0.013	0.059	40	0.016
9	7	B5-1	no stim	9	0.01	0.042	25	0.014
10	7	B5-1	40ms110dB	10	0.003	1.026	62	0.319
11	7	B5-1	no stim	11	-0.007	0.036	15	0.011
12	7	B5-1	40ms120dB	12	-0.01	0.983	62	0.306
13	7	B5-1	40ms110dB	13	-0.01	0.847	62	0.26
14	7	B5-1	40ms90dB	14	0	0.404	62	0.1
15	7	B5-1	40ms80dB	15	0.036	0.111	18	0.032
16	7	B5-1	40ms120dB	16	0.042	1.133	63	0.35
17	7	B5-1	40ms80dB	17	0.013	0.355	64	0.102
18	7	B5-1	40ms70dB	18	0.01	0.033	97	0.011
19	7	B5-1	40ms120dB	19	0.016	0.817	62	0.267
20	7	B5-1	40ms100dB	20	0.013	0.733	63	0.215
21	7	B5-1	no stim	21	-0.013	0.042	238	0.016
22	7	B5-1	40ms110dB	22	-0.007	0.147	17	0.043
23	7	B5-1	40ms100dB	23	-0.01	0.498	42	0.153
24	7	B5-1	40ms80dB	24	0.01	0.085	62	0.025
25	7	B5-1	40ms90dB	25	0.013	0.531	64	0.142
26	7	B5-1	40ms100dB	26	0.042	0.71	64	0.211
27	7	B5-1	40ms110dB	27	-0.013	0.729	63	0.21
28	7	B5-1	40ms100dB	28	0.007	0.749	61	0.213
29	7	B5-1	40ms110dB	29	-0.003	0.843	62	0.252
30	7	B5-1	40ms90dB	30	-0.01	0.28	61	0.1
31	7	B5-1	40ms120dB	31	0.055	1.022	62	0.306
32	7	B5-1	40ms90dB	32	-0.01	0.218	39	0.065
33	7	B5-1	40ms100dB	33	-0.007	0.674	61	0.199
34	7	B5-1	40ms90dB	34	0.046	0.065	3	0.019
35	7	B5-1	40ms80dB	35	0.01	0.186	37	0.047
36	7	B5-1	40ms110dB	36	-0.02	0.902	62	0.253
37	7	B5-1	no stim	37	-0.029	0.072	33	0.018
38	7	B5-1	40ms120dB	38	0.01	1.058	62	0.307
39	7	B5-1	40ms70dB	39	0.01	0.046	35	0.015
40	7	B5-1	40ms100dB	40	-0.013	0.55	62	0.158
41	7	B5-1	40ms80dB	41	0.01	0.205	33	0.037
42	7	B5-1	40ms90dB	42	0.02	0.365	38	0.101
43	7	B5-1	40ms70dB	43	0.01	0.036	247	0.012
44	7	B5-1	no stim	44	-0.01	0.055	58	0.018
45	7	B5-1	40ms80dB	45	-0.01	0.033	238	0.013
46	7	B5-1	40ms110dB	46	-0.033	0.537	40	0.133
47	7	B5-1	40ms100dB	47	-0.007	0.511	64	0.144
48	7	B5-1	40ms70dB	48	0.039	0.039	0	0.013
49	7	B5-1	40ms70dB	49	0.016	0.046	145	0.014
50	7	B5-1	40ms70dB	50	0.003	0.042	61	0.012
51	7	B5-1	40ms110dB	51	0.029	0.15	42	0.042
52	7	B5-1	no stim	52	0.039	0.049	2	0.017
53	7	B5-1	40ms70dB	53	0	0.039	245	0.012
54	7	B5-1	40ms90dB	54	0.042	0.3	41	0.059
55	7	B5-1	40ms90dB	55	0.003	0.231	37	0.06
56	7	B5-1	40ms100dB	56	-0.026	0.573	38	0.127
57	7	B5-1	40ms100dB	57	0.046	0.853	63	0.253
58	7	B5-1	40ms120dB	58	0	1.263	41	0.387
59	7	B5-1	no stim	59	-0.029	0.081	80	0.032
60	7	B5-1	40ms100dB	60	0.013	0.957	63	0.266
61	7	B5-1	40ms70dB	61	-0.016	0.042	54	0.017
62	7	B5-1	40ms120dB	62	-0.003	1.127	62	0.35
63	7	B5-1	40ms80dB	63	0.023	0.14	34	0.021
64	7	B5-1	no stim	64	0.013	0.033	90	0.009
65	7	B5-1	40ms120dB	65	0.01	0.446	60	0.113
66	7	B5-1	40ms120dB	66	0.039	0.996	63	0.313
67	7	B5-1	40ms120dB	67	-0.003	0.934	62	0.268
68	7	B5-1	40ms70dB	68	0.026	0.059	4	0.016
69	7	B5-1	40ms80dB	69	0.003	0.156	35	0.045
70	7	B5-1	40ms70dB	70	-0.007	0.052	12	0.017			all
1	8	B5-2	40ms90dB	1	0.01	0.12	33	0.021		B5-2	no stim	0.0561
2	8	B5-2	40ms90dB	2	0.023	0.241	31	0.039		B5-2	40ms70dB	0.0589
3	8	B5-2	40ms110dB	3	0.016	0.293	30	0.055		B5-2	40ms80dB	0.0863
4	8	B5-2	no stim	4	0.007	0.033	195	0.01		B5-2	40ms90dB	0.126909
5	8	B5-2	40ms80dB	5	-0.007	0.049	46	0.013		B5-2	40ms100dB	0.1609
6	8	B5-2	40ms110dB	6	0.068	0.394	29	0.076		B5-2	40ms110dB	0.2278
7	8	B5-2	no stim	7	0.02	0.033	99	0.012		B5-2	40ms120dB	0.2091
8	8	B5-2	40ms80dB	8	0.007	0.127	34	0.026
9	8	B5-2	no stim	9	0.026	0.036	46	0.011
10	8	B5-2	40ms110dB	10	-0.049	0.094	30	0.028
11	8	B5-2	no stim	11	0.029	0.029	0	0.01
12	8	B5-2	40ms120dB	12	-0.016	0.283	31	0.056
13	8	B5-2	40ms110dB	13	0	0.365	30	0.066
14	8	B5-2	40ms90dB	14	0.013	0.12	76	0.031
15	8	B5-2	40ms80dB	15	0.023	0.052	47	0.02
16	8	B5-2	40ms120dB	16	0.007	0.316	29	0.067
17	8	B5-2	40ms80dB	17	0.026	0.049	56	0.014
18	8	B5-2	40ms70dB	18	-0.039	0.13	48	0.029
19	8	B5-2	40ms120dB	19	0.029	0.173	30	0.031
20	8	B5-2	40ms100dB	20	0.081	0.081	0	0.025
21	8	B5-2	no stim	21	0.065	0.088	69	0.023
22	8	B5-2	40ms110dB	22	-0.094	0.094	34	0.026
23	8	B5-2	40ms100dB	23	0	0.244	31	0.051
24	8	B5-2	40ms80dB	24	0.036	0.072	15	0.02
25	8	B5-2	40ms90dB	25	-0.12	0.062	102	0.021
26	8	B5-2	40ms100dB	26	-0.003	0.453	30	0.073
27	8	B5-2	40ms110dB	27	0.039	0.182	31	0.037
28	8	B5-2	40ms100dB	28	0.023	0.179	35	0.049
29	8	B5-2	40ms110dB	29	0.007	0.101	28	0.027
30	8	B5-2	40ms90dB	30	-0.026	0.059	24	0.014
31	8	B5-2	40ms120dB	31	0.059	0.124	26	0.032
32	8	B5-2	40ms90dB	32	0.062	0.065	51	0.02
33	8	B5-2	40ms100dB	33	0.026	0.075	33	0.024
34	8	B5-2	40ms90dB	34	0.055	0.195	30	0.037
35	8	B5-2	40ms80dB	35	0.026	0.042	57	0.012
36	8	B5-2	40ms110dB	36	-0.01	0.189	29	0.033
37	8	B5-2	no stim	37	-0.01	0.065	234	0.014
38	8	B5-2	40ms120dB	38	0.039	0.339	30	0.056
39	8	B5-2	40ms70dB	39	0.013	0.036	117	0.012
40	8	B5-2	40ms100dB	40	-0.033	0.186	32	0.036
41	8	B5-2	40ms80dB	41	0.036	0.267	32	0.037
42	8	B5-2	40ms90dB	42	0.029	0.179	31	0.028
43	8	B5-2	40ms70dB	43	0.065	0.065	0	0.01
44	8	B5-2	no stim	44	0.033	0.033	0	0.012
45	8	B5-2	40ms80dB	45	-0.016	0.098	45	0.024
46	8	B5-2	40ms110dB	46	0.059	0.436	29	0.064
47	8	B5-2	40ms100dB	47	0.007	0.127	56	0.026
48	8	B5-2	40ms70dB	48	0.059	0.059	0	0.012
49	8	B5-2	40ms70dB	49	0.049	0.055	2	0.017
50	8	B5-2	40ms70dB	50	-0.052	0.029	160	0.008
51	8	B5-2	40ms110dB	51	0.007	0.13	67	0.041
52	8	B5-2	no stim	52	-0.016	0.091	236	0.018
53	8	B5-2	40ms70dB	53	-0.023	0.046	12	0.011
54	8	B5-2	40ms90dB	54	0.059	0.212	30	0.032
55	8	B5-2	40ms90dB	55	0.088	0.143	70	0.037
56	8	B5-2	40ms100dB	56	-0.01	0.059	98	0.019
57	8	B5-2	40ms100dB	57	0.033	0.098	51	0.027
58	8	B5-2	40ms120dB	58	-0.039	0.339	28	0.051
59	8	B5-2	no stim	59	-0.062	0.111	133	0.027
60	8	B5-2	40ms100dB	60	-0.003	0.107	28	0.024
61	8	B5-2	40ms70dB	61	0.026	0.055	163	0.018
62	8	B5-2	40ms120dB	62	0.039	0.169	20	0.041
63	8	B5-2	40ms80dB	63	0.046	0.065	69	0.023
64	8	B5-2	no stim	64	0.016	0.042	3	0.012
65	8	B5-2	40ms120dB	65	0.042	0.081	55	0.021
66	8	B5-2	40ms120dB	66	-0.13	0.124	20	0.038
67	8	B5-2	40ms120dB	67	0.036	0.143	27	0.044
68	8	B5-2	40ms70dB	68	-0.02	0.042	125	0.017
69	8	B5-2	40ms80dB	69	0.026	0.042	21	0.015
70	8	B5-2	40ms70dB	70	0.042	0.072	18	0.02			all
1	7	B5-3	40ms90dB	1	0.039	0.58	66	0.17		B5-3	no stim	0.046
2	7	B5-3	40ms90dB	2	-0.01	0.293	45	0.084		B5-3	40ms70dB	0.0397
3	7	B5-3	40ms110dB	3	0.01	0.391	17	0.109		B5-3	40ms80dB	0.0723
4	7	B5-3	no stim	4	-0.013	0.033	108	0.011		B5-3	40ms90dB	0.183545
5	7	B5-3	40ms80dB	5	-0.01	0.072	46	0.021		B5-3	40ms100dB	0.181
6	7	B5-3	40ms110dB	6	0.01	0.274	41	0.081		B5-3	40ms110dB	0.301
7	7	B5-3	no stim	7	-0.007	0.039	242	0.014		B5-3	40ms120dB	0.2496
8	7	B5-3	40ms80dB	8	-0.013	0.039	82	0.014
9	7	B5-3	no stim	9	0.013	0.046	167	0.015
10	7	B5-3	40ms110dB	10	0.029	0.29	16	0.075
11	7	B5-3	no stim	11	-0.007	0.042	176	0.014
12	7	B5-3	40ms120dB	12	0.013	0.257	16	0.061
13	7	B5-3	40ms110dB	13	0.023	0.329	17	0.077
14	7	B5-3	40ms90dB	14	-0.003	0.166	17	0.034
15	7	B5-3	40ms80dB	15	-0.02	0.078	63	0.022
16	7	B5-3	40ms120dB	16	0	0.293	17	0.071
17	7	B5-3	40ms80dB	17	0.029	0.049	45	0.017
18	7	B5-3	40ms70dB	18	0	0.039	151	0.013
19	7	B5-3	40ms120dB	19	-0.01	0.319	63	0.087
20	7	B5-3	40ms100dB	20	0.033	0.199	63	0.048
21	7	B5-3	no stim	21	-0.007	0.055	11	0.018
22	7	B5-3	40ms110dB	22	0.029	0.316	17	0.076
23	7	B5-3	40ms100dB	23	0.033	0.189	64	0.048
24	7	B5-3	40ms80dB	24	0.026	0.114	64	0.024
25	7	B5-3	40ms90dB	25	0.007	0.078	17	0.023
26	7	B5-3	40ms100dB	26	-0.01	0.208	63	0.051
27	7	B5-3	40ms110dB	27	0.023	0.329	64	0.087
28	7	B5-3	40ms100dB	28	0.062	0.176	63	0.045
29	7	B5-3	40ms110dB	29	0	0.153	16	0.031
30	7	B5-3	40ms90dB	30	0.007	0.16	18	0.043
31	7	B5-3	40ms120dB	31	0.02	0.27	16	0.071
32	7	B5-3	40ms90dB	32	0.013	0.091	65	0.023
33	7	B5-3	40ms100dB	33	0.039	0.156	18	0.039
34	7	B5-3	40ms90dB	34	0.003	0.13	65	0.036
35	7	B5-3	40ms80dB	35	0.033	0.039	64	0.013
36	7	B5-3	40ms110dB	36	0.003	0.335	17	0.099
37	7	B5-3	no stim	37	-0.01	0.036	30	0.011
38	7	B5-3	40ms120dB	38	0.026	0.277	44	0.068
39	7	B5-3	40ms70dB	39	0.003	0.039	153	0.012
40	7	B5-3	40ms100dB	40	0.026	0.231	65	0.06
41	7	B5-3	40ms80dB	41	0.007	0.042	56	0.014
42	7	B5-3	40ms90dB	42	0.033	0.192	65	0.053
43	7	B5-3	40ms70dB	43	0.016	0.033	204	0.011
44	7	B5-3	no stim	44	0.01	0.046	92	0.014
45	7	B5-3	40ms80dB	45	0.007	0.117	46	0.026
46	7	B5-3	40ms110dB	46	0.003	0.238	63	0.06
47	7	B5-3	40ms100dB	47	0.007	0.133	39	0.038
48	7	B5-3	40ms70dB	48	-0.01	0.036	38	0.013
49	7	B5-3	40ms70dB	49	0.033	0.059	45	0.016
50	7	B5-3	40ms70dB	50	0.013	0.029	45	0.011
51	7	B5-3	40ms110dB	51	0.026	0.355	43	0.101
52	7	B5-3	no stim	52	0	0.042	179	0.014
53	7	B5-3	40ms70dB	53	-0.003	0.042	79	0.014
54	7	B5-3	40ms90dB	54	0.039	0.111	43	0.031
55	7	B5-3	40ms90dB	55	0.003	0.218	46	0.067
56	7	B5-3	40ms100dB	56	-0.01	0.28	18	0.069
57	7	B5-3	40ms100dB	57	-0.013	0.16	37	0.038
58	7	B5-3	40ms120dB	58	0	0.12	78	0.03
59	7	B5-3	no stim	59	0.007	0.049	183	0.015
60	7	B5-3	40ms100dB	60	0.003	0.078	41	0.017
61	7	B5-3	40ms70dB	61	0	0.042	40	0.013
62	7	B5-3	40ms120dB	62	0.036	0.384	42	0.118
63	7	B5-3	40ms80dB	63	0.049	0.101	41	0.022
64	7	B5-3	no stim	64	0.016	0.072	169	0.019
65	7	B5-3	40ms120dB	65	0	0.381	42	0.101
66	7	B5-3	40ms120dB	66	0.003	0.081	55	0.023
67	7	B5-3	40ms120dB	67	0.023	0.114	41	0.037
68	7	B5-3	40ms70dB	68	-0.01	0.042	82	0.014
69	7	B5-3	40ms80dB	69	0.013	0.072	38	0.021
70	7	B5-3	40ms70dB	70	0.016	0.036	231	0.011			all
1	8	B5-4	40ms90dB	1	0.029	0.742	30	0.122		B5-4	no stim	0.058
2	8	B5-4	40ms90dB	2	0.026	0.462	30	0.064		B5-4	40ms70dB	0.041
3	8	B5-4	40ms110dB	3	0.013	1.234	29	0.194		B5-4	40ms80dB	0.2029
4	8	B5-4	no stim	4	0.049	0.059	25	0.014		B5-4	40ms90dB	0.356273
5	8	B5-4	40ms80dB	5	-0.023	0.098	34	0.016		B5-4	40ms100dB	0.4899
6	8	B5-4	40ms110dB	6	0.042	0.785	29	0.119		B5-4	40ms110dB	0.8483
7	8	B5-4	no stim	7	0.059	0.059	0	0.011		B5-4	40ms120dB	0.776
8	8	B5-4	40ms80dB	8	-0.02	0.264	30	0.051
9	8	B5-4	no stim	9	0.088	0.088	0	0.011
10	8	B5-4	40ms110dB	10	0.068	0.619	28	0.087
11	8	B5-4	no stim	11	0.046	0.081	78	0.029
12	8	B5-4	40ms120dB	12	-0.003	0.593	28	0.079
13	8	B5-4	40ms110dB	13	-0.02	0.775	28	0.124
14	8	B5-4	40ms90dB	14	0.059	0.29	29	0.053
15	8	B5-4	40ms80dB	15	0.026	0.072	49	0.019
16	8	B5-4	40ms120dB	16	0.033	0.713	27	0.128
17	8	B5-4	40ms80dB	17	-0.01	0.117	30	0.026
18	8	B5-4	40ms70dB	18	-0.036	0.042	2	0.013
19	8	B5-4	40ms120dB	19	0.049	0.987	28	0.175
20	8	B5-4	40ms100dB	20	0.02	0.86	29	0.131
21	8	B5-4	no stim	21	-0.023	0.026	125	0.01
22	8	B5-4	40ms110dB	22	-0.016	0.726	28	0.133
23	8	B5-4	40ms100dB	23	-0.003	0.355	29	0.059
24	8	B5-4	40ms80dB	24	-0.042	0.14	31	0.027
25	8	B5-4	40ms90dB	25	0.059	0.247	30	0.039
26	8	B5-4	40ms100dB	26	-0.104	0.195	42	0.04
27	8	B5-4	40ms110dB	27	-0.124	0.55	29	0.089
28	8	B5-4	40ms100dB	28	0.049	0.641	29	0.094
29	8	B5-4	40ms110dB	29	0	0.967	28	0.145
30	8	B5-4	40ms90dB	30	-0.023	0.384	30	0.065
31	8	B5-4	40ms120dB	31	-0.033	0.755	27	0.142
32	8	B5-4	40ms90dB	32	0.059	0.736	30	0.13
33	8	B5-4	40ms100dB	33	-0.029	0.749	29	0.143
34	8	B5-4	40ms90dB	34	0.046	0.332	29	0.063
35	8	B5-4	40ms80dB	35	-0.055	0.274	30	0.045
36	8	B5-4	40ms110dB	36	-0.01	0.961	28	0.155
37	8	B5-4	no stim	37	0.016	0.075	9	0.023
38	8	B5-4	40ms120dB	38	-0.007	0.69	27	0.111
39	8	B5-4	40ms70dB	39	0.01	0.049	51	0.014
40	8	B5-4	40ms100dB	40	0.033	0.182	30	0.041
41	8	B5-4	40ms80dB	41	0.029	0.638	30	0.094
42	8	B5-4	40ms90dB	42	0.007	0.195	31	0.037
43	8	B5-4	40ms70dB	43	0.055	0.055	0	0.009
44	8	B5-4	no stim	44	0.055	0.055	0	0.01
45	8	B5-4	40ms80dB	45	0.062	0.14	30	0.031
46	8	B5-4	40ms110dB	46	-0.02	0.892	28	0.154
47	8	B5-4	40ms100dB	47	0.039	0.469	28	0.083
48	8	B5-4	40ms70dB	48	-0.003	0.033	43	0.01
49	8	B5-4	40ms70dB	49	-0.016	0.036	237	0.01
50	8	B5-4	40ms70dB	50	0.029	0.039	229	0.01
51	8	B5-4	40ms110dB	51	-0.081	0.974	29	0.175
52	8	B5-4	no stim	52	-0.039	0.068	81	0.02
53	8	B5-4	40ms70dB	53	-0.075	0.036	51	0.01
54	8	B5-4	40ms90dB	54	0.046	0.215	29	0.035
55	8	B5-4	40ms90dB	55	0.023	0.316	29	0.072
56	8	B5-4	40ms100dB	56	-0.02	0.322	29	0.061
57	8	B5-4	40ms100dB	57	-0.046	0.55	29	0.105
58	8	B5-4	40ms120dB	58	-0.01	0.853	28	0.137
59	8	B5-4	no stim	59	0.026	0.033	32	0.01
60	8	B5-4	40ms100dB	60	-0.039	0.576	28	0.086
61	8	B5-4	40ms70dB	61	-0.029	0.036	46	0.011
62	8	B5-4	40ms120dB	62	-0.075	0.987	28	0.154
63	8	B5-4	40ms80dB	63	0.046	0.068	45	0.018
64	8	B5-4	no stim	64	-0.003	0.036	9	0.011
65	8	B5-4	40ms120dB	65	0.036	0.788	28	0.124
66	8	B5-4	40ms120dB	66	0.068	0.56	27	0.095
67	8	B5-4	40ms120dB	67	0.003	0.834	27	0.139
68	8	B5-4	40ms70dB	68	-0.01	0.042	64	0.01
69	8	B5-4	40ms80dB	69	0.029	0.218	30	0.038
70	8	B5-4	40ms70dB	70	-0.052	0.042	50	0.011			all
1	7	B6-1	40ms90dB	1	0.013	0.049	66	0.017		B6-1	no stim	0.0524
2	7	B6-1	40ms90dB	2	0.007	0.088	58	0.022		B6-1	40ms70dB	0.0428
3	7	B6-1	40ms110dB	3	0.026	0.202	42	0.046		B6-1	40ms80dB	0.0536
4	7	B6-1	no stim	4	0	0.042	29	0.013		B6-1	40ms90dB	0.0787273
5	7	B6-1	40ms80dB	5	-0.007	0.033	33	0.011		B6-1	40ms100dB	0.0942
6	7	B6-1	40ms110dB	6	-0.003	0.202	41	0.054		B6-1	40ms110dB	0.1847
7	7	B6-1	no stim	7	0	0.042	249	0.011		B6-1	40ms120dB	0.2263
8	7	B6-1	40ms80dB	8	0.007	0.036	38	0.012
9	7	B6-1	no stim	9	0.078	0.078	0	0.018
10	7	B6-1	40ms110dB	10	0.013	0.15	41	0.034
11	7	B6-1	no stim	11	0.02	0.036	193	0.012
12	7	B6-1	40ms120dB	12	-0.01	0.215	62	0.063
13	7	B6-1	40ms110dB	13	0.023	0.078	188	0.022
14	7	B6-1	40ms90dB	14	0.007	0.072	57	0.022
15	7	B6-1	40ms80dB	15	0.02	0.049	36	0.012
16	7	B6-1	40ms120dB	16	0.013	0.28	62	0.076
17	7	B6-1	40ms80dB	17	-0.003	0.049	56	0.019
18	7	B6-1	40ms70dB	18	0.02	0.042	18	0.013
19	7	B6-1	40ms120dB	19	0.01	0.147	64	0.036
20	7	B6-1	40ms100dB	20	0.01	0.062	30	0.015
21	7	B6-1	no stim	21	0.02	0.101	66	0.032
22	7	B6-1	40ms110dB	22	-0.007	0.231	39	0.056
23	7	B6-1	40ms100dB	23	0.023	0.049	20	0.014
24	7	B6-1	40ms80dB	24	0.013	0.036	52	0.013
25	7	B6-1	40ms90dB	25	0.033	0.094	36	0.017
26	7	B6-1	40ms100dB	26	0	0.072	105	0.024
27	7	B6-1	40ms110dB	27	0.013	0.215	42	0.056
28	7	B6-1	40ms100dB	28	0.02	0.153	41	0.037
29	7	B6-1	40ms110dB	29	-0.003	0.143	64	0.038
30	7	B6-1	40ms90dB	30	0.055	0.075	43	0.021
31	7	B6-1	40ms120dB	31	-0.003	0.365	62	0.093
32	7	B6-1	40ms90dB	32	0.026	0.062	57	0.021
33	7	B6-1	40ms100dB	33	0.01	0.062	237	0.021
34	7	B6-1	40ms90dB	34	0.013	0.098	38	0.019
35	7	B6-1	40ms80dB	35	0	0.062	35	0.016
36	7	B6-1	40ms110dB	36	-0.013	0.202	31	0.039
37	7	B6-1	no stim	37	-0.007	0.052	148	0.016
38	7	B6-1	40ms120dB	38	0.023	0.078	37	0.02
39	7	B6-1	40ms70dB	39	-0.01	0.039	210	0.01
[truncated: 1,361 more rows]

## Sheet: Sheet1
Animal ID	Stimulus	Startle
B1-1	no stim	0.0635
B1-1	40ms70dB	0.0499
B1-1	40ms80dB	0.081			Sum of Startle	Column Labels
B1-1	40ms90dB	0.104273			Row Labels	B1-1	B1-2	B1-3	B1-4	B1-5	B10-1	B10-2	B10-3	B10-4	B10-5	B2-1	B2-2	B2-3	B2-4	B2-5	B3-1	B3-2	B3-3	B3-4	B3-5	B4-1	B4-2	B4-3	B4-4	B5-1	B5-2	B5-3	B5-4	B6-1	B6-2	B6-3	B6-4	B6-5	B7-1	B7-2	B7-3	B7-4	B7-5	B8-1	B8-2	B8-3	B8-4	B8-5	B9-1
B1-1	40ms100dB	0.1761			40ms100dB	0.1761	0.4281	0.285	0.4577	0.3229	0.2049	0.8881	0.4147	0.5764	0.5318	0.2891	0.3057	0.446	0.6568	0.5039	0.5692	0.9732	0.3025	0.4678	0.2379	0.0764	0.3743	0.1848	0.266	0.6808	0.1609	0.181	0.4899	0.0942	0.1933	0.2909	0.6535	0.2939	0.351	0.4291	0.1439	0.2624	0.2013	0.746	0.1071	0.2601	0.6492	0.2085	0.3422
B1-1	40ms110dB	0.3508			40ms110dB	0.3508	1.0361	0.4988	1.0942	0.4592	0.2676	1.2949	1.1683	0.8974	0.6432	0.6498	0.5429	0.836	0.7842	0.6623	0.8019	1.3129	0.4169	0.8785	0.4576	0.0923	0.7792	0.3186	0.3569	0.7474	0.2278	0.301	0.8483	0.1847	0.2269	0.4135	1.0266	0.31	0.6847	0.9365	0.1942	0.8925	0.5299	1.1039	0.2269	0.3995	0.8378	0.6009	0.8793
B1-1	40ms120dB	0.3553			40ms120dB	0.3553	1.1657	0.3974	0.8647	0.4515	0.2508	1.265	1.1882	0.9387	0.6892	0.6445	0.7137	1.3808	0.6686	0.7761	0.8587	1.2953	0.2911	1.113	0.5137	0.1104	0.7414	0.2779	0.4096	0.9779	0.2091	0.2496	0.776	0.2263	0.2825	0.5033	1.3402	0.3043	0.5347	0.654	0.1707	1.288	0.3359	1.1357	0.2513	0.3516	1.0011	0.9528	0.9827
					40ms70dB	0.0499	0.0599	0.0454	0.0499	0.0451	0.057	0.0599	0.0466	0.0413	0.0407	0.0553	0.0515	0.0779	0.0461	0.0776	0.0413	0.0683	0.0431	0.0981	0.073	0.0448	0.0501	0.0508	0.0451	0.0434	0.0589	0.0397	0.041	0.0428	0.0397	0.047	0.0461	0.0527	0.0566	0.057	0.0502	0.0616	0.0433	0.0581	0.0463	0.071	0.0622	0.0709	0.0539
					40ms80dB	0.081	0.0812	0.0721	0.2686	0.1716	0.0661	0.1403	0.104	0.0676	0.0726	0.1708	0.0856	0.0907	0.1969	0.2624	0.1042	0.1036	0.0836	0.1281	0.152	0.0511	0.1366	0.0799	0.0894	0.1418	0.0863	0.0723	0.2029	0.0536	0.0871	0.0752	0.0853	0.1104	0.0908	0.0857	0.1322	0.1439	0.0611	0.1105	0.0805	0.1362	0.097	0.1254	0.0805
					40ms90dB	0.104273	0.175909	0.109818	0.346455	0.103273	0.108727	0.192182	0.151273	0.226091	0.269909	0.178818	0.0782727	0.259273	0.424455	0.338091	0.333364	0.415909	0.347727	0.200273	0.117	0.0482727	0.169727	0.111545	0.130727	0.263182	0.126909	0.183545	0.356273	0.0787273	0.104727	0.108455	0.227273	0.134727	0.165182	0.290364	0.127909	0.274182	0.0681818	0.108	0.0675455	0.136727	0.214455	0.199182	0.108273
					all
					no stim	0.0635	0.0558	0.0405	0.0983	0.0468	0.0388	0.055	0.0528	0.0447	0.0416	0.0812	0.0559	0.0794	0.054	0.0796	0.048	0.0714	0.045	0.072	0.0489	0.0502	0.0538	0.0633	0.0448	0.0481	0.0561	0.046	0.058	0.0524	0.0494	0.033	0.0337	0.0518	0.059	0.0579	0.0583	0.0697	0.0467	0.0759	0.0453	0.0649	0.0597	0.0567	0.0429
					(blank)
					Grand Total	1.18087	3.00271	1.44902	3.17985	1.60037	0.993927	3.89538	3.12587	2.79219	2.28901	2.06952	1.83357	3.17007	2.83105	2.69999	2.75666	4.24061	1.52993	2.95777	1.6001	0.473473	2.30513	1.08685	1.34253	2.90258	0.926009	1.07315	2.77237	0.732727	0.983627	1.47135	3.41267	1.25783	1.94198	2.51056	0.877409	2.99228	1.28638	3.3381	0.824945	1.42003	2.92145	2.21438	2.48977
	all
B1-2	no stim	0.0558
B1-2	40ms70dB	0.0599
B1-2	40ms80dB	0.0812
B1-2	40ms90dB	0.175909
B1-2	40ms100dB	0.4281
B1-2	40ms110dB	1.0361
B1-2	40ms120dB	1.1657
	all
B1-3	no stim	0.0405
B1-3	40ms70dB	0.0454
B1-3	40ms80dB	0.0721
B1-3	40ms90dB	0.109818
B1-3	40ms100dB	0.285
B1-3	40ms110dB	0.4988
B1-3	40ms120dB	0.3974
	all
B1-4	no stim	0.0983
B1-4	40ms70dB	0.0499
B1-4	40ms80dB	0.2686
B1-4	40ms90dB	0.346455
B1-4	40ms100dB	0.4577
B1-4	40ms110dB	1.0942
B1-4	40ms120dB	0.8647
	all
B1-5	no stim	0.0468
B1-5	40ms70dB	0.0451
B1-5	40ms80dB	0.1716
B1-5	40ms90dB	0.103273
B1-5	40ms100dB	0.3229
B1-5	40ms110dB	0.4592
B1-5	40ms120dB	0.4515
	all
B10-1	no stim	0.0388
B10-1	40ms70dB	0.057
B10-1	40ms80dB	0.0661
B10-1	40ms90dB	0.108727
B10-1	40ms100dB	0.2049
B10-1	40ms110dB	0.2676
B10-1	40ms120dB	0.2508
	all
B10-2	no stim	0.055
B10-2	40ms70dB	0.0599
B10-2	40ms80dB	0.1403
B10-2	40ms90dB	0.192182
B10-2	40ms100dB	0.8881
B10-2	40ms110dB	1.2949
B10-2	40ms120dB	1.265
	all
B10-3	no stim	0.0528
B10-3	40ms70dB	0.0466
B10-3	40ms80dB	0.104
B10-3	40ms90dB	0.151273
B10-3	40ms100dB	0.4147
B10-3	40ms110dB	1.1683
B10-3	40ms120dB	1.1882
	all
B10-4	no stim	0.0447
B10-4	40ms70dB	0.0413
B10-4	40ms80dB	0.0676
B10-4	40ms90dB	0.226091
B10-4	40ms100dB	0.5764
B10-4	40ms110dB	0.8974
B10-4	40ms120dB	0.9387
	all
B10-5	no stim	0.0416
B10-5	40ms70dB	0.0407
B10-5	40ms80dB	0.0726
B10-5	40ms90dB	0.269909
B10-5	40ms100dB	0.5318
B10-5	40ms110dB	0.6432
B10-5	40ms120dB	0.6892
	all
B2-1	no stim	0.0812
B2-1	40ms70dB	0.0553
B2-1	40ms80dB	0.1708
B2-1	40ms90dB	0.178818
B2-1	40ms100dB	0.2891
B2-1	40ms110dB	0.6498
B2-1	40ms120dB	0.6445
	all
B2-2	no stim	0.0559
B2-2	40ms70dB	0.0515
B2-2	40ms80dB	0.0856
B2-2	40ms90dB	0.0782727
B2-2	40ms100dB	0.3057
B2-2	40ms110dB	0.5429
B2-2	40ms120dB	0.7137
	all
B2-3	no stim	0.0794
B2-3	40ms70dB	0.0779
B2-3	40ms80dB	0.0907
B2-3	40ms90dB	0.259273
B2-3	40ms100dB	0.446
B2-3	40ms110dB	0.836
B2-3	40ms120dB	1.3808
	all
B2-4	no stim	0.054
B2-4	40ms70dB	0.0461
B2-4	40ms80dB	0.1969
B2-4	40ms90dB	0.424455
B2-4	40ms100dB	0.6568
B2-4	40ms110dB	0.7842
B2-4	40ms120dB	0.6686
	all
B2-5	no stim	0.0796
B2-5	40ms70dB	0.0776
B2-5	40ms80dB	0.2624
B2-5	40ms90dB	0.338091
B2-5	40ms100dB	0.5039
B2-5	40ms110dB	0.6623
B2-5	40ms120dB	0.7761
	all
B3-1	no stim	0.048
B3-1	40ms70dB	0.0413
B3-1	40ms80dB	0.1042
B3-1	40ms90dB	0.333364
B3-1	40ms100dB	0.5692
B3-1	40ms110dB	0.8019
B3-1	40ms120dB	0.8587
	all
B3-2	no stim	0.0714
B3-2	40ms70dB	0.0683
B3-2	40ms80dB	0.1036
B3-2	40ms90dB	0.415909
B3-2	40ms100dB	0.9732
B3-2	40ms110dB	1.3129
B3-2	40ms120dB	1.2953
	all
B3-3	no stim	0.045
B3-3	40ms70dB	0.0431
B3-3	40ms80dB	0.0836
B3-3	40ms90dB	0.347727
B3-3	40ms100dB	0.3025
B3-3	40ms110dB	0.4169
B3-3	40ms120dB	0.2911
	all
B3-4	no stim	0.072
B3-4	40ms70dB	0.0981
B3-4	40ms80dB	0.1281
B3-4	40ms90dB	0.200273
B3-4	40ms100dB	0.4678
B3-4	40ms110dB	0.8785
B3-4	40ms120dB	1.113
	all
B3-5	no stim	0.0489
B3-5	40ms70dB	0.073
B3-5	40ms80dB	0.152
B3-5	40ms90dB	0.117
B3-5	40ms100dB	0.2379
B3-5	40ms110dB	0.4576
B3-5	40ms120dB	0.5137
	all
B4-1	no stim	0.0502
B4-1	40ms70dB	0.0448
B4-1	40ms80dB	0.0511
B4-1	40ms90dB	0.0482727
B4-1	40ms100dB	0.0764
B4-1	40ms110dB	0.0923
B4-1	40ms120dB	0.1104
	all
B4-2	no stim	0.0538
B4-2	40ms70dB	0.0501
B4-2	40ms80dB	0.1366
B4-2	40ms90dB	0.169727
B4-2	40ms100dB	0.3743
B4-2	40ms110dB	0.7792
B4-2	40ms120dB	0.7414
	all
B4-3	no stim	0.0633
B4-3	40ms70dB	0.0508
B4-3	40ms80dB	0.0799
B4-3	40ms90dB	0.111545
B4-3	40ms100dB	0.1848
B4-3	40ms110dB	0.3186
B4-3	40ms120dB	0.2779
	all
B4-4	no stim	0.0448
B4-4	40ms70dB	0.0451
B4-4	40ms80dB	0.0894
B4-4	40ms90dB	0.130727
B4-4	40ms100dB	0.266
B4-4	40ms110dB	0.3569
B4-4	40ms120dB	0.4096
	all
B5-1	no stim	0.0481
B5-1	40ms70dB	0.0434
B5-1	40ms80dB	0.1418
B5-1	40ms90dB	0.263182
B5-1	40ms100dB	0.6808
B5-1	40ms110dB	0.7474
B5-1	40ms120dB	0.9779
	all
B5-2	no stim	0.0561
B5-2	40ms70dB	0.0589
B5-2	40ms80dB	0.0863
B5-2	40ms90dB	0.126909
B5-2	40ms100dB	0.1609
B5-2	40ms110dB	0.2278
B5-2	40ms120dB	0.2091
	all
B5-3	no stim	0.046
B5-3	40ms70dB	0.0397
B5-3	40ms80dB	0.0723
B5-3	40ms90dB	0.183545
B5-3	40ms100dB	0.181
B5-3	40ms110dB	0.301
B5-3	40ms120dB	0.2496
	all
B5-4	no stim	0.058
B5-4	40ms70dB	0.041
B5-4	40ms80dB	0.2029
B5-4	40ms90dB	0.356273
B5-4	40ms100dB	0.4899
B5-4	40ms110dB	0.8483
B5-4	40ms120dB	0.776
	all
B6-1	no stim	0.0524
B6-1	40ms70dB	0.0428
B6-1	40ms80dB	0.0536
B6-1	40ms90dB	0.0787273
B6-1	40ms100dB	0.0942
B6-1	40ms110dB	0.1847
B6-1	40ms120dB	0.2263
	all
B6-2	no stim	0.0494
B6-2	40ms70dB	0.0397
B6-2	40ms80dB	0.0871
B6-2	40ms90dB	0.104727
B6-2	40ms100dB	0.1933
B6-2	40ms110dB	0.2269
B6-2	40ms120dB	0.2825
	all
B6-3	no stim	0.033
B6-3	40ms70dB	0.047
B6-3	40ms80dB	0.0752
B6-3	40ms90dB	0.108455
B6-3	40ms100dB	0.2909
B6-3	40ms110dB	0.4135
B6-3	40ms120dB	0.5033
	all
B6-4	no stim	0.0337
B6-4	40ms70dB	0.0461
B6-4	40ms80dB	0.0853
B6-4	40ms90dB	0.227273
B6-4	40ms100dB	0.6535
B6-4	40ms110dB	1.0266
B6-4	40ms120dB	1.3402
	all
B6-5	no stim	0.0518
B6-5	40ms70dB	0.0527
B6-5	40ms80dB	0.1104
B6-5	40ms90dB	0.134727
B6-5	40ms100dB	0.2939
B6-5	40ms110dB	0.31
B6-5	40ms120dB	0.3043
	all
B7-1	no stim	0.059
B7-1	40ms70dB	0.0566
B7-1	40ms80dB	0.0908
B7-1	40ms90dB	0.165182
B7-1	40ms100dB	0.351
B7-1	40ms110dB	0.6847
B7-1	40ms120dB	0.5347
	all
B7-2	no stim	0.0579
B7-2	40ms70dB	0.057
B7-2	40ms80dB	0.0857
B7-2	40ms90dB	0.290364
B7-2	40ms100dB	0.4291
B7-2	40ms110dB	0.9365
B7-2	40ms120dB	0.654
	all
B7-3	no stim	0.0583
B7-3	40ms70dB	0.0502
B7-3	40ms80dB	0.1322
B7-3	40ms90dB	0.127909
B7-3	40ms100dB	0.1439
B7-3	40ms110dB	0.1942
B7-3	40ms120dB	0.1707
	all
B7-4	no stim	0.0697
B7-4	40ms70dB	0.0616
B7-4	40ms80dB	0.1439
B7-4	40ms90dB	0.274182
B7-4	40ms100dB	0.2624
B7-4	40ms110dB	0.8925
B7-4	40ms120dB	1.288
	all
B7-5	no stim	0.0467
B7-5	40ms70dB	0.0433
B7-5	40ms80dB	0.0611
B7-5	40ms90dB	0.0681818
B7-5	40ms100dB	0.2013
B7-5	40ms110dB	0.5299
B7-5	40ms120dB	0.3359
	all
B8-1	no stim	0.0759
B8-1	40ms70dB	0.0581
B8-1	40ms80dB	0.1105
B8-1	40ms90dB	0.108
B8-1	40ms100dB	0.746
B8-1	40ms110dB	1.1039
B8-1	40ms120dB	1.1357
	all
B8-2	no stim	0.0453
B8-2	40ms70dB	0.0463
B8-2	40ms80dB	0.0805
B8-2	40ms90dB	0.0675455
B8-2	40ms100dB	0.1071
B8-2	40ms110dB	0.2269
B8-2	40ms120dB	0.2513
	all
B8-3	no stim	0.0649
B8-3	40ms70dB	0.071
B8-3	40ms80dB	0.1362
B8-3	40ms90dB	0.136727
B8-3	40ms100dB	0.2601
B8-3	40ms110dB	0.3995
B8-3	40ms120dB	0.3516
	all
B8-4	no stim	0.0597
B8-4	40ms70dB	0.0622
B8-4	40ms80dB	0.097
B8-4	40ms90dB	0.214455
B8-4	40ms100dB	0.6492
B8-4	40ms110dB	0.8378
B8-4	40ms120dB	1.0011
	all
B8-5	no stim	0.0567
B8-5	40ms70dB	0.0709
B8-5	40ms80dB	0.1254
B8-5	40ms90dB	0.199182
B8-5	40ms100dB	0.2085
B8-5	40ms110dB	0.6009
B8-5	40ms120dB	0.9528
	all
B9-1	no stim	0.0429
B9-1	40ms70dB	0.0539
B9-1	40ms80dB	0.0805
B9-1	40ms90dB	0.108273
B9-1	40ms100dB	0.3422
B9-1	40ms110dB	0.8793
B9-1	40ms120dB	0.9827
	all
B9-2	no stim	0.0393
B9-2	40ms70dB	0.0466
B9-2	40ms80dB	0.0672
B9-2	40ms90dB	0.0742727
B9-2	40ms100dB	0.1011
B9-2	40ms110dB	0.4383
B9-2	40ms120dB	0.4925
	all
B9-3	no stim	0.0427
B9-3	40ms70dB	0.0565
B9-3	40ms80dB	0.3607
B9-3	40ms90dB	0.212545
B9-3	40ms100dB	0.6163
B9-3	40ms110dB	1.5454
B9-3	40ms120dB	1.4712
	all
B9-4	no stim	0.0489
B9-4	40ms70dB	0.057
B9-4	40ms80dB	0.1107
B9-4	40ms90dB	0.215455
B9-4	40ms100dB	0.3193
B9-4	40ms110dB	0.4634
B9-4	40ms120dB	0.4915
	all
B9-5	no stim	0.0391
B9-5	40ms70dB	0.0388
B9-5	40ms80dB	0.0724
B9-5	40ms90dB	0.176455
B9-5	40ms100dB	0.9765
B9-5	40ms110dB	1.5131
B9-5	40ms120dB	1.5682
[truncated: 6 more columns]

## Sheet: Sheet2
Blinded Genotype	C	D	D	C	D	A	B	A	B	B	D	C	D	C	D	C	D	C	D	D	A	B	A	B	B	A	A	B	A	A	B	B	B	D	C	D	D	C	C	D	C	C	D	A	A	B	B	A
Row Labels	B1-1	B1-2	B1-3	B1-4	B1-5	B10-1	B10-2	B10-3	B10-4	B10-5	B2-1	B2-2	B2-3	B2-4	B2-5	B3-1	B3-2	B3-3	B3-4	B3-5	B4-1	B4-2	B4-3	B4-4	B5-1	B5-2	B5-3	B5-4	B6-1	B6-2	B6-3	B6-4	B6-5	B7-1	B7-2	B7-3	B7-4	B7-5	B8-1	B8-2	B8-3	B8-4	B8-5	B9-1	B9-2	B9-3	B9-4	B9-5
0dB	0.0635	0.0558	0.0405	0.0983	0.0468	0.0388	0.055	0.0528	0.0447	0.0416	0.0812	0.0559	0.0794	0.054	0.0796	0.048	0.0714	0.045	0.072	0.0489	0.0502	0.0538	0.0633	0.0448	0.0481	0.0561	0.046	0.058	0.0524	0.0494	0.033	0.0337	0.0518	0.059	0.0579	0.0583	0.0697	0.0467	0.0759	0.0453	0.0649	0.0597	0.0567	0.0429	0.0393	0.0427	0.0489	0.0391
40ms @70dB	0.0499	0.0599	0.0454	0.0499	0.0451	0.057	0.0599	0.0466	0.0413	0.0407	0.0553	0.0515	0.0779	0.0461	0.0776	0.0413	0.0683	0.0431	0.0981	0.073	0.0448	0.0501	0.0508	0.0451	0.0434	0.0589	0.0397	0.041	0.0428	0.0397	0.047	0.0461	0.0527	0.0566	0.057	0.0502	0.0616	0.0433	0.0581	0.0463	0.071	0.0622	0.0709	0.0539	0.0466	0.0565	0.057	0.0388
40ms @80dB	0.081	0.0812	0.0721	0.2686	0.1716	0.0661	0.1403	0.104	0.0676	0.0726	0.1708	0.0856	0.0907	0.1969	0.2624	0.1042	0.1036	0.0836	0.1281	0.152	0.0511	0.1366	0.0799	0.0894	0.1418	0.0863	0.0723	0.2029	0.0536	0.0871	0.0752	0.0853	0.1104	0.0908	0.0857	0.1322	0.1439	0.0611	0.1105	0.0805	0.1362	0.097	0.1254	0.0805	0.0672	0.3607	0.1107	0.0724
40ms @90dB	0.104273	0.175909	0.109818	0.346455	0.103273	0.108727	0.192182	0.151273	0.226091	0.269909	0.178818	0.0782727	0.259273	0.424455	0.338091	0.333364	0.415909	0.347727	0.200273	0.117	0.0482727	0.169727	0.111545	0.130727	0.263182	0.126909	0.183545	0.356273	0.0787273	0.104727	0.108455	0.227273	0.134727	0.165182	0.290364	0.127909	0.274182	0.0681818	0.108	0.0675455	0.136727	0.214455	0.199182	0.108273	0.0742727	0.212545	0.215455	0.176455
40ms @100dB	0.1761	0.4281	0.285	0.4577	0.3229	0.2049	0.8881	0.4147	0.5764	0.5318	0.2891	0.3057	0.446	0.6568	0.5039	0.5692	0.9732	0.3025	0.4678	0.2379	0.0764	0.3743	0.1848	0.266	0.6808	0.1609	0.181	0.4899	0.0942	0.1933	0.2909	0.6535	0.2939	0.351	0.4291	0.1439	0.2624	0.2013	0.746	0.1071	0.2601	0.6492	0.2085	0.3422	0.1011	0.6163	0.3193	0.9765
40ms @110dB	0.3508	1.0361	0.4988	1.0942	0.4592	0.2676	1.2949	1.1683	0.8974	0.6432	0.6498	0.5429	0.836	0.7842	0.6623	0.8019	1.3129	0.4169	0.8785	0.4576	0.0923	0.7792	0.3186	0.3569	0.7474	0.2278	0.301	0.8483	0.1847	0.2269	0.4135	1.0266	0.31	0.6847	0.9365	0.1942	0.8925	0.5299	1.1039	0.2269	0.3995	0.8378	0.6009	0.8793	0.4383	1.5454	0.4634	1.5131
40ms @120dB	0.3553	1.1657	0.3974	0.8647	0.4515	0.2508	1.265	1.1882	0.9387	0.6892	0.6445	0.7137	1.3808	0.6686	0.7761	0.8587	1.2953	0.2911	1.113	0.5137	0.1104	0.7414	0.2779	0.4096	0.9779	0.2091	0.2496	0.776	0.2263	0.2825	0.5033	1.3402	0.3043	0.5347	0.654	0.1707	1.288	0.3359	1.1357	0.2513	0.3516	1.0011	0.9528	0.9827	0.4925	1.4712	0.4915	1.5682
