# Supplementary material for: Sex-specific role for the long noncoding RNA Pnky in mouse behavior
Source: Nat Commun. 2024 Aug 12;15:6901. doi: 10.1038/s41467-024-50851-7 (PMC11319455; doi:10.1038/s41467-024-50851-7)
Supplement: Supplementary file 4 — Supplementary Data 1 [file 41467_2024_50851_MOESM4_ESM.zip › PnkyWTvsPnkyKOcohort/PnkyWTvsKO_CuedFearConditioning_tmg.xlsx]

## Sheet: Cued Fear Conditioning
			Baseline										Cue 1	ITI-1				Cue 2	ITI-2				Cue 3	ITI-3				Cue 4	ITI-4					Overall Averages
Animal ID	Sex	Blinded Genotype	0-0.5min	0.5-1min	1-1.5min	1.5-2min	2-2.5min	2.5-3min	3-3.5min	3.5-4min	4-4.5min	4.5-5min	Tone 1	ITI1-1	ITI1-2	ITI1-3	ITI1-4	Tone 2	ITI2-1	ITI2-2	ITI2-3	ITI2-4	Tone 3	ITI3-1	ITI3-2	ITI3-3	ITI3-4	Tone 4	ITI4-1	ITI4-2	ITI4-3	ITI4-4		Baseline	Cue	ITI
B10-1	F	A	9.57	18.91	8.45	21.8	0	22.69	26.47	3.34	25.58	16.91	32.26	41.94	69.3	35.15	46.94	51.39	95.33	78.87	89.99	98.67	80.87	84.87	95.55	96	98.89	89.1	94.1	100	88.32	100.11		15.372	63.405	82.1269
B10-3	F	A	0	0	0	0	3.45	12.01	5.45	0	19.47	43.16	17.02	24.69	30.14	53.5	35.15	46.05	39.15	64.85	81.87	77.31	74.53	74.86	77.42	79.09	100.11	82.09	93.1	98.33	96.33	100.11		8.354	54.9225	70.3756
B4-1	F	A	0	0	3.34	0	5.12	4.89	0	10.01	0	13.57	5.23	11.12	8.01	52.5	25.14	36.26	77.98	79.87	80.2	84.87	78.98	86.87	91.43	93.99	92.55	87.99	87.88	100	96.89	99.89		3.693	52.115	73.0744
B4-3	F	A	0	16.02	23.03	20.02	12.01	20.58	10.12	0	0	3.67	8.57	21.02	5.45	8.45	5.12	52.39	29.7	55.62	35.6	11.79	46.16	44.83	66.63	80.31	80.31	63.63	59.18	76.2	61.74	67.85		10.545	42.6875	44.3625
B5-2	F	A	4.78	4.56	4.34	3.45	16.02	24.58	7.56	27.14	20.91	18.46	42.49	7.45	32.04	31.81	51.61	46.16	38.38	52.84	55.95	51.61	81.76	11.68	29.03	38.6	79.87	69.74	88.43	99.56	99.33	97.44		13.18	60.0375	54.1019
B5-3	F	A	0	0	4.45	4.45	9.23	15.35	11.9	19.91	21.25	21.91	29.7	41.49	9.12	0	12.12	64.74	62.74	32.26	51.95	42.38	75.53	68.74	94.22	97.11	89.43	61.96	88.21	100.11	94.66	100.11		10.845	57.9825	61.5406
B6-1	F	A	3.34	17.13	4.12	19.91	7.23	14.46	16.13	25.47	8.45	21.47	33.37	21.25	43.49	72.53	23.03	56.84	35.71	79.76	89.88	96.77	80.09	78.09	93.21	85.09	74.97	88.32	84.43	98.55	100.11	90.32		13.771	64.655	72.9494
B6-2	F	A	0	3.89	10.9	0	8.01	17.8	4.12	4.45	7.56	9.57	12.57	12.24	24.25	26.59	38.04	54.28	17.69	35.04	50.5	62.74	62.07	67.19	97.89	99.44	100	89.99	83.43	90.43	100.11	93.77		6.63	54.7275	62.4594
B9-1	F	A	0	12.24	8.79	7.56	24.03	0	11.12	16.13	18.8	16.35	40.38	18.24	35.15	47.61	37.26	33.82	66.18	70.3	72.86	71.08	82.54	56.84	95.77	94.55	99.22	71.97	67.96	96.89	88.65	99.89		11.502	57.1775	69.9031
B9-2	F	A	0	6.9	17.13	24.92	21.02	41.49	51.84	9.12	50.83	62.51	52.5	32.04	53.62	19.13	25.14	69.63	42.38	61.07	78.53	81.87	64.63	52.06	82.09	97.11	86.54	85.21	55.17	92.32	98.78	20.36		28.576	67.9925	61.1381
B9-5	F	A	0	0	3.56	14.35	8.01	19.8	7.01	4.12	32.15	66.85	36.15	4	23.69	22.69	32.93	52.17	33.93	77.09	76.31	27.25	66.18	52.95	87.43	88.21	97.22	70.63	65.85	52.95	82.65	73.64		15.585	56.2825	56.1744
		Mean	1.60818	7.24091	8.01	10.5873	10.3755	17.6045	13.7927	10.8809	18.6364	26.7664	28.2036	21.4073	30.3873	33.6327	30.2255	51.2482	49.0155	62.5064	69.4218	64.2127	72.1218	61.7255	82.7882	86.3182	90.8282	78.2391	78.8855	91.3945	91.5973	85.7718		12.5503	57.4532	64.3824
		SEM	0.93973	2.26491	2.05598	2.94687	2.21547	3.27052	4.34453	2.97085	4.47321	6.38367	4.60628	3.86903	5.96089	6.47349	4.19998	3.22469	7.05847	5.18568	5.43026	8.50483	3.40106	6.51683	6.08674	5.21878	2.78315	3.25303	4.24681	4.40133	3.44707	7.37519		1.9424	2.06073	3.19995
Animal ID	Sex	Blinded Genotype	0-0.5min	0.5-1min	1-1.5min	1.5-2min	2-2.5min	2.5-3min	3-3.5min	3.5-4min	4-4.5min	4.5-5min	Tone 1	ITI1-1	ITI1-2	ITI1-3	ITI1-4	Tone 2	ITI2-1	ITI2-2	ITI2-3	ITI2-4	Tone 3	ITI3-1	ITI3-2	ITI3-3	ITI3-4	Tone 4	ITI4-1	ITI4-2	ITI4-3	ITI4-4		Baseline	Cue	ITI
B10-2	F	B	0	4.12	10.57	51.06	0	15.13	55.84	0	8.01	7.9	66.18	29.92	68.97	75.31	81.65	72.41	66.74	92.1	88.32	85.21	78.98	77.75	98.11	95.77	98.44	93.44	83.31	98.78	100.11	94.55		15.263	77.7525	83.44
B10-4	F	B	0	0	10.68	18.24	3.78	3.78	30.03	11.68	9.01	38.6	33.15	16.69	74.08	79.31	87.1	50.17	96.77	98.11	99.78	94.1	93.44	92.55	98.44	99.89	100.11	93.99	93.55	100.11	97.89	96		12.58	67.6875	89.03
B10-5	F	B	0	0	0	0	0	15.57	0	17.35	8.79	42.05	32.93	4.12	10.79	32.81	10.01	49.28	73.3	86.43	81.98	95.33	69.63	60.51	85.21	78.98	86.76	58.62	29.7	59.18	68.97	9.34		8.376	52.615	54.5888
B4-2	F	B	3.78	19.47	53.95	40.27	83.43	26.92	45.05	13.46	26.14	7.45	18.35	20.13	9.57	18.46	12.35	15.8	25.14	21.02	68.41	69.86	49.94	15.02	43.16	47.05	45.05	49.94	47.27	68.63	84.2	84.2		31.992	33.5075	42.47
B4-4	F	B	14.79	12.57	28.14	13.68	35.04	43.94	78.31	5.45	8.57	51.95	22.91	26.7	73.3	64.18	46.27	48.83	46.94	69.19	86.21	82.09	40.71	49.17	78.09	85.43	92.77	92.99	86.99	91.66	83.31	68.63		29.244	51.36	70.6831
B5-1	F	B	0	4.78	0	0	0	0	6.23	0	0	20.91	12.57	36.26	20.24	26.36	58.62	63.4	52.28	38.82	54.39	37.82	56.17	52.28	80.2	80.42	74.42	31.59	55.95	49.72	81.65	80.65		3.192	40.9325	55.005
B5-4	F	B	3.34	0	0	3.67	3.45	20.91	3.67	17.46	29.25	26.25	20.24	29.7	51.5	32.26	37.15	42.94	35.6	22.02	63.18	64.29	24.69	71.75	90.55	82.2	87.43	90.77	89.99	97	89.1	95.55		10.8	44.66	64.9544
B6-3	F	B	0	0	0	0	10.9	0	5.56	0	0	15.8	35.82	17.69	49.28	74.97	66.3	45.27	55.28	78.53	89.77	96	73.08	90.88	98.67	100.11	89.99	79.53	95.55	100.11	92.99	99.33		3.226	58.425	80.9656
B6-4	F	B	3.89	0	36.48	5.9	15.91	0	31.7	26.03	14.91	20.91	55.17	47.5	43.94	57.17	76.53	81.54	49.5	66.63	85.65	93.1	77.98	71.75	71.64	56.06	97.11	92.77	54.62	92.44	91.88	86.65		15.573	76.865	71.3856
B6-5	F	B	0	0	0	0	0	0	4.12	0	0	5.56	3.78	21.69	31.7	11.46	10.79	36.93	63.85	71.97	70.75	73.75	74.53	69.08	46.16	100	58.29	68.74	86.21	96.77	100.11	100.11		0.968	45.995	63.2931
B9-3	F	B	28.48	0	3.67	4.45	0	8.68	20.13	22.47	9.68	24.36	15.91	28.59	72.41	78.42	78.53	70.75	66.41	92.77	80.87	94.22	74.19	90.55	100	92.21	100	93.77	72.86	95.22	98.22	100.11		12.192	63.655	83.8369
B9-4	F	B	0	0	0	0	0	4.45	21.8	15.24	22.14	7.45	25.14	3.45	25.47	26.47	24.03	54.39	20.69	35.82	73.08	75.97	75.75	29.48	75.31	73.3	75.31	75.64	53.95	85.09	100	94.33		7.108	57.73	54.4844
		Mean	4.52333	3.41167	11.9575	11.4392	12.7092	11.615	25.2033	10.7617	11.375	22.4325	28.5125	23.5367	44.2708	48.0983	49.1108	52.6425	54.375	64.4508	78.5325	80.145	65.7575	64.2308	80.4617	82.6183	83.8067	76.8158	70.8292	86.2258	90.7025	84.1208		12.5428	55.9321	67.8447
		SEM	2.49985	1.82	5.19085	4.95928	7.09685	3.94519	7.04148	2.72214	2.87151	4.37733	5.12202	3.61705	7.08428	7.45836	8.54315	5.11769	6.13554	8.08465	3.70484	4.98405	5.54807	7.03726	5.60733	4.96563	5.05503	5.99391	6.257	4.99584	2.79608	7.32262		2.79618	3.99541	4.20367
			Baseline										Cue 1	ITI-1				Cue 2	ITI-2				Cue 3	ITI-3				Cue 4	ITI-4					Overall Averages
Animal ID	Sex	Blinded Genotype	0-0.5min	0.5-1min	1-1.5min	1.5-2min	2-2.5min	2.5-3min	3-3.5min	3.5-4min	4-4.5min	4.5-5min	Tone 1	ITI1-1	ITI1-2	ITI1-3	ITI1-4	Tone 2	ITI2-1	ITI2-2	ITI2-3	ITI2-4	Tone 3	ITI3-1	ITI3-2	ITI3-3	ITI3-4	Tone 4	ITI4-1	ITI4-2	ITI4-3	ITI4-4		Baseline	Cue	ITI
B1-1	M	C	11.35	10.46	37.82	66.74	37.6	0	0	15.46	5.45	25.25	22.14	20.69	39.15	49.94	16.8	49.28	62.18	92.44	54.28	61.74	78.31	48.61	86.43	84.87	71.75	84.32	36.15	82.31	76.2	100.11		21.013	58.5125	61.4781
B1-4	M	C	11.35	47.5	7.34	18.91	57.51	40.16	3.78	4.78	0	8.23	3.45	24.81	53.28	68.52	25.7	38.15	46.83	65.63	77.31	69.63	79.42	70.75	81.65	86.1	80.31	87.99	85.32	90.99	93.33	96		19.956	52.2525	69.76
B2-2	M	C	0	0	0	0	0	7.68	5.12	8.57	17.13	3.78	4.67	4.23	13.35	20.24	3.45	29.03	36.37	61.51	31.37	20.58	35.93	53.5	79.98	72.64	73.08	33.26	63.63	45.27	24.14	12.24		4.228	25.7225	38.4737
B2-4	M	C	0	0	0	0	12.24	3.45	3.89	3.34	4.67	11.01	8.34	24.69	30.81	19.58	28.7	38.15	43.27	51.5	62.29	68.52	67.96	40.27	55.28	73.08	67.85	73.97	63.52	89.32	74.3	60.85		3.86	47.105	53.3644
B3-1	M	C	0	7.79	22.25	0	56.62	18.91	14.57	22.14	0	0	21.13	27.81	56.62	75.31	36.26	30.59	48.5	87.76	82.76	90.43	52.28	32.04	71.52	71.52	73.41	67.3	43.49	89.77	92.88	89.43		14.228	42.825	66.8444
B3-3	M	C	0	0	0	0	3.67	3.34	3.56	0	0	0	8.9	3.78	0	8.79	0	53.28	0	10.79	19.8	43.94	55.39	8.23	14.35	39.15	65.85	72.86	0	29.37	54.73	56.95		1.057	47.6075	22.2331
B7-2	M	C	0	0	4	0	3.67	3.89	27.81	11.35	28.92	35.48	35.93	6.12	22.91	67.07	34.93	16.24	14.91	34.15	60.73	77.75	44.38	28.36	55.95	70.41	67.41	35.48	69.63	78.98	65.96	73.19		11.512	33.0075	51.7788
B7-5	M	C	0	0	0	0	0	0	3.34	6.01	9.9	8.34	0	35.71	26.7	12.01	16.46	34.15	69.19	78.98	59.73	46.16	71.64	59.18	55.06	81.09	74.19	74.53	60.85	85.09	84.2	90.66		2.759	45.08	58.4538
B8-1	M	C	0	0	0	0	11.35	5.23	12.24	11.57	15.8	22.36	12.24	0	25.47	9.12	0	12.46	22.8	42.38	33.48	4.12	10.9	12.46	63.18	58.18	68.41	41.82	24.69	56.84	68.85	64.07		7.855	19.355	34.6281
B8-3	M	C	0	3.89	4.67	0	45.61	3.78	0	17.69	25.81	8.45	3.45	20.8	56.51	32.37	47.61	11.35	32.26	60.62	67.74	75.64	41.38	75.64	61.29	61.29	91.77	52.28	79.98	95.88	96.77	100		10.99	27.115	66.0106
B8-4	M	C	14.02	8.01	18.69	11.23	22.02	9.9	17.69	8.01	28.7	11.57	8.68	16.8	54.17	21.58	36.04	37.04	69.08	66.41	19.58	50.61	40.6	53.84	69.74	79.64	80.98	47.5	62.07	52.73	42.94	80.2		14.984	33.455	53.5256
		Mean	3.33818	7.05909	8.61545	8.80727	22.7536	8.75818	8.36364	9.90182	12.3982	12.2245	11.7209	16.8582	34.4518	34.9573	22.3591	31.7927	40.49	59.2882	51.7336	55.3745	52.5627	43.8982	63.13	70.7245	74.0918	61.0282	53.5755	72.4136	70.3909	74.8818		10.222	39.2761	52.4137
		SEM	1.73632	4.21847	3.7537	6.09372	6.81089	3.52068	2.62582	1.9864	3.47451	3.34473	3.21358	3.51638	5.77048	7.70365	4.90873	4.18227	6.68447	7.21466	6.69957	7.7652	6.28192	6.62717	5.91229	4.13049	2.31484	5.91673	7.62638	6.74475	6.82742	7.84187		2.07556	3.71365	4.5093
Animal ID	Sex	Blinded Genotype	0-0.5min	0.5-1min	1-1.5min	1.5-2min	2-2.5min	2.5-3min	3-3.5min	3.5-4min	4-4.5min	4.5-5min	Tone 1	ITI1-1	ITI1-2	ITI1-3	ITI1-4	Tone 2	ITI2-1	ITI2-2	ITI2-3	ITI2-4	Tone 3	ITI3-1	ITI3-2	ITI3-3	ITI3-4	Tone 4	ITI4-1	ITI4-2	ITI4-3	ITI4-4		Baseline	Cue	ITI
B1-2	M	D	0	0	44.05	9.45	24.47	24.47	20.36	49.94	9.79	0	20.36	48.39	10.23	13.24	32.59	45.05	72.41	33.37	55.39	56.84	72.08	72.53	100.11	82.31	73.75	79.76	63.07	80.31	90.1	83.76		18.253	54.3125	60.525
B1-3	M	D	0	0	3.45	0	0	7.9	3.67	0	3.89	0	7.23	5.01	0	8.45	28.03	46.83	14.02	26.81	8.45	19.35	37.82	7.79	22.02	4.34	16.46	20.24	8.68	38.04	28.92	26.36		1.891	28.03	16.4206
B1-5	M	D	0	0	0	0	0	0	0	8.12	0	3.34	7.12	0	9.23	19.13	8.34	12.01	28.7	17.69	44.61	57.84	47.16	32.59	38.15	56.62	38.04	42.05	29.25	32.04	39.6	70.19		1.146	27.085	32.6263
B2-1	M	D	43.38	46.16	3.45	0	7.01	0	3.78	3.89	3.34	9.68	7.79	0	0	7.79	11.23	7.56	36.37	31.48	15.91	0	19.91	18.13	13.46	4.34	33.48	27.36	24.92	43.38	29.81	33.93		12.069	15.655	19.0144
B2-3	M	D	0	6.79	12.46	0	0	0	7.56	0	14.46	8.12	4.67	0	12.24	3.34	10.9	0	30.81	24.03	34.15	21.8	18.8	24.03	25.92	18.69	54.84	43.38	28.25	42.71	43.05	38.49		4.939	16.7125	25.8281
B2-5	M	D	0	8.9	0	0	0	3.56	0	0	3.67	8.79	3.67	10.9	44.49	37.6	46.94	16.13	14.68	21.47	15.68	33.48	35.15	11.12	31.92	17.24	55.73	56.4	27.92	39.27	42.6	42.49		2.492	27.8375	30.8456
B3-2	M	D	0	4.12	18.02	23.03	19.13	13.68	21.69	23.47	27.14	3.67	8.45	29.92	25.58	11.9	24.58	21.69	27.59	41.16	23.14	61.29	40.82	45.61	54.28	64.74	54.39	51.06	78.98	70.86	73.75	86.32		15.395	30.505	48.3806
B3-4	M	D	3.89	7.12	0	0	0	14.24	8.12	9.9	19.02	7.56	8.45	0	4.12	7.68	7.56	14.91	34.59	61.07	48.39	18.69	38.15	36.71	48.28	56.28	69.86	66.63	52.84	77.64	74.86	85.43		6.985	32.035	42.75
B3-5	M	D	0	0	0	0	0	0	3.78	3.34	0	0	3.34	28.36	10.57	18.24	0	41.16	0	65.96	69.08	60.73	68.97	29.48	80.65	73.08	85.21	63.18	55.62	86.76	81.42	90.43		0.712	44.1625	52.2244
B7-1	M	D	0	0	0	9.45	0	8.01	8.79	27.36	4.12	8.23	25.92	6.45	47.05	48.61	39.49	36.15	72.19	67.19	85.98	81.42	75.08	61.62	84.09	93.55	90.77	74.97	12.46	77.64	75.75	84.09		6.596	53.03	64.2719
B7-3	M	D	0	0	3.56	0	0	0	3.45	0	11.9	24.25	7.12	9.23	32.04	46.16	54.84	9.57	53.06	22.8	46.83	47.5	65.96	37.93	38.82	72.86	81.54	63.18	71.41	91.77	84.98	87.99		4.316	36.4575	54.985
B7-4	M	D	0	0	5.01	4.78	0	0	0	3.56	0	0	3.78	0	8.57	23.69	3.45	8.57	19.13	46.16	37.71	5.12	19.24	39.71	65.18	60.18	51.39	24.25	34.04	40.71	40.93	65.85		1.335	13.96	33.8638
B8-2	M	D	0	10.68	7.34	7.23	14.91	27.7	3.56	25.47	0	0	26.47	11.23	36.82	44.61	3.56	41.71	63.07	22.47	53.73	61.51	37.15	68.85	67.63	80.31	83.2	54.73	45.72	79.76	74.86	75.86		9.689	40.015	54.5744
B8-5	M	D	0	0	0	0	5.78	4.12	0	4.12	21.13	16.8	48.83	4.12	40.16	52.39	48.5	22.25	4.56	13.68	17.91	36.71	42.38	38.82	36.48	47.16	33.82	75.42	46.5	77.2	67.52	57.51		5.195	47.22	38.94
		Mean	3.37643	5.98357	6.95286	3.85286	5.09286	7.40571	6.05429	11.3693	8.46143	6.46	13.0857	10.9721	20.0786	24.4879	22.8579	23.1136	33.6557	35.3814	39.7829	40.1629	44.1907	37.4943	50.4993	52.2643	58.7486	53.0436	41.4043	62.7207	60.5821	66.3357		6.50093	33.3584	41.0893
		SEM	3.08964	3.26196	3.19601	1.77944	2.23173	2.50755	1.87347	3.95883	2.39706	1.92221	3.47042	3.90087	4.53328	4.7033	5.05787	4.25709	6.30807	4.84958	5.97692	6.54685	5.19324	5.28764	6.89186	7.94146	6.09722	5.17942	5.69188	5.79023	5.8209	6.02564		1.47086	3.52678	4.08169

## Sheet: Motion Index (FS reactivity)
			Foot Shocks (FS)																															Averages
Animal ID	Sex	Blinded Genotype	FS 1	FS 2	FS 3	FS 4	Mean
B10-1	F	A	1218	2766	2408	2206	2149.5
B10-3	F	A	1858	1627	2413	2163	2015.25
B4-1	F	A	2502	2757	3112	2945	2829
B4-3	F	A	2448	2898	2366	2418	2532.5
B5-2	F	A	1866	2031	2088	1971	1989
B5-3	F	A	2668	2562	5412	1817	3114.75
B6-1	F	A	1214	1526	2249	2646	1908.75
B6-2	F	A	1835	1910	4755	2431	2732.75
B9-1	F	A	2501	3269	3340	1537	2661.75
B9-2	F	A	1843	1161	1483	1209	1424
B9-5	F	A	1897	875	1295	1689	1439
		Mean	1986.36	2125.64	2811	2093.82	2254.2
		SEM	150.085	234.738	385.346	154.158	169.357
Animal ID	Sex	Blinded Genotype	FS 1	FS 2	FS 3	FS 4	Mean
B10-2	F	B	1925	1679	2038	1865	1876.75
B10-4	F	B	2655	3939	1946	2249	2697.25
B10-5	F	B	1867	1915	2693	3856	2582.75
B4-2	F	B	2325	2658	2683	3156	2705.5
B4-4	F	B	2078	2375	3276	1589	2329.5
B5-1	F	B	2902	3215	3324	5607	3762
B5-4	F	B	1390	2301	2415	1970	2019
B6-3	F	B	2806	2372	2024	1516	2179.5
B6-4	F	B	1941	1946	2346	1526	1939.75
B6-5	F	B	3282	1703	2469	2034	2372
B9-3	F	B	2053	2345	1050	1009	1614.25
B9-4	F	B	3766	2957	3506	2972	3300.25
		Mean	2415.83	2450.42	2480.83	2445.75	2448.21
		SEM	196.425	191.491	199.257	369.728	177.424
			Foot Shocks (FS)
Animal ID	Sex	Blinded Genotype	FS 1	FS 2	FS 3	FS 4	Mean
B1-1	M	C	3003	2391	1469	1838	2175.25
B1-4	M	C	2278	1233	2122	1732	1841.25
B2-2	M	C	2874	1952	2587	2879	2573
B2-4	M	C	2530	4172	3139	5195	3759
B3-1	M	C	2920	3163	1596	1125	2201
B3-3	M	C	2352	1439	1561	1927	1819.75
B7-2	M	C	1447	2178	3629	2509	2440.75
B7-5	M	C	2022	1332	1903	710	1491.75
B8-1	M	C	2857	3390	2357	2861	2866.25
B8-3	M	C	2087	3867	3527	5961	3860.5
B8-4	M	C	2208	3529	1894	3915	2886.5
		Mean	2416.18	2604.18	2344	2786.55	2537.73
		SEM	144.117	321.17	235.998	496.037	230.037
Animal ID	Sex	Blinded Genotype	FS 1	FS 2	FS 3	FS 4	Mean
B1-2	M	D	1978	2038	1563	2126	1926.25
B1-3	M	D	2154	4688	3578	5412	3958
B1-5	M	D	3689	6306	3474	4251	4430
B2-1	M	D	2755	2264	3605	4589	3303.25
B2-3	M	D	1582	1797	1371	1577	1581.75
B2-5	M	D	2246	1694	1907	1331	1794.5
B3-2	M	D	1272	2372	3508	2856	2502
B3-4	M	D	3615	3188	1771	3332	2976.5
B3-5	M	D	4035	1691	3597	4490	3453.25
B7-1	M	D	1887	2277	1336	1346	1711.5
B7-3	M	D	2407	2979	3470	4456	3328
B7-4	M	D	3410	1832	3508	1759	2627.25
B8-2	M	D	2153	2940	2216	2108	2354.25
B8-5	M	D	2510	1853	1509	1282	1788.5
		Mean	2549.5	2708.5	2600.93	2922.5	2695.36
		SEM	224.641	352.067	265.394	391.475	241.543

## Sheet: Fear Context Test
			Fear Context Test																															Averages
Animal ID	Sex	Blinded Genotype	0-1min	1-2min	2-3min	3-4min	4-5min	5-6min	6-7min	7-8min	8-9min	9-10min	Mean
B10-1	F	A	61.76	90.05	100	95.39	97.05	97.83	95.78	90.11	42.97	3.06	77.4
B10-3	F	A	21.29	41.86	29.74	42.3	81.38	91.66	62.09	89.99	85.66	42.41	58.838
B4-1	F	A	45.58	84.38	83.16	85.38	47.36	81.27	56.14	72.54	75.32	70.98	70.211
B4-3	F	A	42.47	47.86	66.76	56.98	20.51	15.06	24.85	40.02	28.29	25.24	36.804
B5-2	F	A	99.22	34.46	83.6	49.14	96.83	66.31	73.43	12.67	48.36	94.94	65.896
B5-3	F	A	72.76	86.55	88.99	81.05	88.44	88.72	93.16	86.16	55.59	78.77	82.019
B6-1	F	A	39.41	65.04	79.49	87.99	87.22	84.71	89.38	74.49	74.26	43.64	72.563
B6-2	F	A	51.2	69.65	93.27	89.99	98.11	97.55	94.66	82.32	65.98	67.54	81.027
B9-1	F	A	90.11	81.49	89.27	96.44	86.99	64.15	46.58	49.14	51.47	68.15	72.379
B9-2	F	A	21.85	47.14	76.6	58.42	28.63	45.03	51.03	68.2	43.19	74.76	51.485
B9-5	F	A	56.98	82.66	82.55	90.66	57.75	97.39	91.16	89.72	90.27	21.57	76.071
		Mean	54.7845	66.4673	79.4027	75.7945	71.8427	75.4255	70.7509	68.6691	60.1236	53.7327	67.6994
		SEM	7.56256	6.12754	5.62588	6.02204	8.57187	7.86977	7.28607	7.52985	5.91928	8.58492	4.15378
Animal ID	Sex	Blinded Genotype	0-1min	1-2min	2-3min	3-4min	4-5min	5-6min	6-7min	7-8min	8-9min	9-10min	Mean
B10-2	F	B	64.76	76.49	97.78	92.88	93.22	78.15	58.37	80.32	93.77	70.82	80.656
B10-4	F	B	41.97	50.92	38.8	27.07	43.19	81.32	97.22	98.78	98.72	98.17	67.616
B10-5	F	B	26.29	78.49	59.81	52.86	42.3	73.26	44.25	62.92	81.43	15.68	53.729
B4-2	F	B	69.32	80.21	94.22	60.92	60.26	69.37	59.81	82.38	81.82	82.1	74.041
B4-4	F	B	81.43	94.77	83.16	37.08	64.48	60.76	42.63	79.21	49.14	67.82	66.048
B5-1	F	B	17.57	15.34	27.29	53.42	24.57	35.8	53.42	48.42	24.9	18.51	31.924
B5-4	F	B	30.07	41.63	44.19	44.36	45.19	61.87	48.53	28.96	35.19	37.47	41.746
B6-3	F	B	38.58	83.66	81.93	77.88	100.06	85.66	97.44	92.77	88.94	81.71	82.863
B6-4	F	B	31.18	83.44	22.51	58.37	90.72	66.37	81.05	98.72	97.5	82.82	71.268
B6-5	F	B	80.71	94.83	98.33	98.67	90.94	47.92	37.85	17.9	8.17	23.74	59.906
B9-3	F	B	58.42	84.05	93.22	93.05	95.55	93.72	82.32	91.94	90.49	58.92	84.168
B9-4	F	B	15.56	54.97	34.8	21.18	71.76	64.48	84.1	89.49	47.75	26.68	51.077
		Mean	46.3217	69.9	64.67	59.8117	68.52	68.2233	65.5825	72.6508	66.485	55.37	63.7535
		SEM	6.84065	6.96069	8.58849	7.51117	7.40138	4.62853	6.24813	7.88536	9.14763	8.47361	4.78598
			Fear Context Test
Animal ID	Sex	Blinded Genotype	0-1min	1-2min	2-3min	3-4min	4-5min	5-6min	6-7min	7-8min	8-9min	9-10min	Mean
B1-1	M	C	49.31	80.16	64.98	66.15	83.6	84.6	82.71	31.63	45.08	73.26	66.148
B1-4	M	C	86.83	90.38	79.93	75.93	70.76	76.38	70.87	66.81	33.74	64.7	71.633
B2-2	M	C	63.76	59.98	31.63	62.76	44.69	11.84	11.12	14.67	48.69	41.63	39.077
B2-4	M	C	44.3	75.26	45.03	37.8	52.86	75.82	69.37	59.2	51.92	59.14	57.07
B3-1	M	C	67.59	56.09	83.1	81.93	70.37	84.27	77.15	48.92	26.24	0	59.566
B3-3	M	C	28.85	62.03	10.73	24.24	13.79	41.02	32.3	50.92	59.37	15.4	33.865
B7-2	M	C	21.07	22.18	38.58	43.64	31.24	69.54	22.68	30.63	31.52	32.18	34.326
B7-5	M	C	57.59	69.04	78.6	65.59	10.17	13.51	35.41	7.56	46.86	34.96	41.929
B8-1	M	C	75.65	64.76	66.09	46.47	20.51	54.03	36.91	36.13	39.19	32.8	47.254
B8-3	M	C	47.03	75.43	33.91	71.6	58.03	57.98	77.99	63.65	80.1	67.98	63.37
B8-4	M	C	49.36	68.15	76.82	66.09	64.2	37.91	66.37	70.15	48.86	55.7	60.361
		Mean	53.7582	65.7691	55.4	58.3818	47.2927	55.1727	52.9891	43.6609	46.5064	43.4318	52.2363
		SEM	5.83238	5.26979	7.37614	5.3738	7.57744	7.92928	7.70271	6.37748	4.45952	6.96007	4.04446
Animal ID	Sex	Blinded Genotype	0-1min	1-2min	2-3min	3-4min	4-5min	5-6min	6-7min	7-8min	8-9min	9-10min	Mean
B1-2	M	D	88.27	76.6	87.72	40.13	42.25	82.88	75.93	87.44	73.26	14.17	66.865
B1-3	M	D	38.8	58.25	33.02	24.35	17.79	27.57	21.9	44.75	28.57	34.24	32.924
B1-5	M	D	39.74	23.57	44.08	35.8	50.69	49.25	35.3	29.68	41.02	57.64	40.677
B2-1	M	D	86.94	78.82	39.8	75.32	73.32	67.59	54.59	31.3	23.01	26.68	55.737
B2-3	M	D	42.58	44.19	38.3	70.09	28.18	47.97	72.76	38.13	43.47	36.96	46.263
B2-5	M	D	29.13	71.37	63.09	69.65	64.26	73.32	82.32	77.04	49.19	77.15	65.652
B3-2	M	D	51.03	74.99	83.88	62.48	21.85	43.47	36.96	18.62	29.13	18.45	44.086
B3-4	M	D	66.48	71.32	74.87	58.42	58.25	42.63	52.14	14.95	22.51	43.8	50.537
B3-5	M	D	31.63	10.12	4.22	17.12	38.97	20.4	15.84	26.07	34.57	20.4	21.934
B7-1	M	D	54.25	94.11	92.27	75.04	69.32	85.33	87.77	41.97	65.98	78.32	74.436
B7-3	M	D	51.31	42.69	62.15	73.49	80.6	68.43	78.77	67.87	79.71	46.19	65.121
B7-4	M	D	13.4	39.41	38.85	46.64	56.2	23.51	9.78	30.85	53.2	24.51	33.635
B8-2	M	D	79.71	61.87	62.53	58.03	5.45	26.35	28.57	46.36	54.36	32.68	45.591
B8-5	M	D	43.86	29.74	30.91	70.15	85.71	71.43	25.18	23.68	70.93	72.82	52.441
		Mean	51.2236	55.5036	53.9779	55.4793	49.4886	52.1521	48.415	41.3364	47.7793	41.715	49.7071
		SEM	5.93895	6.5058	6.78526	5.20767	6.5916	6.04859	7.23062	5.86269	5.14532	5.873	3.98868

## Sheet: Cued Recall Test
			Baseline										Cue 1	ITI-1				Cue 2	ITI-2				Cue 3	ITI-3				Cue 4	ITI-4					Overall Averages
Animal ID	Sex	Blinded Genotype	0-0.5min	0.5-1min	1-1.5min	1.5-2min	2-2.5min	2.5-3min	3-3.5min	3.5-4min	4-4.5min	4.5-5min	Tone 1	ITI1-1	ITI1-2	ITI1-3	ITI1-4	Tone 2	ITI2-1	ITI2-2	ITI2-3	ITI2-4	Tone 3	ITI3-1	ITI3-2	ITI3-3	ITI3-4	Tone 4	ITI4-1	ITI4-2	ITI4-3	ITI4-4		Baseline	Cue	ITI
B10-1	F	A	0	22.58	22.8	22.47	41.27	0	50.28	63.52	75.97	95.33	94.55	100.11	100.11	65.29	91.88	80.53	87.99	72.3	49.83	24.47	99.78	31.37	16.8	44.94	75.19	82.2	92.77	91.88	98.55	83.76		39.422	89.265	70.4525
B10-3	F	A	0	0	3.34	12.35	44.16	31.26	23.47	37.93	44.61	20.91	20.47	23.69	31.37	4.89	42.16	66.52	43.49	81.42	60.85	79.98	71.19	85.21	62.4	80.53	66.63	90.55	97.22	70.75	65.74	53.73		21.803	62.1825	59.3788
B4-1	F	A	5.12	19.58	30.26	32.48	60.62	44.38	31.48	26.81	53.28	47.61	89.66	98.33	78.87	70.19	77.86	100.11	90.55	83.98	86.99	90.43	86.32	49.28	34.82	57.84	51.61	92.99	73.75	30.03	56.95	38.38		35.162	92.27	66.8663
B4-3	F	A	3.56	3.67	18.35	25.7	30.26	61.07	75.08	19.47	39.93	28.92	66.52	80.53	79.2	81.87	82.09	88.1	85.32	73.75	20.47	52.06	80.53	37.82	52.61	48.39	34.04	79.2	74.42	69.19	69.63	79.64		30.601	78.5875	63.8144
B5-2	F	A	0	0	6.9	0	4.78	3.67	3.45	17.69	14.13	4.56	78.2	75.75	66.07	53.28	11.9	83.2	34.82	29.59	35.15	7.56	95.11	42.38	39.04	59.07	80.09	82.76	26.81	40.04	53.5	46.5		5.518	84.8175	43.8469
B5-3	F	A	0	4.89	36.04	61.4	23.47	83.76	48.72	18.58	57.51	49.17	99.22	86.87	93.77	94.1	94.66	100.11	95.77	98.67	95.11	89.77	100	81.31	97.89	93.44	64.74	97.55	40.93	76.75	86.43	94.44		38.354	99.22	86.5406
B6-1	F	A	0	4.12	8.23	36.93	15.46	37.93	81.42	50.5	31.15	59.96	88.32	77.09	57.06	72.41	73.53	99.22	89.99	56.84	70.19	60.96	87.32	77.09	62.74	61.29	26.7	78.75	96	82.09	93.1	47.5		32.57	88.4025	69.0363
B6-2	F	A	0	12.24	13.68	45.61	40.6	38.71	41.6	16.8	62.74	35.04	20.02	43.49	22.25	42.38	32.04	67.74	86.87	84.76	62.29	78.09	87.32	82.65	63.4	34.04	42.16	59.73	68.3	59.29	68.97	84.87		30.702	58.7025	59.7406
B9-1	F	A	0	6.67	10.68	0	12.57	21.36	36.93	23.58	18.58	34.15	48.05	78.31	66.96	54.51	59.62	75.19	34.82	71.86	71.19	67.19	34.37	67.96	57.62	59.96	66.52	74.97	36.71	34.37	48.94	48.94		16.452	58.145	57.8425
B9-2	F	A	3.34	62.85	47.5	47.05	67.63	81.87	54.84	93.66	32.15	40.93	88.99	95.66	81.54	100.11	97.11	99.78	88.77	99.78	100.11	98.67	100	100.11	49.61	47.5	58.06	96.44	94.1	99.89	100	100.11		53.182	96.3025	88.1956
B9-5	F	A	0	0	13.24	13.46	16.46	32.7	58.84	26.47	51.5	71.52	53.5	92.77	83.43	74.19	73.64	78.53	91.1	71.52	86.43	49.28	78.2	87.65	80.2	27.14	7.34	80.98	77.64	73.75	71.97	69.3		28.419	72.8025	69.8344
		Mean	1.09273	12.4182	19.1836	27.0409	32.48	39.7009	46.01	35.91	43.7773	44.3727	67.9545	77.5091	69.1482	64.8382	66.9536	85.3664	75.4082	74.9518	67.1464	63.4964	83.6491	67.53	56.1027	55.8309	52.0982	83.2836	70.7864	66.1845	73.98	67.9245		30.1986	80.0634	66.8681
		SEM	0.579255	5.55607	4.13657	5.98367	6.10747	8.27544	6.74167	7.32743	5.6877	7.50022	8.67487	7.17389	7.32677	7.92148	8.3409	3.91518	7.37488	5.88842	7.5229	8.60365	5.70759	7.03546	6.61216	5.7424	6.74521	3.29118	7.64135	6.94028	5.43868	6.55534		3.79263	4.54055	3.80893
Animal ID	Sex	Blinded Genotype	0-0.5min	0.5-1min	1-1.5min	1.5-2min	2-2.5min	2.5-3min	3-3.5min	3.5-4min	4-4.5min	4.5-5min	Tone 1	ITI1-1	ITI1-2	ITI1-3	ITI1-4	Tone 2	ITI2-1	ITI2-2	ITI2-3	ITI2-4	Tone 3	ITI3-1	ITI3-2	ITI3-3	ITI3-4	Tone 4	ITI4-1	ITI4-2	ITI4-3	ITI4-4		Baseline	Cue	ITI
B10-2	F	B	19.47	40.71	60.96	52.84	54.62	65.63	27.7	0	3.78	37.04	95.33	86.87	88.1	87.88	66.85	92.44	83.2	17.69	89.99	73.19	91.1	92.99	88.1	91.32	90.43	99.11	100.11	84.87	96.89	92.1		36.275	94.495	83.1613
B10-4	F	B	0	0	3.45	0	0	0	84.2	48.05	58.84	59.07	78.87	100.11	94.88	92.77	100.11	99.67	97.44	95.22	99.67	99.22	99.67	88.43	18.46	0	14.57	82.42	88.65	94.77	98.22	100.11		25.361	90.1575	80.1644
B10-5	F	B	0	0	0	0	0	13.57	57.51	61.4	6.67	69.08	66.85	69.19	55.06	49.83	15.35	74.86	75.08	72.53	77.64	8.34	64.74	87.1	72.97	56.17	61.85	90.32	58.29	49.72	86.1	31.03		20.823	74.1925	57.8906
B4-2	F	B	0	0	0	0	0	3.67	0	11.23	24.58	4.89	19.13	9.12	28.59	10.9	3.89	0	0	0	4.78	3.56	60.51	10.46	8.01	6.67	13.79	47.5	31.48	0	0	24.81		4.437	31.785	9.75375
B4-4	F	B	9.45	16.8	13.57	33.59	16.57	39.27	11.46	41.71	54.28	16.91	86.76	58.62	88.43	85.43	32.15	81.65	74.75	43.27	16.69	80.76	88.99	81.87	29.59	70.08	76.75	87.1	90.43	80.65	54.28	71.86		25.361	86.125	64.7256
B5-1	F	B	0	0	0	3.67	3.56	0	4.67	32.93	17.24	11.68	76.64	56.62	47.5	56.51	40.49	52.28	24.69	34.93	26.47	31.03	83.09	49.72	24.58	15.46	36.6	88.88	75.97	71.41	51.84	31.03		7.375	75.2225	42.1781
B5-4	F	B	0	0	0	0	3.45	5.34	14.35	25.14	31.15	19.13	72.53	33.7	44.83	16.24	36.48	48.61	4.56	11.01	26.25	25.03	59.18	33.15	40.82	58.18	26.36	74.86	12.35	6.01	44.38	5.34		9.856	63.795	26.5431
B6-3	F	B	0	0	0	0	14.35	15.13	77.09	93.88	59.18	82.54	91.77	100.11	100.11	100.11	88.77	100.11	100.11	100.11	100.11	100.11	100.11	100.11	95.44	56.28	81.87	100.11	83.76	79.09	62.74	60.73		34.217	98.025	88.0975
B6-4	F	B	12.01	28.25	0	42.16	61.29	44.61	66.74	55.84	39.71	87.21	68.52	97.33	85.32	93.88	77.09	98.78	87.21	87.65	96.44	78.42	99.56	98.78	96.77	96	100	99.11	17.35	26.7	28.03	51.17		43.782	91.4925	76.1337
B6-5	F	B	10.68	27.59	4.78	15.35	51.17	75.42	23.69	0	5.34	3.56	73.3	85.87	82.65	95.66	92.44	93.44	100.11	91.21	86.54	96	99.56	73.86	53.5	21.58	5.12	85.54	69.52	47.27	0	0		21.758	87.96	62.5831
B9-3	F	B	3.89	3.89	18.02	12.68	23.92	10.34	19.13	13.46	35.82	31.59	59.07	76.08	61.07	71.41	40.49	89.77	69.3	59.84	26.36	71.64	94.77	82.54	82.65	45.49	12.79	98.22	97.66	53.95	71.08	83.87		17.274	85.4575	62.8888
B9-4	F	B	0	0	9.45	17.02	62.96	52.39	69.74	81.54	76.86	54.95	73.97	87.21	65.74	83.54	88.54	37.71	68.52	35.04	57.95	8.45	75.97	45.38	24.25	4.89	37.93	96.55	86.65	87.76	89.1	85.65		42.491	71.05	59.7875
		Mean	4.625	9.77	9.18583	14.7758	24.3242	27.1142	38.0233	38.765	34.4542	39.8042	71.895	71.7358	70.19	70.3467	56.8875	72.4433	65.4142	54.0417	59.0742	56.3125	84.7708	70.3658	52.9283	43.51	46.505	87.4767	67.685	56.85	56.8883	53.1417		24.0842	79.1465	59.4923
		SEM	1.91709	4.23595	5.02756	5.3495	7.43629	7.79092	8.86004	8.8719	6.9588	8.6522	5.65987	8.13096	6.60742	8.86224	9.43807	9.07082	10.3245	10.1655	10.567	10.9867	4.58716	8.31543	9.44475	9.65267	9.81226	4.28603	8.95759	9.26389	9.89686	9.93395		3.80534	5.23401	6.73819
			Baseline										Cue 1	ITI-1				Cue 2	ITI-2				Cue 3	ITI-3				Cue 4	ITI-4					Overall Averages
Animal ID	Sex	Blinded Genotype	0-0.5min	0.5-1min	1-1.5min	1.5-2min	2-2.5min	2.5-3min	3-3.5min	3.5-4min	4-4.5min	4.5-5min	Tone 1	ITI1-1	ITI1-2	ITI1-3	ITI1-4	Tone 2	ITI2-1	ITI2-2	ITI2-3	ITI2-4	Tone 3	ITI3-1	ITI3-2	ITI3-3	ITI3-4	Tone 4	ITI4-1	ITI4-2	ITI4-3	ITI4-4		Baseline	Cue	ITI
B1-1	M	C	4.56	11.79	15.8	15.68	59.73	3.45	42.38	77.75	64.52	35.37	87.1	56.62	77.98	43.6	63.63	93.88	86.21	17.13	7.01	41.16	89.77	85.65	77.64	46.61	14.57	100.11	79.98	87.43	93.21	39.15		33.103	92.715	57.3488
B1-4	M	C	61.62	8.01	7.23	39.49	30.7	19.91	28.48	24.47	31.37	79.2	87.88	85.65	78.98	79.2	75.42	95.33	82.31	43.94	8.45	52.61	97.55	69.52	80.42	83.09	54.17	93.99	80.53	58.95	81.54	55.84		33.048	93.6875	66.9137
B2-2	M	C	0	4.12	0	4.34	21.8	42.27	40.93	23.8	19.13	50.5	91.43	84.09	82.76	69.19	21.8	65.63	77.64	29.92	56.17	38.93	68.41	83.87	75.64	39.15	19.02	67.07	51.61	21.13	47.5	40.93		20.689	73.135	52.4594
B2-4	M	C	10.79	8.01	11.68	14.35	9.45	26.59	32.15	11.01	34.93	51.84	84.09	96.33	89.43	96	57.51	60.4	13.01	39.6	16.46	0	74.08	26.81	22.69	18.24	32.26	78.98	56.28	34.93	73.75	74.53		21.08	74.3875	46.7394
B3-1	M	C	0	16.91	35.6	50.83	51.06	56.06	67.19	18.58	78.64	73.41	89.99	90.77	96.11	86.43	86.32	97.11	48.72	43.94	39.6	80.98	89.21	94.77	25.58	43.16	60.96	93.66	75.97	52.95	60.07	23.25		44.828	92.4925	63.0988
B3-3	M	C	0	0	10.68	0	0	0	4.34	0	11.01	4.78	79.87	70.97	11.9	13.68	7.12	84.09	67.85	48.05	60.62	34.26	76.75	60.96	67.96	49.39	42.38	92.44	73.3	0	56.28	79.09		3.081	83.2875	46.4881
B7-2	M	C	28.36	13.9	12.9	56.51	33.26	52.5	62.51	42.16	71.41	48.72	30.48	39.04	51.95	56.84	48.94	84.98	27.59	56.28	83.76	64.74	96.89	70.86	40.82	51.06	62.18	87.76	84.98	75.08	56.51	60.73		42.223	75.0275	58.21
B7-5	M	C	0	0	0	7.68	13.35	0	0	17.69	8.9	12.68	83.98	64.4	27.36	20.02	0	82.54	82.87	61.29	18.8	37.82	58.18	13.79	25.7	16.69	3.56	76.42	68.41	80.42	30.03	10.57		6.03	75.28	35.1081
B8-1	M	C	0	0	0	19.91	8.45	21.8	19.35	29.25	36.71	57.29	62.63	64.18	76.53	69.19	41.16	81.65	54.39	56.73	21.13	26.14	88.99	51.06	62.4	42.83	52.84	83.09	81.2	64.52	58.84	78.87		19.276	79.09	56.3756
B8-3	M	C	0	0	34.15	28.59	56.28	43.49	27.92	31.26	59.29	77.75	99.22	99.44	97	93.21	96.89	100.11	60.4	32.59	69.3	85.21	96.89	95.55	94.88	58.4	58.95	99.56	20.24	56.06	68.41	34.37		35.873	98.945	70.0562
B8-4	M	C	3.67	27.81	14.13	14.68	50.95	32.26	39.82	43.72	31.26	27.25	82.65	79.64	61.4	65.41	52.61	78.53	78.75	80.87	47.72	20.36	73.19	41.94	59.29	77.09	76.97	89.77	80.09	34.37	27.92	28.48		28.555	81.035	57.0569
		Mean	9.90909	8.23182	12.9245	22.9145	30.4573	27.1209	33.1882	29.0627	40.6518	47.1627	79.9382	75.5573	68.3091	62.9791	50.1273	84.0227	61.7945	46.3945	39.0018	43.8373	82.7191	63.1618	57.5473	47.7918	43.4418	87.5318	68.4173	51.44	59.46	47.8009		26.1624	83.553	55.4414
		SEM	5.77763	2.68237	3.71063	5.65653	6.46453	6.11809	6.3105	6.19402	7.31056	7.57378	5.64549	5.55285	8.36667	8.30637	9.35463	3.80232	7.27012	5.21738	7.95	7.71682	4.00084	8.22579	7.57625	6.17392	6.98882	3.08416	5.7888	8.01919	5.98058	7.10643		4.09348	2.80175	3.01036
Animal ID	Sex	Blinded Genotype	0-0.5min	0.5-1min	1-1.5min	1.5-2min	2-2.5min	2.5-3min	3-3.5min	3.5-4min	4-4.5min	4.5-5min	Tone 1	ITI1-1	ITI1-2	ITI1-3	ITI1-4	Tone 2	ITI2-1	ITI2-2	ITI2-3	ITI2-4	Tone 3	ITI3-1	ITI3-2	ITI3-3	ITI3-4	Tone 4	ITI4-1	ITI4-2	ITI4-3	ITI4-4		Baseline	Cue	ITI
B1-2	M	D	0	3.67	25.14	28.48	32.48	17.35	25.36	53.06	29.48	22.02	88.99	100.11	21.8	53.95	45.61	87.76	89.21	94.22	75.64	75.75	99.89	74.75	92.44	22.58	11.23	99.44	46.94	53.95	47.05	29.92		23.704	94.02	58.4469
B1-3	M	D	0	0	4.78	13.35	12.57	4.12	7.56	11.9	22.25	7.79	49.39	44.61	17.69	6.01	13.9	52.95	66.52	25.92	18.46	28.92	65.85	59.4	60.85	19.24	8.23	74.64	33.7	18.8	24.14	12.24		8.432	60.7075	28.6644
B1-5	M	D	0	0	0	0	0	0	0	0	14.79	0	58.84	44.83	4	9.23	15.57	30.92	57.51	16.69	39.82	10.9	65.85	36.48	22.36	9.79	13.68	17.24	26.59	14.57	8.9	21.58		1.479	43.2125	22.0312
B2-1	M	D	3.34	14.57	8.34	18.58	22.47	30.81	40.49	12.46	39.27	8.9	57.17	36.15	43.72	20.36	21.36	55.73	61.51	45.16	31.03	41.05	64.74	31.37	26.25	18.58	18.46	65.07	59.84	41.6	17.02	43.83		19.923	60.6775	34.8306
B2-3	M	D	0	7.79	13.79	23.8	40.82	49.05	36.71	18.91	18.8	12.12	37.93	62.63	70.52	62.63	55.51	78.64	52.28	55.39	32.7	19.47	80.65	54.39	33.59	32.81	27.7	12.68	35.6	29.92	45.83	77.31		22.179	52.475	46.7675
B2-5	M	D	0	0	3.56	11.12	0	14.91	5.01	29.81	19.47	21.02	44.61	65.96	26.7	44.05	65.96	63.29	65.96	43.16	20.58	52.17	45.05	78.2	72.75	68.97	43.16	72.86	35.26	11.23	0	0		10.49	56.4525	43.3819
B3-2	M	D	0	0	0	0	19.02	5.34	12.24	6.23	12.24	21.25	86.1	59.07	63.85	8.34	25.58	65.52	29.81	6.23	6.9	21.13	86.43	38.49	11.79	26.59	25.81	88.1	58.29	65.07	20.8	31.15		7.632	81.5375	31.1812
B3-4	M	D	0	0	0	3.67	3.78	15.13	8.45	4.12	3.34	24.03	56.84	78.2	68.97	34.59	29.81	73.53	84.65	28.81	72.97	56.17	85.98	79.53	21.25	68.3	35.93	72.75	48.94	46.5	24.47	32.26		6.252	72.275	50.7094
B3-5	M	D	0	0	7.9	0	0	0	17.35	12.12	10.68	6.56	95.77	79.2	65.41	44.27	25.25	93.1	45.16	56.17	43.05	36.15	99.22	97.44	89.21	79.87	62.85	98.67	93.33	29.25	49.61	63.96		5.461	96.69	60.0113
B7-1	M	D	13.9	4.23	28.81	32.26	32.93	9.68	47.5	78.42	22.36	46.61	80.31	40.71	38.38	36.26	6.56	66.3	92.32	69.86	25.47	43.83	51.06	81.65	75.53	83.09	35.71	95.88	88.88	77.75	19.8	17.8		31.67	73.3875	52.1
B7-3	M	D	0	0	0	0	8.79	20.13	22.02	3.89	22.25	18.58	52.17	51.72	54.06	54.51	17.02	76.53	34.37	18.69	23.47	16.69	69.97	35.93	16.91	19.13	33.59	59.07	25.03	33.82	48.16	16.69		9.566	64.435	31.2369
B7-4	M	D	0	0	0	8.57	14.57	29.7	43.94	34.48	32.15	30.48	77.98	45.72	45.94	41.38	53.17	72.53	33.48	16.46	28.14	21.25	87.88	44.38	42.05	49.94	29.37	77.09	91.55	66.07	20.02	50.72		19.389	78.87	42.4775
B8-2	M	D	0	0	0	8.23	0	7.79	0	18.13	15.57	4.45	34.82	26.7	35.04	11.9	12.79	41.71	31.81	23.36	38.15	31.26	17.13	24.81	6.34	33.59	49.05	31.15	50.83	29.92	0	12.24		5.417	31.2025	26.1119
B8-5	M	D	0	0	0	0	3.56	25.7	11.35	11.9	46.05	83.2	77.09	83.65	35.15	38.04	71.19	86.21	75.19	40.38	21.02	16.57	84.87	90.21	89.54	73.64	58.84	86.87	84.43	92.88	94.44	91.99		18.176	83.76	66.0725
		Mean	1.23143	2.16143	6.59429	10.5757	13.6421	16.4079	19.8557	21.1021	22.05	21.9293	64.1436	58.5186	42.2307	33.2514	32.8057	67.48	58.5557	38.6071	34.1	33.665	71.755	59.0736	47.2043	43.2943	32.4007	67.965	55.6579	43.6664	30.0171	35.835		13.555	67.8359	42.4302
		SEM	1.00312	1.14577	2.5794	3.01476	3.73671	3.69588	4.39522	5.81346	3.07186	5.71379	5.31419	5.5815	5.50473	5.05089	5.69805	4.72294	5.80811	6.47553	5.20903	4.93017	6.07744	6.47497	8.4606	7.02394	4.50636	7.67561	6.58477	6.57231	6.70207	7.1531		2.36621	5.00507	3.69722
