# Supplementary material for: Sex-specific role for the long noncoding RNA Pnky in mouse behavior
Source: Nat Commun. 2024 Aug 12;15:6901. doi: 10.1038/s41467-024-50851-7 (PMC11319455; doi:10.1038/s41467-024-50851-7)
Supplement: Supplementary file 4 — Supplementary Data 1 [file 41467_2024_50851_MOESM4_ESM.zip › PnkyWTvsPnkyKOcohort/PnkyWTvsKO_ElevatedPlusMaze_tmg.xlsx]

## Sheet: Elevated Plus Maze
Mouse ID	Sex	Blinded Genotype	Open Arm Distance	Open Arm/Total Distance	Open Arm Time	% Open Arm Time	Open Arm Entries	Closed Arm Distance	Closed Arm Time	Closed Arm Entries	Intersection Distance	Intersection Time	Intersection Entries	Total Distance
B10-1	F	A	336	0.200957	157.3	0.262167	48	1015	362.3	54	321	80.3	86	1672
B10-3	F	A	466	0.399657	242	0.403333	37	489	310.6	26	211	47.4	54	1166
B4-1	F	A	297	0.247088	129.5	0.215833	30	676	412.8	37	229	57.6	60	1202
B4-3	F	A	319	0.183439	157.5	0.2625	59	1054	374.1	62	366	68.3	102	1739
B5-2	F	A	417	0.311426	185.1	0.3085	30	711	373.7	40	211	41.1	54	1339
B5-3	F	A	142	0.14715	92.9	0.154833	31	633	446.6	37	190	60.4	56	965
B6-1	F	A	218	0.181364	125.8	0.209667	33	741	424.3	38	243	49.9	65	1202
B6-2	F	A	693	0.326271	190.6	0.317667	70	972	353.5	63	459	55.9	124	2124
B9-1	F	A	323	0.293103	171.8	0.286333	36	604	384.3	31	175	43.8	56	1102
B9-2	F	A	418	0.315234	159.8	0.266333	36	652	383	40	256	57.1	65	1326
B9-5	F	A	505	0.322272	221.8	0.369667	75	693	304.6	46	369	73.5	105	1567
		MEAN	375.818	0.266178	166.736	0.277894	44.0909	749.091	375.436	43.0909	275.455	57.7545	75.1818	1400.36
		SEM	44.9539	0.0238515	12.9213	0.0215355	4.98808	55.1834	13.0954	3.61677	27.3038	3.71646	7.49523	102.751
B10-2	F	B	193	0.168412	143.2	0.238667	31	718	419.2	40	235	37.5	57	1146
B10-4	F	B	234	0.182385	128.5	0.214167	27	832	432	40	217	39.4	55	1283
B10-5	F	B	616	0.313008	209.8	0.349667	62	949	329.5	61	403	60.6	110	1968
B4-2	F	B	507	0.236695	168.5	0.280833	51	1246	361.6	69	389	69.8	105	2142
B4-4	F	B	476	0.216462	151.2	0.252	83	1176	382.9	79	547	65.9	146	2199
B5-1	F	B	241	0.218495	126.5	0.210833	38	670	441.5	33	192	31.9	54	1103
B5-4	F	B	461	0.260305	174.2	0.290333	51	956	365.3	65	354	60.4	103	1771
B6-3	F	B	330	0.235378	184.6	0.307667	40	823	359.2	40	249	56.1	66	1402
B6-4	F	B	602	0.35	203.3	0.338833	63	710	317.3	52	408	79.3	98	1720
B6-5	F	B	335	0.282462	172.1	0.286833	49	593	370.8	41	258	57	71	1186
B9-3	F	B	348	0.273585	220.9	0.368167	34	689	345.7	38	235	33.3	57	1272
B9-4	F	B	478	0.276141	163.6	0.272667	48	957	378.3	50	296	58	80	1731
		MEAN	401.75	0.251111	170.533	0.284222	48.0833	859.917	375.275	50.6667	315.25	54.1	83.5	1576.92
		SEM	41.007	0.0150985	8.80983	0.014683	4.56843	58.8298	11.1791	4.22893	30.49	4.39306	8.3589	113.958
Mouse ID	Sex	Blinded Genotype	Open Arm Distance	Open Arm/Total Distance	Open Arm Time	% Open Arm Time	Open Arm Entries	Closed Arm Distance	Closed Arm Time	Closed Arm Entries	Intersection Distance	Intersection Time	Intersection Entries	Total Distance
B1-1	M	C	357	0.23456	154.5	0.2575	57	772	393.5	59	393	52	112	1522
B1-4	M	C	578	0.274064	144.9	0.2415	59	1023	396.6	74	508	58.5	125	2109
B2-2	M	C	356	0.172314	96	0.16	46	1318	450.9	73	392	53	103	2066
B2-4	M	C	607	0.347254	205.4	0.342333	61	731	348.7	57	410	45.9	106	1748
B3-1	M	C	388	0.237745	167.7	0.2795	50	892	376.6	58	352	55.7	97	1632
B3-3	M	C	570	0.273381	175.5	0.2925	53	1130	381.6	56	385	42.8	95	2085
B7-2	M	C	268	0.189667	123.5	0.205833	39	925	439.4	52	220	37	69	1413
B7-5	M	C	1124	0.385989	214.1	0.356833	76	1305	323.9	67	483	61.9	130	2912
B8-1	M	C	394	0.263545	128.6	0.214333	46	865	439.4	44	236	31.9	76	1495
B8-3	M	C	556	0.336766	190.3	0.317167	45	832	380.5	35	263	29.2	73	1651
B8-4	M	C	540	0.26087	136.8	0.228	43	1210	431.3	43	320	31.9	78	2070
		MEAN	521.636	0.270559	157.936	0.263227	52.2727	1000.27	396.582	56.1818	360.182	45.4364	96.7273	1882.09
		SEM	69.4252	0.0196147	11.0245	0.0183742	3.17115	63.5152	12.1692	3.71439	28.3356	3.51072	6.3103	129.895
B1-2	M	D	293	0.16563	96.8	0.161333	46	1123	455.5	61	353	47.7	97	1769
B1-3	M	D	493	0.259884	143.6	0.239333	60	960	383.1	63	444	73.2	112	1897
B1-5	M	D	716	0.332868	205.2	0.342	65	960	329.5	66	475	65.3	123	2151
B2-1	M	D	244	0.15404	70.7	0.117833	46	1054	493.9	56	286	35.4	83	1584
B2-3	M	D	797	0.356759	202.7	0.337833	69	984	342.6	65	453	54.7	118	2234
B2-5	M	D	777	0.321207	210.9	0.3515	66	1160	342.4	72	482	46.7	129	2419
B3-2	M	D	348	0.191736	128	0.213333	52	1064	416.1	64	403	55.9	108	1815
B3-4	M	D	701	0.348236	216	0.36	49	1005	348.4	46	307	35.5	83	2013
B3-5	M	D	331	0.244461	170	0.283333	35	733	384.7	44	290	45.3	69	1354
B7-1	M	D	386	0.211391	141.5	0.235833	52	1050	390.7	60	390	67.7	103	1826
B7-3	M	D	507	0.270833	148.3	0.247167	47	987	395.2	62	378	56.5	99	1872
B7-4	M	D	324	0.229299	169.3	0.282167	38	812	381.9	43	277	48.7	66	1413
B8-2	M	D	378	0.216867	132	0.22	46	1041	413.5	53	324	54.4	95	1743
B8-5	M	D	240	0.202703	111.6	0.186	32	729	468.3	42	215	20	64	1184
		MEAN	466.786	0.250423	153.329	0.255548	50.2143	975.857	396.129	56.9286	362.643	50.5	96.3571	1805.29
		SEM	53.6141	0.0179316	11.9578	0.0199296	3.05657	35.3542	13.2591	2.60275	22.1425	3.75339	5.62139	91.8131

## Sheet: %Open Arm Time (x min)
			%Open Arm Time (x min)
Mouse ID	Sex	Blinded Genotype	1	2	3	4	5	6	7	8	9	10
B10-1	F	A	0.12	0.108333	0.371667	0.235	0.458333	0.0566667	0.565	0.563333	0.1	0.0433333
B10-3	F	A	0.786667	0.565	0.651667	0.22	0.645	0.191667	0.275	0.04	0.351667	0.306667
B4-1	F	A	0.348333	0.0316667	0.0433333	0.495	0.203333	0.201667	0.225	0.18	0.095	0.335
B4-3	F	A	0.195	0.25	0.305	0.331667	0.213333	0.155	0.255	0.513333	0.0833333	0.323333
B5-2	F	A	0.188333	0.263333	0.0716667	0.306667	0.785	0.348333	0.123333	0.471667	0.00833333	0.516667
B5-3	F	A	0.343333	0.193333	0.378333	0.0383333	0.12	0.095	0.0766667	0.216667	0.0633333	0.025
B6-1	F	A	0.286667	0.443333	0	0.305	0.103333	0.106667	0.0683333	0.19	0.0316667	0.563333
B6-2	F	A	0.128333	0.131667	0.293333	0.643333	0.395	0.471667	0.118333	0.456667	0.288333	0.25
B9-1	F	A	0.415	0.253333	0.313333	0.406667	0.35	0.253333	0.235	0.166667	0.291667	0.176667
B9-2	F	A	0.416667	0.433333	0.253333	0.223333	0.24	0.411667	0.0366667	0.313333	0.0566667	0.276667
B9-5	F	A	0.211667	0.245	0.286667	0.69	0.623333	0.436667	0.613333	0.256667	0.233333	0.0983333
		MEAN	0.312727	0.265303	0.269848	0.354091	0.376061	0.24803	0.235606	0.306212	0.145758	0.265
		SEM	0.0571646	0.0479398	0.0552316	0.0582503	0.068972	0.0443607	0.0581843	0.0512855	0.036542	0.0526615
B10-2	F	B	0.308333	0.105	0.15	0.453333	0.325	0.21	0.346667	0.0383333	0.115	0.336667
B10-4	F	B	0.205	0.303333	0.196667	0.581667	0.0866667	0.05	0.418333	0.168333	0	0.131667
B10-5	F	B	0.481667	0.325	0.401667	0.153333	0.373333	0.09	0.465	0.301667	0.311667	0.595
B4-2	F	B	0.13	0.0866667	0.313333	0.521667	0.27	0.29	0.188333	0.386667	0.38	0.241667
B4-4	F	B	0.143333	0.301667	0.365	0.495	0.155	0.47	0.0933333	0.06	0.18	0.255
B5-1	F	B	0.305	0.221667	0.101667	0.271667	0.065	0.105	0.045	0.12	0.668333	0.206667
B5-4	F	B	0.171667	0.298333	0.453333	0.261667	0.373333	0.173333	0.0583333	0.0566667	0.595	0.46
B6-3	F	B	0.545	0.305	0.24	0.545	0.203333	0.213333	0.161667	0.256667	0.32	0.286667
B6-4	F	B	0.346667	0.451667	0.463333	0.35	0.351667	0.323333	0.293333	0.268333	0.291667	0.246667
B6-5	F	B	0.555	0.403333	0.146667	0.306667	0.195	0.121667	0.258333	0.243333	0.52	0.118333
B9-3	F	B	0.26	0.51	0.298333	0.53	0.248333	0.0183333	0.405	0.266667	0.5	0.643333
B9-4	F	B	0.463333	0.213333	0.243333	0.64	0.236667	0.35	0.308333	0.0516667	0.101667	0.12
		MEAN	0.32625	0.29375	0.281111	0.425833	0.240278	0.20125	0.253472	0.184861	0.331944	0.303472
		SEM	0.0443192	0.0364278	0.0351927	0.0439398	0.0302715	0.0391622	0.0415648	0.0339696	0.0605415	0.0509458
			%Open Arm Time (x min)
Mouse ID	Sex	Blinded Genotype	1	2	3	4	5	6	7	8	9	10
B1-1	M	C	0.261667	0.0683333	0.315	0.325	0.135	0.478333	0.201667	0.231667	0.331667	0.226667
B1-4	M	C	0.191667	0.365	0.0766667	0.556667	0.476667	0	0.303333	0.425	0.0216667	0
B2-2	M	C	0.211667	0.0633333	0.175	0.0183333	0.775	0	0.0283333	0.268333	0.0583333	0
B2-4	M	C	0.225	0.421667	0.48	0.206667	0.706667	0.215	0.34	0.278333	0.0383333	0.51
B3-1	M	C	0.276667	0.221667	0.231667	0.191667	0.186667	0.0716667	0.338333	0.363333	0.481667	0.431667
B3-3	M	C	0.23	0.301667	0.368333	0.595	0.303333	0.17	0.28	0.141667	0.196667	0.34
B7-2	M	C	0.341667	0.145	0.173333	0.133333	0.18	0.145	0.0166667	0.506667	0.393333	0.02
B7-5	M	C	0.156667	0.468333	0.663333	0.416667	0.391667	0.426667	0.161667	0.0716667	0.496667	0.316667
B8-1	M	C	0.085	0.095	0.228333	0.166667	0.351667	0.14	0.29	0.11	0.48	0.195
B8-3	M	C	0.32	0.688333	0.303333	0.116667	0.72	0.256667	0.373333	0.205	0.165	0.0233333
B8-4	M	C	0.271667	0.0883333	0.746667	0.191667	0.32	0.00166667	0.28	0.03	0.323333	0.03
		MEAN	0.233788	0.266061	0.34197	0.265303	0.413333	0.173182	0.237576	0.239242	0.271515	0.190303
		SEM	0.0220663	0.0612126	0.0633033	0.0559693	0.0689715	0.0493321	0.036851	0.0450367	0.0554861	0.0568246
B1-2	M	D	0.345	0.256667	0.00833333	0.305	0.126667	0.116667	0.0966667	0.08	0.178333	0.101667
B1-3	M	D	0.0683333	0.206667	0.0283333	0.528333	0.378333	0.04	0.255	0.33	0.393333	0.165
B1-5	M	D	0.351667	0.325	0.501667	0.54	0.446667	0.04	0.251667	0.338333	0.403333	0.221667
B2-1	M	D	0.0533333	0.075	0.12	0.171667	0.138333	0	0.02	0.295	0.28	0.0266667
B2-3	M	D	0.161667	0.29	0.16	0.51	0.363333	0.565	0.391667	0.158333	0.346667	0.431667
B2-5	M	D	0.113333	0.226667	0.675	0.676667	0.493333	0.108333	0.356667	0.183333	0.616667	0.065
B3-2	M	D	0.231667	0.118333	0.336667	0.621667	0.205	0.0866667	0.0566667	0.235	0.185	0.055
B3-4	M	D	0.0116667	0.123333	0.666667	0.433333	0.808333	0.365	0.303333	0.383333	0.168333	0.338333
B3-5	M	D	0.438333	0.686667	0.45	0.355	0.306667	0.121667	0.181667	0.253333	0.0366667	0.005
B7-1	M	D	0.0916667	0.123333	0.158333	0.258333	0.163333	0.521667	0.0666667	0.0883333	0.406667	0.481667
B7-3	M	D	0.455	0.373333	0.255	0.24	0.166667	0.323333	0.15	0.29	0	0.22
B7-4	M	D	0.376667	0.37	0.16	0.35	0.253333	0.248333	0.415	0.105	0.348333	0.195
B8-2	M	D	0.17	0.103333	0.13	0.185	0.0166667	0.0683333	0.378333	0.593333	0.416667	0.143333
B8-5	M	D	0.113333	0.238333	0.0966667	0.528333	0.11	0.113333	0.0816667	0.293333	0.216667	0.07
		MEAN	0.212976	0.25119	0.267619	0.407381	0.284048	0.194167	0.214643	0.259048	0.285476	0.18
		SEM	0.0405428	0.0426884	0.0596563	0.043743	0.0546787	0.0486841	0.0371304	0.0365669	0.0443679	0.0396247

## Sheet: Blinded Genotypes
Mouse #	Cage #	Strain	DOB	Sex	Blinded Genotype	Total
B1-1	3500335 (B1)	C57Bl/6	2019-01-26	M	C	Males
B1-2	3500335 (B1)	C57Bl/6	2019-01-26	M	D	n=25
B1-3	3500335 (B1)	C57Bl/6	2019-01-26	M	D	C=11
B1-4	3500335 (B1)	C57Bl/6	2019-01-26	M	C	D=14
B1-5	3500335 (B1)	C57Bl/6	2019-01-25	M	D
B2-1	3500327 (B2)	C57Bl/6	2019-01-26	M	D
B2-2	3500327 (B2)	C57Bl/6	2019-01-26	M	C
B2-3	3500327 (B2)	C57Bl/6	2019-01-25	M	D
B2-4	3500327 (B2)	C57Bl/6	2019-01-25	M	C
B2-5	3500327 (B2)	C57Bl/6	2019-01-24	M	D
B3-1	3500328 (B3)	C57Bl/6	2019-01-25	M	C
B3-2	3500328 (B3)	C57Bl/6	2019-01-25	M	D
B3-3	3500328 (B3)	C57Bl/6	2019-01-25	M	C
B3-4	3500328 (B3)	C57Bl/6	2019-01-25	M	D
B3-5	3500328 (B3)	C57Bl/6	2019-01-25	M	D
B7-1	3584908 (B7)	C57Bl/6	2019-02-12	M	D
B7-2	3584908 (B7)	C57Bl/6	2019-02-12	M	C
B7-3	3584908 (B7)	C57Bl/6	2019-02-12	M	D
B7-4	3584908 (B7)	C57Bl/6	2019-02-12	M	D
B7-5	3584908 (B7)	C57Bl/6	2019-02-16	M	C
B8-1	3584909 (B8)	C57Bl/6	2019-02-20	M	C
B8-2	3584909 (B8)	C57Bl/6	2019-02-20	M	D
B8-3	3584909 (B8)	C57Bl/6	2019-02-19	M	C
B8-4	3584909 (B8)	C57Bl/6	2019-02-18	M	C
B8-5	3584909 (B8)	C57Bl/6	2019-02-18	M	D
B4-1	3500329 (B4)	C57Bl/6	2019-01-26	F	A	Females
B4-2	3500329 (B4)	C57Bl/6	2019-01-26	F	B	n=23
B4-3	3500329 (B4)	C57Bl/6	2019-01-25	F	A	A=11
B4-4	3500329 (B4)	C57Bl/6	2019-01-25	F	B	B=12
B5-1	3500330 (B5)	C57Bl/6	2019-01-25	F	B
B5-2	3500330 (B5)	C57Bl/6	2019-01-26	F	A
B5-3	3500330 (B5)	C57Bl/6	2019-01-26	F	A
B5-4	3500330 (B5)	C57Bl/6	2019-01-24	F	B
B6-1	3500332 (B6)	C57Bl/6	2019-01-26	F	A
B6-2	3500332 (B6)	C57Bl/6	2019-01-26	F	A
B6-3	3500332 (B6)	C57Bl/6	2019-01-25	F	B
B6-4	3500332 (B6)	C57Bl/6	2019-01-25	F	B
B6-5	3500332 (B6)	C57Bl/6	2019-01-24	F	B
B9-1	3584906 (B9)	C57Bl/6	2019-02-20	F	A
B9-2	3584906 (B9)	C57Bl/6	2019-02-16	F	A
B9-3	3584906 (B9)	C57Bl/6	2019-02-16	F	B
B9-4	3584906 (B9)	C57Bl/6	2019-02-19	F	B
B9-5	3584906 (B9)	C57Bl/6	2019-02-19	F	A
B10-1	3584907 (B10)	C57Bl/6	2019-02-19	F	A
B10-2	3584907 (B10)	C57Bl/6	2019-02-19	F	B
B10-3	3584907 (B10)	C57Bl/6	2019-02-19	F	A
B10-4	3584907 (B10)	C57Bl/6	2019-02-19	F	B
B10-5	3584907 (B10)	C57Bl/6	2019-02-12	F	B
Notes:
Mouse #: cage name followed by ear notch number, separated by a dash.
Cage #: cage card ID number followed by cage name in parentheses.
