# Supplementary material for: Sex-specific role for the long noncoding RNA Pnky in mouse behavior
Source: Nat Commun. 2024 Aug 12;15:6901. doi: 10.1038/s41467-024-50851-7 (PMC11319455; doi:10.1038/s41467-024-50851-7)
Supplement: Supplementary file 4 — Supplementary Data 1 [file 41467_2024_50851_MOESM4_ESM.zip › PnkyWTvsPnkyKOcohort/PnkyWTvsKO_Nesting_tmg.xlsx]

## Sheet: Nesting Score
			Time from Start
Mouse ID	Sex	Blinded Genotype	2hr	6hr	24hr
B10-1	F	A	1	3	5		indicates max score was reached at previous timepoint; once max score is reached, max score is automatically given for all subsequent timepoints
B10-3	F	A	2	2.5	5
B4-1	F	A	2.5	4.5	7
B4-3	F	A	1	3	5
B5-2	F	A	0.5	4.5	5
B5-3	F	A	3	5	7
B6-1	F	A	3	5	7
B6-2	F	A	3	5	4
B9-1	F	A	2.5	3	5
B9-2	F	A	3	3	5
B9-5	F	A	1	5	5
		MEAN	2.04545	3.95455	5.45455
		SEM	0.297371	0.312283	0.312283
B10-2	F	B	1	3	3
B10-4	F	B	1	3	5
B10-5	F	B	2	4.5	5
B4-2	F	B	0	3	6.5
B4-4	F	B	0.5	3	5
B5-1	F	B	2	4.5	5
B5-4	F	B	2.5	5	7
B6-3	F	B	0.5	2.5	5
B6-4	F	B	1	3	5
B6-5	F	B	2.5	5	6.5
B9-3	F	B	2	4.5	4.5
B9-4	F	B	3	3	5
		MEAN	1.5	3.66667	5.20833
		SEM	0.275241	0.270615	0.304377
			Time from Start
Mouse ID	Sex	Blinded Genotype	2hr	6hr	24hr
B1-1	M	C	2.5	4.5	6.5
B1-4	M	C	2	7	7
B2-2	M	C	2.5	5	7
B2-4	M	C	3	7	7
B3-1	M	C	0.5	6.5	6
B3-3	M	C	5	7	7
B7-2	M	C	5	5	5
B7-5	M	C	1.5	3	5
B8-1	M	C	5	5	7
B8-3	M	C	1	2	3
B8-4	M	C	2	5	6.5
		MEAN	2.72727	5.18182	6.09091
		SEM	0.487869	0.496683	0.38623
B1-2	M	D	0	0	7
B1-3	M	D	2.5	5	7
B1-5	M	D	2.5	7	7
B2-1	M	D	1	7	7
B2-3	M	D	4	7	7
B2-5	M	D	2	5	7
B3-2	M	D	1	7	7
B3-4	D	D	5	7	7
B3-5	M	D	2.5	5	5
B7-1	M	D	0.5	3	7
B7-3	M	D	2	5	5
B7-4	M	D	2	7	7
B8-2	M	D	2	5	6
B8-5	M	D	1	5	6.5
		MEAN	2	5.35714	6.60714
		SEM	0.355491	0.530469	0.197363
