# Supplementary material for: Sex-specific role for the long noncoding RNA Pnky in mouse behavior
Source: Nat Commun. 2024 Aug 12;15:6901. doi: 10.1038/s41467-024-50851-7 (PMC11319455; doi:10.1038/s41467-024-50851-7)
Supplement: Supplementary file 4 — Supplementary Data 1 [file 41467_2024_50851_MOESM4_ESM.zip › PnkyWTvsPnkyKOcohort/PnkyWTvsKO_ObjectContextCongruence_tmg.xlsx]

## Sheet: Object-Context Congr. Training
Context A = white walls, blocks as objects
Context B = checkered walls, flasks as objects
			Object-Context Training Trial 1									Object-Context Training Trial 2
				Object 1			Object 2			Obj 1 + 2			Object 1			Object 2			Obj 1 + 2
Mouse ID	Sex	Blinded Genotype	Context	Bouts	Time (Sec)	% Time	Bouts	Time (Sec)	% Time	Total Time (Sec)		Context	Bouts	Time (Sec)	% Time	Bouts	Time (Sec)	% Time	Total Time (Sec)
B10-1	F	A	B	37	26.96	49.4497	30	27.56	50.5503	54.52		A	33	27.23	45.7416	36	32.3	54.2584	59.53
B10-3	F	A	A	20	17.68	49.0158	23	18.39	50.9842	36.07		B	34	32.57	56.7125	24	24.86	43.2875	57.43
B4-1	F	A	A	19	12.41	57.4803	15	9.18	42.5197	21.59		B	19	13.75	62.2454	13	8.34	37.7546	22.09
B4-3	F	A	B	35	26.29	51.5692	31	24.69	48.4308	50.98		A	56	44.21	50.6125	54	43.14	49.3875	87.35
B5-2	F	A	A	43	31.73	48.003	45	34.37	51.997	66.1		B	27	24.66	46.4232	28	28.46	53.5768	53.12
B5-3	F	A	B	28	19.09	46.8122	24	21.69	53.1878	40.78		A	42	36.87	56.0931	27	28.86	43.9069	65.73
B6-1	F	A	A	23	23.02	46.2156	29	26.79	53.7844	49.81		B	29	32.77	68.2424	19	15.25	31.7576	48.02
B6-2	F	A	A	23	13.11	45.3163	25	15.82	54.6837	28.93		B	26	31	51.495	26	29.2	48.505	60.2
B9-1	F	A	A	29	31.9	47.3997	36	35.4	52.6003	67.3		B	23	19.92	50.7645	26	19.32	49.2355	39.24
B9-2	F	A	B	27	26.66	53.3413	25	23.32	46.6587	49.98		A	17	24.32	54.3221	22	20.45	45.6779	44.77
B9-5	F	A	A	43	28.93	44.7348	57	35.74	55.2652	64.67		B	17	18.12	50.8418	22	17.52	49.1582	35.64
			Mean	29.7273	23.4345	49.0307	30.9091	24.8136	50.9693	48.2482		Mean	29.3636	27.7655	53.954	27	24.3364	46.046	52.1018
			SEM	2.60102	2.0932	1.14975	3.49403	2.54557	1.14975	4.56419		SEM	3.53495	2.67093	2.01461	3.20794	2.86605	2.01461	5.21003
B10-2	F	B	B	34	28.19	44.541	34	35.1	55.459	63.29		A	38	36.74	48.9149	33	38.37	51.0851	75.11
B10-4	F	B	A	39	32	55.1439	34	26.03	44.8561	58.03		B	27	21.72	47.1764	28	24.32	52.8236	46.04
B10-5	F	B	B	41	26.46	52.3132	29	24.12	47.6868	50.58		A	42	34.6	62.7721	28	20.52	37.2279	55.12
B4-2	F	B	A	43	39.27	46.3363	55	45.48	53.6637	84.75		B	30	26.53	45.7967	40	31.4	54.2033	57.93
B4-4	F	B	B	28	29.36	52.4379	31	26.63	47.5621	55.99		A	59	45.45	42.644	50	61.13	57.356	106.58
B5-1	F	B	A	58	37.44	41.1474	57	53.55	58.8526	90.99		B	31	24.66	52.2679	28	22.52	47.7321	47.18
B5-4	F	B	B	32	28.9	46.2622	38	33.57	53.7378	62.47		A	31	30.8	42.0708	40	42.41	57.9292	73.21
B6-3	F	B	B	55	50.55	63.8984	41	28.56	36.1016	79.11		A	19	14.45	44.2302	27	18.22	55.7698	32.67
B6-4	F	B	B	30	21.12	41.0256	33	30.36	58.9744	51.48		A	47	39.71	42.0212	55	54.79	57.9788	94.5
B6-5	F	B	A	46	42.84	50.0584	48	42.74	49.9416	85.58		B	40	34.73	52.4385	35	31.5	47.5615	66.23
B9-3	F	B	B	30	30.23	57.559	24	22.29	42.441	52.52		A	41	29.53	47.5294	42	32.6	52.4706	62.13
B9-4	F	B	A	27	25.26	64.2585	21	14.05	35.7415	39.31		B	14	13.45	44.8782	16	16.52	55.1218	29.97
			Mean	38.5833	32.635	51.2485	37.0833	31.8733	48.7515	64.5083		Mean	34.9167	29.3642	47.7283	35.1667	32.8583	52.2717	62.2225
			SEM	2.9961	2.41199	2.28427	3.28093	3.17534	2.28427	4.79173		SEM	3.54294	2.81066	1.70867	3.13783	4.10024	1.70867	6.6189
			Object-Context Training Trial 1									Object-Context Training Trial 2
				Object 1			Object 2			Obj 1 + 2			Object 1			Object 2			Obj 1 + 2
Mouse ID	Sex	Blinded Genotype	Context	Bouts	Time (Sec)	% Time	Bouts	Time (Sec)	% Time	Total Time (Sec)		Context	Bouts	Time (Sec)	% Time	Bouts	Time (Sec)	% Time	Total Time (Sec)
B1-1	M	C	A	37	43.34	46.5221	53	49.82	53.4779	93.16		B	18	19.55	37.7778	34	32.2	62.2222	51.75
B1-4	M	C	B	30	31.13	54.5949	28	25.89	45.4051	57.02		A	54	70.54	61.5962	42	43.98	38.4038	114.52
B2-2	M	C	B	36	28.06	48.4461	34	29.86	51.5539	57.92		A	46	54.02	54.4392	46	45.21	45.5608	99.23
B2-4	M	C	A	48	52.49	52.2289	50	48.01	47.7711	100.5		B	36	38.61	59.5833	31	26.19	40.4167	64.8
B3-1	M	C	B	38	34.77	61.1825	27	22.06	38.8175	56.83		A	43	38.27	47.8674	42	41.68	52.1326	79.95
B3-3	M	C	A	61	49.78	62.3966	33	30	37.6034	79.78		B	41	36.3	49.2537	39	37.4	50.7463	73.7
B7-2	M	C	B	30	30.7	49.3331	29	31.53	50.6669	62.23		A	26	33.97	55.2088	28	27.56	44.7912	61.53
B7-5	M	C	B	47	33.47	39.3996	52	51.48	60.6004	84.95		A	57	37.64	46.5553	67	43.21	53.4447	80.85
B8-1	M	C	A	46	46.55	59.8483	36	31.23	40.1517	77.78		B	40	36.17	59.598	29	24.52	40.402	60.69
B8-3	M	C	B	33	31.2	49.0335	34	32.43	50.9665	63.63		A	44	45.95	48.9559	50	47.91	51.0441	93.86
			Mean	40.6	38.149	52.2986	37.6	35.231	47.7014	73.38		Mean	40.5	41.102	52.0836	40.8	36.986	47.9164	78.088
			SEM	3.0991	2.84138	2.30269	3.20832	3.32443	2.30269	5.07814		SEM	3.71259	4.27646	2.33167	3.72618	2.74982	2.33167	6.23654
B1-2	M	D	A	26	25.79	42.2371	37	35.27	57.7629	61.06		B	34	42.61	58.5785	21	30.13	41.4215	72.74
B1-3	M	D	B	38	29.1	43.6937	38	37.5	56.3063	66.6		A	53	51.08	56.0395	45	40.07	43.9605	91.15
B1-5	M	D	A	52	50.18	52.6769	48	45.08	47.3231	95.26		B	41	35.34	50.5796	38	34.53	49.4204	69.87
B2-1	M	D	A	17	10.64	37.478	24	17.75	62.522	28.39		B	21	14.11	56.1034	18	11.04	43.8966	25.15
B2-3	M	D	B	36	33.17	40.5749	45	48.58	59.4251	81.75		A	50	41.47	56.1164	44	32.43	43.8836	73.9
B2-5	M	D	A	46	25.23	38.0543	47	41.07	61.9457	66.3		B	35	25.46	52.5816	29	22.96	47.4184	48.42
B3-2	M	D	B	45	42.84	51.0547	45	41.07	48.9453	83.91		A	60	44.81	51.5117	52	42.18	48.4883	86.99
B3-4	D	D	A	40	30	43.8148	45	38.47	56.1852	68.47		B	21	19.79	45.6938	20	23.52	54.3062	43.31
B3-5	M	D	B	39	39.04	48.9162	42	40.77	51.0838	79.81		A	57	55.99	55.3425	45	45.18	44.6575	101.17
B7-1	M	D	B	42	37.7	41.6943	48	52.72	58.3057	90.42		A	43	52.92	43.8842	54	67.67	56.1158	120.59
B7-3	M	D	A	53	48.01	60.4888	39	31.36	39.5112	79.37		B	35	34.27	51.9242	36	31.73	48.0758	66
B7-4	M	D	A	41	38.2	51.5033	49	35.97	48.4967	74.17		B	32	36	53.4125	41	31.4	46.5875	67.4
B8-2	M	D	A	41	34.33	53.7835	30	29.5	46.2165	63.83		B	36	28.7	49.1775	27	29.66	50.8225	58.36
B8-5	M	D	B	28	24.72	48.2341	31	26.53	51.7659	51.25		A	46	44.41	47.5686	55	48.95	52.4314	93.36
			Mean	38.8571	33.4964	46.7289	40.5714	37.26	53.2711	70.7564		Mean	40.2857	37.64	52.0367	37.5	35.1036	47.9633	72.7436
			SEM	2.62251	2.77977	1.79279	2.07474	2.42197	1.79279	4.5745		SEM	3.22325	3.32105	1.15398	3.39643	3.61333	1.15398	6.66208

## Sheet: Object-Context Congr. Test
Context A = white walls, blocks as objects
Context B = checkered walls, flasks as objects
			Object-Context Congruence Test
					Congruent Object			Incongruent Object			C + I Obj	C.O.	I.O.	I.O. - C.O.
Mouse ID	Sex	Blinded Genotype	Context	Primacy/Recency	Bouts	Time (Sec)	% Time	Bouts	Time (Sec)	% Time	Total Time (Sec)	Time/Bout	Time/Bout	Time Diff. Score	Discrimination Ratio		Discrimination Ratio
B10-1	F	A	A with object from B	Recency	28	25.96	40.0432	33	38.87	59.9568	64.83	0.927143	1.17788	12.91	0.199136		0.146514	Incongruent Flask
B10-3	F	A	B with object from A	Recency	10	7.31	20.6672	23	28.06	79.3328	35.37	0.731	1.22	20.75	0.586655		0.29612	Incongruent Block
B4-1	F	A	B with object from A	Recency	6	5.97	38.0013	15	9.74	61.9987	15.71	0.995	0.649333	3.77	0.239975
B4-3	F	A	A with object from B	Recency	20	16.68	39.5261	24	25.52	60.4739	42.2	0.834	1.06333	8.84	0.209479
B5-2	F	A	B with object from A	Recency	8	11.98	26.5338	20	33.17	73.4662	45.15	1.4975	1.6585	21.19	0.469324
B5-3	F	A	A with object from B	Recency	11	12.75	41.3022	14	18.12	58.6978	30.87	1.15909	1.29429	5.37	0.173955
B6-1	F	A	B with object from A	Recency	9	10.81	29.5355	21	25.79	70.4645	36.6	1.20111	1.2281	14.98	0.40929
B6-2	F	A	B with object from A	Recency	11	13.68	55.4745	17	10.98	44.5255	24.66	1.24364	0.645882	-2.7	-0.109489
B9-1	F	A	B with object from A	Recency	16	17.62	42.5501	25	23.79	57.4499	41.41	1.10125	0.9516	6.17	0.148998
B9-2	F	A	A with object from B	Recency	11	10.01	49.8258	9	10.08	50.1742	20.09	0.91	1.12	0.07	0.00348432
B9-5	F	A	B with object from A	Recency	11	8.54	33.5956	21	16.88	66.4044	25.42	0.776364	0.80381	8.34	0.328088
				Mean	12.8182	12.8464	37.9141	20.1818	21.9091	62.0859	34.7555	1.03419	1.07388	9.06273	0.241718
				SEM	1.90128	1.70448	3.02442	1.93446	2.90933	3.02442	4.15384	0.0696339	0.0904463	2.34191	0.0604884
B10-2	F	B	A with object from B	Recency	30	30.5	48.0542	26	32.97	51.9458	63.47	1.01667	1.26808	2.47	0.038916		0.0556268	Incongruent Flask
B10-4	F	B	B with object from A	Recency	12	13.68	35.1671	19	25.22	64.8329	38.9	1.14	1.32737	11.54	0.296658		0.321395	Incongruent Block
B10-5	F	B	A with object from B	Recency	29	29.7	51.2422	27	28.26	48.7578	57.96	1.02414	1.04667	-1.44	-0.0248447
B4-2	F	B	B with object from A	Recency	16	21.49	28.6114	42	53.62	71.3886	75.11	1.34312	1.27667	32.13	0.427773
B4-4	F	B	A with object from B	Recency	24	33.6	52.6398	24	30.23	47.3602	63.83	1.4	1.25958	-3.37	-0.0527965
B5-1	F	B	B with object from A	Recency	12	13.88	32.2491	20	29.16	67.7509	43.04	1.15667	1.458	15.28	0.355019
B5-4	F	B	A with object from B	Recency	25	30.3	50.5337	26	29.66	49.4663	59.96	1.212	1.14077	-0.64	-0.0106738
B6-3	F	B	A with object from B	Recency	22	18.38	36.5844	29	31.86	63.4156	50.24	0.835455	1.09862	13.48	0.268312
B6-4	F	B	A with object from B	Recency	22	27.86	47.853	25	30.36	52.147	58.22	1.26636	1.2144	2.5	0.0429406
B6-5	F	B	B with object from A	Recency	7	10.61	35.7239	14	19.09	64.2761	29.7	1.51571	1.36357	8.48	0.285522
B9-3	F	B	A with object from B	Recency	20	24.32	43.6233	27	31.43	56.3767	55.75	1.216	1.16407	7.11	0.127534
B9-4	F	B	B with object from A	Recency	12	7.94	37.8998	16	13.01	62.1002	20.95	0.661667	0.813125	5.07	0.242005
				Mean	19.25	21.855	41.6818	24.5833	29.5725	58.3182	51.4275	1.14898	1.20258	7.7175	0.166364
				SEM	2.13245	2.53819	2.38419	2.09059	2.75874	2.38419	4.49719	0.0688897	0.0486167	2.80737	0.0476838
			Object-Context Congruence Test
					Congruent Object			Incongruent Object			C + I Obj	C.O.	I.O.	I.O. - C.O.
Mouse ID	Sex	Blinded Genotype	Context	Primacy/Recency	Bouts	Time (Sec)	% Time	Bouts	Time (Sec)	% Time	Total Time (Sec)	Time/Bout	Time/Bout	Time Diff. Score	Discrimination Ratio		Discrimination Ratio
B1-1	M	C	B with object from A	Recency	16	23.42	48.2489	21	25.12	51.7511	48.54	1.46375	1.19619	1.7	0.0350227		0.104846	Incongruent Flask
B1-4	M	C	A with object from B	Recency	22	22.02	40.8383	24	31.9	59.1617	53.92	1.00091	1.32917	9.88	0.183234		0.353205	Incongruent Block
B2-2	M	C	A with object from B	Recency	13	15.08	43.9266	17	19.25	56.0734	34.33	1.16	1.13235	4.17	0.121468
B2-4	M	C	B with object from A	Recency	14	14.51	24.8246	28	43.94	75.1754	58.45	1.03643	1.56929	29.43	0.503507
B3-1	M	C	A with object from B	Recency	14	21.49	55.949	15	16.92	44.051	38.41	1.535	1.128	-4.57	-0.118979
B3-3	M	C	B with object from A	Recency	9	8.91	30.7241	18	20.09	69.2759	29	0.99	1.11611	11.18	0.385517
B7-2	M	C	A with object from B	Recency	18	17.32	37.8083	21	28.49	62.1917	45.81	0.962222	1.35667	11.17	0.243833
B7-5	M	C	A with object from B	Recency	24	20.45	45.2734	29	24.72	54.7266	45.17	0.852083	0.852414	4.27	0.0945318
B8-1	M	C	B with object from A	Recency	10	12.18	25.5614	30	35.47	74.4386	47.65	1.218	1.18233	23.29	0.488772
B8-3	M	C	A with object from B	Recency	18	17.05	44.7507	18	21.05	55.2493	38.1	0.947222	1.16944	4	0.104987
				Mean	15.8	17.243	39.7905	22.1	26.695	60.2095	43.938	1.11656	1.2032	9.452	0.204189
				SEM	1.52607	1.47784	3.19389	1.70261	2.66157	3.19389	2.84862	0.0719619	0.0592895	3.22821	0.0638778
B1-2	M	D	B with object from A	Recency	17	21.59	36.5994	22	37.4	63.4006	58.99	1.27	1.7	15.81	0.268012		0.161339	Incongruent Flask
B1-3	M	D	A with object from B	Recency	19	24.69	42.6278	27	33.23	57.3722	57.92	1.29947	1.23074	8.54	0.147445		0.290129	Incongruent Block
B1-5	M	D	B with object from A	Recency	16	20.65	29.5845	34	49.15	70.4155	69.8	1.29062	1.44559	28.5	0.408309
B2-1	M	D	B with object from A	Recency	7	5.1	38.6071	13	8.11	61.3929	13.21	0.728571	0.623846	3.01	0.227858
B2-3	M	D	A with object from B	Recency	17	24.59	39.2623	28	38.04	60.7377	62.63	1.44647	1.35857	13.45	0.214753
B2-5	M	D	B with object from A	Recency	14	10.24	34.7944	21	19.19	65.2056	29.43	0.731429	0.91381	8.95	0.304111
B3-2	M	D	A with object from B	Recency	24	21.69	35.0404	31	40.21	64.9596	61.9	0.90375	1.2971	18.52	0.299192
B3-4	D	D	B with object from A	Recency	13	14.11	38.7637	20	22.29	61.2363	36.4	1.08538	1.1145	8.18	0.224725
B3-5	M	D	A with object from B	Recency	14	19.39	42.1064	22	26.66	57.8936	46.05	1.385	1.21182	7.27	0.157872
B7-1	M	D	A with object from B	Recency	20	21.45	45.6286	16	25.56	54.3714	47.01	1.0725	1.5975	4.11	0.0874282
B7-3	M	D	B with object from A	Recency	17	18.28	38.6633	22	29	61.3367	47.28	1.07529	1.31818	10.72	0.226734
B7-4	M	D	B with object from A	Recency	13	15.88	27.8499	27	41.14	72.1501	57.02	1.22154	1.5237	25.26	0.443002
B8-2	M	D	B with object from A	Recency	10	17.28	39.0862	21	26.93	60.9138	44.21	1.728	1.28238	9.65	0.218276
B8-5	M	D	A with object from B	Recency	17	23.86	40.0403	31	35.73	59.9597	59.59	1.40353	1.15258	11.87	0.199194
				Mean	15.5714	18.4857	37.761	23.9286	30.9029	62.239	49.3886	1.18868	1.26931	12.4171	0.24478
				SEM	1.13251	1.50719	1.28141	1.59486	2.81586	1.28141	4.05984	0.0745452	0.0735923	1.97965	0.0256281

## Sheet: Distance x Trial
Mouse ID	Sex	Blinded Genotype	Trial 1	Trial 2	Test
B10-1	F	A	27378.9	23586.5	19392.7
B10-3	F	A	13970	17856.5	15081.1
B4-1	F	A	19131.9	17345.7	8813.15
B4-3	F	A	36921.9	34701.9	19857.8
B5-2	F	A	35902.2	24309.1	14863.7
B5-3	F	A	24804.6	24858.6	15210.8
B6-1	F	A	20034.4	13788.7	11413.4
B6-2	F	A	32171	27896.9	14400.8
B9-1	F	A	26952.6	21939.2	13918.2
B9-2	F	A	17509.9	12731	7410.41
B9-5	F	A	26351.2	15179.5	13987
			25557.1	21290.3	14031.7
			2250.63	2011.98	1143.95
B10-2	F	B	23343.7	22805.4	13456.7
B10-4	F	B	27577.6	23921	14098.1
B10-5	F	B	26018.8	27447.5	23867.7
B4-2	F	B	38246.2	31374.1	17859.6
B4-4	F	B	20547.5	30776.6	15497.2
B5-1	F	B	36179.8	29632.9	15215.1
B5-4	F	B	25494.2	30383.2	19348.2
B6-3	F	B	33686.9	33079.7	24209.7
B6-4	F	B	22341.9	29539.6	20119.2
B6-5	F	B	30581.2	23347.4	12025.4
B9-3	F	B	25180.5	25803.3	16689.7
B9-4	F	B	23726.2	16452	19159.1
			27743.7	27046.9	17628.8
			1642.11	1371.99	1122.45
Mouse ID	Sex	Blinded Genotype	Trial 1	Trial 2	Test
B1-1	M	C	22266.8	17438.9	11810.6
B1-4	M	C	19741.8	26274.8	14956.9
B2-2	M	C	23296.3	26874.8	14490.9
B2-4	M	C	24957.4	18266.4	13614.2
B3-1	M	C	28325.4	30273.3	13966.8
B3-3	M	C	31505.2	23264.5	13389
B7-2	M	C	21477.4	21503.2	13986
B7-5	M	C	40237.1	48356.6	32383.1
B8-1	M	C	30161.9	19818.4	11137.5
B8-3	M	C	21400.8	23471	14074.8
			26337	25554.2	15381
			1993.6	2833.03	1925.09
B1-2	M	D	26977.8	23031.8	17211.7
B1-3	M	D	26615	29292.4	17836.5
B1-5	M	D	29507.7	23094.4	19568.4
B2-1	M	D	28759.9	15981	9863.95
B2-3	M	D	24582.9	25654.2	13217.6
B2-5	M	D	29786.7	25998.2	12498.6
B3-2	M	D	32864	34036.6	19629.5
B3-4	D	D	26892.6	19188.4	11429.9
B3-5	M	D	31527	26553.9	14355.7
B7-1	M	D	22303	26849.2	14197.1
B7-3	M	D	34364.7	24703.7	14029.8
B7-4	M	D	34207	26419.2	16508
B8-2	M	D	22844.4	26446.6	14088.8
B8-5	M	D	21345.1	21980.4	12738.9
			28041.3	24945	14798.2
			1149.16	1156.05	789.51

## Sheet: Blinded Genotypes
Mouse #	Cage #	Sex	Blinded Genotype
B4-1	3500329 (B4)	F	A
B4-2	3500329 (B4)	F	B
B4-3	3500329 (B4)	F	A
B4-4	3500329 (B4)	F	B
B5-1	3500330 (B5)	F	B
B5-2	3500330 (B5)	F	A
B5-3	3500330 (B5)	F	A
B5-4	3500330 (B5)	F	B
B6-1	3500332 (B6)	F	A
B6-2	3500332 (B6)	F	A
B6-3	3500332 (B6)	F	B
B6-4	3500332 (B6)	F	B
B6-5	3500332 (B6)	F	B
B9-1	3584906 (B9)	F	A
B9-2	3584906 (B9)	F	A
B9-3	3584906 (B9)	F	B
B9-4	3584906 (B9)	F	B
B9-5	3584906 (B9)	F	A
B10-1	3584907 (B10)	F	A
B10-2	3584907 (B10)	F	B
B10-3	3584907 (B10)	F	A
B10-4	3584907 (B10)	F	B
B10-5	3584907 (B10)	F	B
B1-1	3500335 (B1)	M	C
B1-2	3500335 (B1)	M	D
B1-3	3500335 (B1)	M	D
B1-4	3500335 (B1)	M	C
B1-5	3500335 (B1)	M	D
B2-1	3500327 (B2)	M	D
B2-2	3500327 (B2)	M	C
B2-3	3500327 (B2)	M	D
B2-4	3500327 (B2)	M	C
B2-5	3500327 (B2)	M	D
B3-1	3500328 (B3)	M	C
B3-2	3500328 (B3)	M	D
B3-3	3500328 (B3)	M	C
B3-4	3500328 (B3)	M	D
B3-5	3500328 (B3)	M	D
B7-1	3584908 (B7)	M	D
B7-2	3584908 (B7)	M	C
B7-3	3584908 (B7)	M	D
B7-4	3584908 (B7)	M	D
B7-5	3584908 (B7)	M	C
B8-1	3584909 (B8)	M	C
B8-2	3584909 (B8)	M	D
B8-3	3584909 (B8)	M	C
B8-4	3584909 (B8)	M	C
B8-5	3584909 (B8)	M	D

## Sheet: Raw Data - Cleversys
Result of Trials
Trial Num	144
Trial ID	Video Name	Arena	Mouse ID	Trial	Trial Duration(Second)	Last Modified Date	Events	Bouts	Duration(Second)	Latency(Second)	End Time(Second) of First Bout	Dist(mm)
1	Trial 1.mpg	1	B4-1	1	600.03	2019-06-20 11:21:06	Area:Mouse 1 Center In Arena	1	600.03	0	600.03	19131.9
1	Trial 1.mpg	1	B4-1	1	600.03	2019-06-20 11:21:06	Mouse 1 sniffing On Object 1	19	12.41	9.81	10.51	587.99
1	Trial 1.mpg	1	B4-1	1	600.03	2019-06-20 11:21:06	Mouse 1 sniffing On Object 2	15	9.18	0.1	1	535.81
2	Trial 1.mpg	2	B4-2	1	600.03	2019-06-20 11:21:06	Area:Mouse 1 Center In Arena	1	600.03	0	600.03	38246.2
2	Trial 1.mpg	2	B4-2	1	600.03	2019-06-20 11:21:06	Mouse 1 sniffing On Object 1	43	39.27	1.74	2.5	2242.75
2	Trial 1.mpg	2	B4-2	1	600.03	2019-06-20 11:21:06	Mouse 1 sniffing On Object 2	55	45.48	17.32	17.88	2785.04
3	Trial 1.mpg	3	B4-3	1	600.03	2019-06-20 11:21:06	Area:Mouse 1 Center In Arena	12	573.94	0	92.79	36921.9
3	Trial 1.mpg	3	B4-3	1	600.03	2019-06-20 11:21:06	Mouse 1 sniffing On Object 1	35	26.29	21.25	21.82	1724.15
3	Trial 1.mpg	3	B4-3	1	600.03	2019-06-20 11:21:06	Mouse 1 sniffing On Object 2	31	24.69	8.48	9.21	1226.56
4	Trial 1.mpg	4	B4-4	1	600.03	2019-06-20 11:21:06	Area:Mouse 1 Center In Arena	7	577.38	0	281.88	20547.5
4	Trial 1.mpg	4	B4-4	1	600.03	2019-06-20 11:21:06	Mouse 1 sniffing On Object 1	28	29.36	0.7	1.37	873.38
4	Trial 1.mpg	4	B4-4	1	600.03	2019-06-20 11:21:06	Mouse 1 sniffing On Object 2	31	26.63	7.44	8.14	1237.52
5	Trial 2.mpg	1	B5-1	1	600.03	2019-06-20 11:35:15	Area:Mouse 1 Center In Arena	1	600.03	0	600.03	36179.8
5	Trial 2.mpg	1	B5-1	1	600.03	2019-06-20 11:35:15	Mouse 1 sniffing On Object 1	58	37.44	0.87	1.7	2441.47
5	Trial 2.mpg	1	B5-1	1	600.03	2019-06-20 11:35:15	Mouse 1 sniffing On Object 2	57	53.55	0.33	0.63	2952.1
6	Trial 2.mpg	2	B5-2	1	600.03	2019-06-20 11:35:15	Area:Mouse 1 Center In Arena	1	600.03	0	600.03	35902.2
6	Trial 2.mpg	2	B5-2	1	600.03	2019-06-20 11:35:15	Mouse 1 sniffing On Object 1	43	31.73	2.14	2.74	2146.04
6	Trial 2.mpg	2	B5-2	1	600.03	2019-06-20 11:35:15	Mouse 1 sniffing On Object 2	45	34.37	11.54	12.08	2057.27
7	Trial 2.mpg	3	B5-3	1	600.03	2019-06-20 11:35:15	Area:Mouse 1 Center In Arena	4	591.62	0	343.88	24804.6
7	Trial 2.mpg	3	B5-3	1	600.03	2019-06-20 11:35:15	Mouse 1 sniffing On Object 1	28	19.09	24.56	25.06	1047.68
7	Trial 2.mpg	3	B5-3	1	600.03	2019-06-20 11:35:15	Mouse 1 sniffing On Object 2	24	21.69	7.04	7.34	917.71
8	Trial 2.mpg	4	B5-4	1	600.03	2019-06-20 11:35:15	Area:Mouse 1 Center In Arena	12	548.98	0	355.29	25494.2
8	Trial 2.mpg	4	B5-4	1	600.03	2019-06-20 11:35:15	Mouse 1 sniffing On Object 1	32	28.9	3.17	3.5	1194.27
8	Trial 2.mpg	4	B5-4	1	600.03	2019-06-20 11:35:15	Mouse 1 sniffing On Object 2	38	33.57	10.31	10.74	1893.76
9	Trial 3.mpg	1	B6-1	1	600.03	2019-06-20 11:49:29	Area:Mouse 1 Center In Arena	1	600.03	0	600.03	20034.4
9	Trial 3.mpg	1	B6-1	1	600.03	2019-06-20 11:49:29	Mouse 1 sniffing On Object 1	23	23.02	0	0.27	813.59
9	Trial 3.mpg	1	B6-1	1	600.03	2019-06-20 11:49:29	Mouse 1 sniffing On Object 2	29	26.79	14.58	15.28	969.28
10	Trial 3.mpg	2	B6-2	1	600.03	2019-06-20 11:49:29	Area:Mouse 1 Center In Arena	1	600.03	0	600.03	32171
10	Trial 3.mpg	2	B6-2	1	600.03	2019-06-20 11:49:29	Mouse 1 sniffing On Object 1	23	13.11	2.64	3.2	728.35
10	Trial 3.mpg	2	B6-2	1	600.03	2019-06-20 11:49:29	Mouse 1 sniffing On Object 2	25	15.82	14.88	15.42	935.58
11	Trial 3.mpg	3	B6-3	1	600.03	2019-06-20 11:49:29	Area:Mouse 1 Center In Arena	1	600.03	0	600.03	33686.9
11	Trial 3.mpg	3	B6-3	1	600.03	2019-06-20 11:49:29	Mouse 1 sniffing On Object 1	55	50.55	7.91	8.51	2751.72
11	Trial 3.mpg	3	B6-3	1	600.03	2019-06-20 11:49:29	Mouse 1 sniffing On Object 2	41	28.56	2.57	2.9	1839.32
12	Trial 3.mpg	4	B6-4	1	600.03	2019-06-20 11:49:29	Area:Mouse 1 Center In Arena	2	599.67	0	460.86	22341.9
12	Trial 3.mpg	4	B6-4	1	600.03	2019-06-20 11:49:29	Mouse 1 sniffing On Object 1	30	21.12	3.5	3.87	747.74
12	Trial 3.mpg	4	B6-4	1	600.03	2019-06-20 11:49:29	Mouse 1 sniffing On Object 2	33	30.36	7.07	7.41	1262.76
13	Trial 4.mpg	1	B4-3	2	600.03	2019-06-20 12:03:33	Area:Mouse 1 Center In Arena	1	600.03	0	600.03	34701.9
13	Trial 4.mpg	1	B4-3	2	600.03	2019-06-20 12:03:33	Mouse 1 sniffing On Object 1	56	44.21	2.57	3.27	2137.48
13	Trial 4.mpg	1	B4-3	2	600.03	2019-06-20 12:03:33	Mouse 1 sniffing On Object 2	54	43.14	5.41	5.77	2682.47
14	Trial 4.mpg	2	B4-4	2	600.03	2019-06-20 12:03:33	Area:Mouse 1 Center In Arena	1	600.03	0	600.03	30776.6
14	Trial 4.mpg	2	B4-4	2	600.03	2019-06-20 12:03:33	Mouse 1 sniffing On Object 1	59	45.45	1.84	2.87	2306.53
14	Trial 4.mpg	2	B4-4	2	600.03	2019-06-20 12:03:33	Mouse 1 sniffing On Object 2	50	61.13	6.84	7.64	2764.71
15	Trial 4.mpg	3	B4-1	2	600.03	2019-06-20 12:03:33	Area:Mouse 1 Center In Arena	1	600.03	0	600.03	17345.7
15	Trial 4.mpg	3	B4-1	2	600.03	2019-06-20 12:03:33	Mouse 1 sniffing On Object 1	19	13.75	25.63	26.86	697.58
15	Trial 4.mpg	3	B4-1	2	600.03	2019-06-20 12:03:33	Mouse 1 sniffing On Object 2	13	8.34	0.77	1.87	462.61
16	Trial 4.mpg	4	B4-2	2	600.03	2019-06-20 12:03:33	Area:Mouse 1 Center In Arena	17	545.75	0	80.25	31374.1
16	Trial 4.mpg	4	B4-2	2	600.03	2019-06-20 12:03:33	Mouse 1 sniffing On Object 1	30	26.53	13.28	13.58	1337.81
16	Trial 4.mpg	4	B4-2	2	600.03	2019-06-20 12:03:33	Mouse 1 sniffing On Object 2	40	31.4	2.24	2.6	1534.14
17	Trial 5.mpg	1	B5-3	2	600.03	2019-06-20 12:17:34	Area:Mouse 1 Center In Arena	1	600.03	0	600.03	24858.6
17	Trial 5.mpg	1	B5-3	2	600.03	2019-06-20 12:17:34	Mouse 1 sniffing On Object 1	42	36.87	6.24	6.94	1861.09
17	Trial 5.mpg	1	B5-3	2	600.03	2019-06-20 12:17:34	Mouse 1 sniffing On Object 2	27	28.86	2.94	3.87	1399.29
18	Trial 5.mpg	2	B5-4	2	600.03	2019-06-20 12:17:34	Area:Mouse 1 Center In Arena	1	600.03	0	600.03	30383.2
18	Trial 5.mpg	2	B5-4	2	600.03	2019-06-20 12:17:34	Mouse 1 sniffing On Object 1	31	30.8	15.62	16.15	1884.94
18	Trial 5.mpg	2	B5-4	2	600.03	2019-06-20 12:17:34	Mouse 1 sniffing On Object 2	40	42.41	3.7	4.1	2111.46
19	Trial 5.mpg	3	B5-1	2	600.03	2019-06-20 12:17:34	Area:Mouse 1 Center In Arena	26	484.45	0	76.64	29632.9
19	Trial 5.mpg	3	B5-1	2	600.03	2019-06-20 12:17:34	Mouse 1 sniffing On Object 1	31	24.66	3.07	3.74	1370.57
19	Trial 5.mpg	3	B5-1	2	600.03	2019-06-20 12:17:34	Mouse 1 sniffing On Object 2	28	22.52	6.21	7.47	1541.62
20	Trial 5.mpg	4	B5-2	2	600.03	2019-06-20 12:17:34	Area:Mouse 1 Center In Arena	8	593.76	0	377.74	24309.1
20	Trial 5.mpg	4	B5-2	2	600.03	2019-06-20 12:17:34	Mouse 1 sniffing On Object 1	27	24.66	16.15	16.78	1378.05
20	Trial 5.mpg	4	B5-2	2	600.03	2019-06-20 12:17:34	Mouse 1 sniffing On Object 2	28	28.46	6.84	7.21	1330.14
21	Trial 6.mpg	1	B6-3	2	600.03	2019-06-20 12:31:26	Area:Mouse 1 Center In Arena	1	600.03	0	600.03	33079.7
21	Trial 6.mpg	1	B6-3	2	600.03	2019-06-20 12:31:26	Mouse 1 sniffing On Object 1	19	14.45	2.57	3.2	933.14
21	Trial 6.mpg	1	B6-3	2	600.03	2019-06-20 12:31:26	Mouse 1 sniffing On Object 2	27	18.22	5.57	5.91	1034.88
22	Trial 6.mpg	2	B6-4	2	600.03	2019-06-20 12:31:26	Area:Mouse 1 Center In Arena	1	600.03	0	600.03	29539.6
22	Trial 6.mpg	2	B6-4	2	600.03	2019-06-20 12:31:26	Mouse 1 sniffing On Object 1	47	39.71	2.7	3.3	1793.81
22	Trial 6.mpg	2	B6-4	2	600.03	2019-06-20 12:31:26	Mouse 1 sniffing On Object 2	55	54.79	7.51	8.27	2383.76
23	Trial 6.mpg	3	B6-1	2	600.03	2019-06-20 12:31:26	Area:Mouse 1 Center In Arena	8	587.59	0	144.71	13788.7
23	Trial 6.mpg	3	B6-1	2	600.03	2019-06-20 12:31:26	Mouse 1 sniffing On Object 1	29	32.77	3.27	3.87	920.35
23	Trial 6.mpg	3	B6-1	2	600.03	2019-06-20 12:31:26	Mouse 1 sniffing On Object 2	19	15.25	10.44	11.31	778.52
24	Trial 6.mpg	4	B6-2	2	600.03	2019-06-20 12:31:26	Area:Mouse 1 Center In Arena	12	574.87	0	196.4	27896.9
24	Trial 6.mpg	4	B6-2	2	600.03	2019-06-20 12:31:26	Mouse 1 sniffing On Object 1	26	31	6.17	6.71	1404.35
24	Trial 6.mpg	4	B6-2	2	600.03	2019-06-20 12:31:26	Mouse 1 sniffing On Object 2	26	29.2	12.58	12.95	1539.79
25	Trial 7.mpg	1	B6-5	1	600.03	2019-06-20 12:45:12	Area:Mouse 1 Center In Arena	1	600.03	0	600.03	30581.2
25	Trial 7.mpg	1	B6-5	1	600.03	2019-06-20 12:45:12	Mouse 1 sniffing On Object 1	46	42.84	9.11	9.48	1796.9
25	Trial 7.mpg	1	B6-5	1	600.03	2019-06-20 12:45:12	Mouse 1 sniffing On Object 2	48	42.74	0.8	1.4	2186.08
26	Trial 7.mpg	2	B9-1	1	600.03	2019-06-20 12:45:12	Area:Mouse 1 Center In Arena	1	600.03	0	600.03	26952.6
26	Trial 7.mpg	2	B9-1	1	600.03	2019-06-20 12:45:12	Mouse 1 sniffing On Object 1	29	31.9	10.51	11.38	1685.71
26	Trial 7.mpg	2	B9-1	1	600.03	2019-06-20 12:45:12	Mouse 1 sniffing On Object 2	36	35.4	1.33	2.34	1681.02
27	Trial 7.mpg	3	B9-2	1	600.03	2019-06-20 12:45:12	Area:Mouse 1 Center In Arena	6	571.64	0	217.75	17509.9
27	Trial 7.mpg	3	B9-2	1	600.03	2019-06-20 12:45:12	Mouse 1 sniffing On Object 1	27	26.66	0.17	0.7	1182.37
27	Trial 7.mpg	3	B9-2	1	600.03	2019-06-20 12:45:12	Mouse 1 sniffing On Object 2	25	23.32	5.74	6.47	993.15
28	Trial 7.mpg	4	B9-3	1	600.03	2019-06-20 12:45:12	Area:Mouse 1 Center In Arena	11	527.56	0	159.96	25180.5
28	Trial 7.mpg	4	B9-3	1	600.03	2019-06-20 12:45:12	Mouse 1 sniffing On Object 1	30	30.23	12.75	13.18	1518.81
28	Trial 7.mpg	4	B9-3	1	600.03	2019-06-20 12:45:12	Mouse 1 sniffing On Object 2	24	22.29	0.9	1.47	1114.59
29	Trial 8.mpg	1	B9-4	1	600.03	2019-06-20 12:59:08	Area:Mouse 1 Center In Arena	1	600.03	0	600.03	23726.2
29	Trial 8.mpg	1	B9-4	1	600.03	2019-06-20 12:59:08	Mouse 1 sniffing On Object 1	27	25.26	1.63	2.6	1354.93
29	Trial 8.mpg	1	B9-4	1	600.03	2019-06-20 12:59:08	Mouse 1 sniffing On Object 2	21	14.05	7.91	8.61	818.67
30	Trial 8.mpg	2	B9-5	1	600.03	2019-06-20 12:59:08	Area:Mouse 1 Center In Arena	1	600.03	0	600.03	26351.2
30	Trial 8.mpg	2	B9-5	1	600.03	2019-06-20 12:59:08	Mouse 1 sniffing On Object 1	43	28.93	1.13	1.74	1447.32
30	Trial 8.mpg	2	B9-5	1	600.03	2019-06-20 12:59:08	Mouse 1 sniffing On Object 2	57	35.74	2.94	3.44	1897.5
31	Trial 8.mpg	3	B10-1	1	600.03	2019-06-20 12:59:08	Area:Mouse 1 Center In Arena	19	553.52	0	232.57	27378.9
31	Trial 8.mpg	3	B10-1	1	600.03	2019-06-20 12:59:08	Mouse 1 sniffing On Object 1	37	26.96	2.87	3.34	1367.9
31	Trial 8.mpg	3	B10-1	1	600.03	2019-06-20 12:59:08	Mouse 1 sniffing On Object 2	30	27.56	10.71	11.14	1432.86
32	Trial 8.mpg	4	B10-2	1	600.03	2019-06-20 12:59:08	Area:Mouse 1 Center In Arena	16	514.21	0	170.9	23343.7
32	Trial 8.mpg	4	B10-2	1	600.03	2019-06-20 12:59:08	Mouse 1 sniffing On Object 1	34	28.19	9.51	10.08	1118.92
32	Trial 8.mpg	4	B10-2	1	600.03	2019-06-20 12:59:08	Mouse 1 sniffing On Object 2	34	35.1	5.47	6.04	1594.6
33	Trial 9.mpg	1	B10-3	1	600.03	2019-06-20 13:12:36	Area:Mouse 1 Center In Arena	1	600.03	0	600.03	13970
33	Trial 9.mpg	1	B10-3	1	600.03	2019-06-20 13:12:36	Mouse 1 sniffing On Object 1	20	17.68	12.45	13.15	865.86
33	Trial 9.mpg	1	B10-3	1	600.03	2019-06-20 13:12:36	Mouse 1 sniffing On Object 2	23	18.39	0	0.47	715.43
34	Trial 9.mpg	2	B10-4	1	600.03	2019-06-20 13:12:36	Area:Mouse 1 Center In Arena	1	600.03	0	600.03	27577.6
34	Trial 9.mpg	2	B10-4	1	600.03	2019-06-20 13:12:36	Mouse 1 sniffing On Object 1	39	32	4.07	4.57	1589.95
34	Trial 9.mpg	2	B10-4	1	600.03	2019-06-20 13:12:36	Mouse 1 sniffing On Object 2	34	26.03	4.87	5.37	1392.99
35	Trial 9.mpg	3	B10-5	1	600.03	2019-06-20 13:12:36	Area:Mouse 1 Center In Arena	24	542.78	0	106.34	26018.8
35	Trial 9.mpg	3	B10-5	1	600.03	2019-06-20 13:12:36	Mouse 1 sniffing On Object 1	41	26.46	0.87	1.43	1444.31
35	Trial 9.mpg	3	B10-5	1	600.03	2019-06-20 13:12:36	Mouse 1 sniffing On Object 2	29	24.12	20.42	20.85	1469.7
36	Trial 9.mpg	4		1	600.03	2019-06-20 13:12:36	Area:Mouse 1 Center In Arena	2	599.7	0	12.11	458.03
36	Trial 9.mpg	4		1	600.03	2019-06-20 13:12:36	Mouse 1 sniffing On Object 1	0	0			0
36	Trial 9.mpg	4		1	600.03	2019-06-20 13:12:36	Mouse 1 sniffing On Object 2	0	0			0
37	Trial 10.mpg	1	B9-2	2	600.03	2019-06-20 13:26:21	Area:Mouse 1 Center In Arena	1	600.03	0	600.03	12731
37	Trial 10.mpg	1	B9-2	2	600.03	2019-06-20 13:26:21	Mouse 1 sniffing On Object 1	17	24.32	10.74	11.31	570.86
37	Trial 10.mpg	1	B9-2	2	600.03	2019-06-20 13:26:21	Mouse 1 sniffing On Object 2	22	20.45	15.42	15.78	906.87
38	Trial 10.mpg	2	B9-3	2	600.03	2019-06-20 13:26:21	Area:Mouse 1 Center In Arena	1	600.03	0	600.03	25803.3
38	Trial 10.mpg	2	B9-3	2	600.03	2019-06-20 13:26:21	Mouse 1 sniffing On Object 1	41	29.53	3.1	3.37	1425.3
38	Trial 10.mpg	2	B9-3	2	600.03	2019-06-20 13:26:21	Mouse 1 sniffing On Object 2	42	32.6	0.9	1.37	1889.62
39	Trial 10.mpg	3	B6-5	2	600.03	2019-06-20 13:26:21	Area:Mouse 1 Center In Arena	26	540.21	0	16.38	23347.4
39	Trial 10.mpg	3	B6-5	2	600.03	2019-06-20 13:26:21	Mouse 1 sniffing On Object 1	40	34.73	4.44	4.97	1682.42
39	Trial 10.mpg	3	B6-5	2	600.03	2019-06-20 13:26:21	Mouse 1 sniffing On Object 2	35	31.5	15.05	16.05	1831.65
40	Trial 10.mpg	4	B9-1	2	600.03	2019-06-20 13:26:21	Area:Mouse 1 Center In Arena	1	600.03	0	600.03	21939.2
40	Trial 10.mpg	4	B9-1	2	600.03	2019-06-20 13:26:21	Mouse 1 sniffing On Object 1	23	19.92	5.44	6.01	997.97
40	Trial 10.mpg	4	B9-1	2	600.03	2019-06-20 13:26:21	Mouse 1 sniffing On Object 2	26	19.32	4.3	4.77	900.21
41	Trial 11.mpg	1	B10-1	2	600.03	2019-06-20 13:40:02	Area:Mouse 1 Center In Arena	1	600.03	0	600.03	23586.5
41	Trial 11.mpg	1	B10-1	2	600.03	2019-06-20 13:40:02	Mouse 1 sniffing On Object 1	33	27.23	3.24	3.34	1263.74
41	Trial 11.mpg	1	B10-1	2	600.03	2019-06-20 13:40:02	Mouse 1 sniffing On Object 2	36	32.3	0	1.84	1352.16
42	Trial 11.mpg	2	B10-2	2	600.03	2019-06-20 13:40:02	Area:Mouse 1 Center In Arena	1	600.03	0	600.03	22805.4
42	Trial 11.mpg	2	B10-2	2	600.03	2019-06-20 13:40:02	Mouse 1 sniffing On Object 1	38	36.74	10.51	11.31	2096.56
42	Trial 11.mpg	2	B10-2	2	600.03	2019-06-20 13:40:02	Mouse 1 sniffing On Object 2	33	38.37	7.87	8.58	1625.52
43	Trial 11.mpg	3	B9-4	2	600.03	2019-06-20 13:40:02	Area:Mouse 1 Center In Arena	1	600.03	0	600.03	16452
43	Trial 11.mpg	3	B9-4	2	600.03	2019-06-20 13:40:02	Mouse 1 sniffing On Object 1	14	13.45	51.95	52.75	749.61
43	Trial 11.mpg	3	B9-4	2	600.03	2019-06-20 13:40:02	Mouse 1 sniffing On Object 2	16	16.52	17.48	19.45	785.61
44	Trial 11.mpg	4	B9-5	2	600.03	2019-06-20 13:40:02	Area:Mouse 1 Center In Arena	12	542.98	0	37.84	15179.5
44	Trial 11.mpg	4	B9-5	2	600.03	2019-06-20 13:40:02	Mouse 1 sniffing On Object 1	17	18.12	12.31	12.78	485.01
44	Trial 11.mpg	4	B9-5	2	600.03	2019-06-20 13:40:02	Mouse 1 sniffing On Object 2	22	17.52	16.68	17.15	716.25
45	Trial 12.mpg	1	B10-5	2	600.03	2019-06-20 13:53:26	Area:Mouse 1 Center In Arena	1	600.03	0	600.03	27447.5
45	Trial 12.mpg	1	B10-5	2	600.03	2019-06-20 13:53:26	Mouse 1 sniffing On Object 1	42	34.6	4.17	4.57	1958.71
45	Trial 12.mpg	1	B10-5	2	600.03	2019-06-20 13:53:26	Mouse 1 sniffing On Object 2	28	20.52	4.67	5.77	1342.82
46	Trial 12.mpg	2		2	600	2019-06-20 13:53:26	Area:Mouse 1 Center In Arena	1	600	0	600.03	1757.6
46	Trial 12.mpg	2		2	600	2019-06-20 13:53:26	Mouse 1 sniffing On Object 1	28	8.44	23.16	23.49	14.24
46	Trial 12.mpg	2		2	600	2019-06-20 13:53:26	Mouse 1 sniffing On Object 2	31	11.58	19.32	20.09	5.76
47	Trial 12.mpg	3	B10-3	2	600.03	2019-06-20 13:53:26	Area:Mouse 1 Center In Arena	7	583.55	0	126.26	17856.5
47	Trial 12.mpg	3	B10-3	2	600.03	2019-06-20 13:53:26	Mouse 1 sniffing On Object 1	34	32.57	0.9	2.1	1391.76
47	Trial 12.mpg	3	B10-3	2	600.03	2019-06-20 13:53:26	Mouse 1 sniffing On Object 2	24	24.86	3.84	4.37	767.5
48	Trial 12.mpg	4	B10-4	2	600.03	2019-06-20 13:53:26	Area:Mouse 1 Center In Arena	18	508.84	0	72.57	23921
48	Trial 12.mpg	4	B10-4	2	600.03	2019-06-20 13:53:26	Mouse 1 sniffing On Object 1	27	21.72	14.51	15.22	1182.86
48	Trial 12.mpg	4	B10-4	2	600.03	2019-06-20 13:53:26	Mouse 1 sniffing On Object 2	28	24.32	15.58	17.35	1140.69
49	Trial 13.mpg	1	B4-3	3	600.03	2019-06-20 14:07:08	Area:Mouse 1 Center In Arena	7	573.47	0	161.7	19857.8
49	Trial 13.mpg	1	B4-3	3	600.03	2019-06-20 14:07:08	Mouse 1 sniffing On Congruent Object	24	25.83	1.1	1.9	886.25
49	Trial 13.mpg	1	B4-3	3	600.03	2019-06-20 14:07:08	Mouse 1 sniffing On Incongruent Object	26	23.49	5.37	5.77	937.07
50	Trial 13.mpg	2	B4-4	3	600.03	2019-06-20 14:07:08	Area:Mouse 1 Center In Arena	5	579.55	0	88.05	15497.2
50	Trial 13.mpg	2	B4-4	3	600.03	2019-06-20 14:07:08	Mouse 1 sniffing On Congruent Object	25	34.47	4.17	5.07	1131.88
50	Trial 13.mpg	2	B4-4	3	600.03	2019-06-20 14:07:08	Mouse 1 sniffing On Incongruent Object	23	27.79	2.3	2.8	1219.78
51	Trial 13.mpg	3	B4-1	3	600.03	2019-06-20 14:07:08	Area:Mouse 1 Center In Arena	1	600.03	0	600.03	8813.15
51	Trial 13.mpg	3	B4-1	3	600.03	2019-06-20 14:07:08	Mouse 1 sniffing On Congruent Object	3	4	269.17	269.6	81.51
51	Trial 13.mpg	3	B4-1	3	600.03	2019-06-20 14:07:08	Mouse 1 sniffing On Incongruent Object	11	8.71	4.14	4.67	569.08
52	Trial 13.mpg	4	B4-2	3	600.03	2019-06-20 14:07:08	Area:Mouse 1 Center In Arena	12	563.96	0	166.6	17859.6
52	Trial 13.mpg	4	B4-2	3	600.03	2019-06-20 14:07:08	Mouse 1 sniffing On Congruent Object	15	17.48	105.97	108.41	481.36
52	Trial 13.mpg	4	B4-2	3	600.03	2019-06-20 14:07:08	Mouse 1 sniffing On Incongruent Object	50	56.89	0	0.5	1574.58
53	Trial 15.mpg	1	B5-3	3	600.03	2019-06-20 14:20:57	Area:Mouse 1 Center In Arena	1	600.03	0	600.03	15210.8
53	Trial 15.mpg	1	B5-3	3	600.03	2019-06-20 14:20:57	Mouse 1 sniffing On Congruent Object	17	12.05	9.04	9.48	627.19
53	Trial 15.mpg	1	B5-3	3	600.03	2019-06-20 14:20:57	Mouse 1 sniffing On Incongruent Object	11	11.04	2.67	3.17	651.11
54	Trial 15.mpg	2	B5-4	3	600.03	2019-06-20 14:20:57	Area:Mouse 1 Center In Arena	9	578.31	0	254.62	19348.2
54	Trial 15.mpg	2	B5-4	3	600.03	2019-06-20 14:20:57	Mouse 1 sniffing On Congruent Object	40	41.71	0	0.4	1600.89
54	Trial 15.mpg	2	B5-4	3	600.03	2019-06-20 14:20:57	Mouse 1 sniffing On Incongruent Object	27	28.19	0.87	1.97	1046.02
55	Trial 15.mpg	3	B5-1	3	600.03	2019-06-20 14:20:57	Area:Mouse 1 Center In Arena	20	474.27	0	164.66	15215.1
55	Trial 15.mpg	3	B5-1	3	600.03	2019-06-20 14:20:57	Mouse 1 sniffing On Congruent Object	15	17.55	68.87	69.7	691.19
55	Trial 15.mpg	3	B5-1	3	600.03	2019-06-20 14:20:57	Mouse 1 sniffing On Incongruent Object	31	41.88	0	5.54	1182.61
56	Trial 15.mpg	4	B5-2	3	600.03	2019-06-20 14:20:57	Area:Mouse 1 Center In Arena	8	571.71	0	244.38	14863.7
56	Trial 15.mpg	4	B5-2	3	600.03	2019-06-20 14:20:57	Mouse 1 sniffing On Congruent Object	9	9.88	207.14	210.71	368.47
56	Trial 15.mpg	4	B5-2	3	600.03	2019-06-20 14:20:57	Mouse 1 sniffing On Incongruent Object	28	39.44	136.57	137.44	1365.64
57	Trial 16.mpg	1	B6-3	3	600.03	2019-06-20 14:34:45	Area:Mouse 1 Center In Arena	1	600.03	0	600.03	24209.7
57	Trial 16.mpg	1	B6-3	3	600.03	2019-06-20 14:34:45	Mouse 1 sniffing On Congruent Object	18	16.45	22.42	23.02	614.17
57	Trial 16.mpg	1	B6-3	3	600.03	2019-06-20 14:34:45	Mouse 1 sniffing On Incongruent Object	25	29.93	8.34	8.78	1429.47
58	Trial 16.mpg	2	B6-4	3	600.03	2019-06-20 14:34:45	Area:Mouse 1 Center In Arena	6	596.5	0	296.3	20119.2
58	Trial 16.mpg	2	B6-4	3	600.03	2019-06-20 14:34:45	Mouse 1 sniffing On Congruent Object	30	22.89	11.88	12.35	1094.59
58	Trial 16.mpg	2	B6-4	3	600.03	2019-06-20 14:34:45	Mouse 1 sniffing On Incongruent Object	27	29.43	8.74	9.31	1242.26
59	Trial 16.mpg	3	B6-1	3	600.03	2019-06-20 14:34:45	Area:Mouse 1 Center In Arena	10	542.71	0	175.81	11413.4
59	Trial 16.mpg	3	B6-1	3	600.03	2019-06-20 14:34:45	Mouse 1 sniffing On Congruent Object	11	11.08	168.17	169.34	386.17
59	Trial 16.mpg	3	B6-1	3	600.03	2019-06-20 14:34:45	Mouse 1 sniffing On Incongruent Object	25	30.66	26.53	27.59	1109.29
60	Trial 16.mpg	4	B6-2	3	600.03	2019-06-20 14:34:45	Area:Mouse 1 Center In Arena	3	595.8	0	277.88	14400.8
60	Trial 16.mpg	4	B6-2	3	600.03	2019-06-20 14:34:45	Mouse 1 sniffing On Congruent Object	11	13.85	93.46	94.26	408
60	Trial 16.mpg	4	B6-2	3	600.03	2019-06-20 14:34:45	Mouse 1 sniffing On Incongruent Object	13	7.91	4.8	5.24	409.26
61	Trial 17.mpg	1	B9-2	3	600.03	2019-06-20 14:48:27	Area:Mouse 1 Center In Arena	1	600.03	0	600.03	7410.41
61	Trial 17.mpg	1	B9-2	3	600.03	2019-06-20 14:48:27	Mouse 1 sniffing On Congruent Object	12	13.18	6.21	6.64	473.78
61	Trial 17.mpg	1	B9-2	3	600.03	2019-06-20 14:48:27	Mouse 1 sniffing On Incongruent Object	4	3.4	204.87	205.74	125.18
62	Trial 17.mpg	2	B9-3	3	600.03	2019-06-20 14:48:27	Area:Mouse 1 Center In Arena	14	540.77	0	74.34	16689.7
62	Trial 17.mpg	2	B9-3	3	600.03	2019-06-20 14:48:27	Mouse 1 sniffing On Congruent Object	31	35	4.44	4.97	1263.02
62	Trial 17.mpg	2	B9-3	3	600.03	2019-06-20 14:48:27	Mouse 1 sniffing On Incongruent Object	30	31.26	11.58	12.45	1233.15
63	Trial 17.mpg	3	B6-5	3	600.03	2019-06-20 14:48:27	Area:Mouse 1 Center In Arena	10	588.02	0	236.54	12025.4
63	Trial 17.mpg	3	B6-5	3	600.03	2019-06-20 14:48:27	Mouse 1 sniffing On Congruent Object	12	11.61	93.83	94.23	532.79
63	Trial 17.mpg	3	B6-5	3	600.03	2019-06-20 14:48:27	Mouse 1 sniffing On Incongruent Object	21	24.26	82.68	84.02	769.78
64	Trial 17.mpg	4	B9-1	3	600.03	2019-06-20 14:48:27	Area:Mouse 1 Center In Arena	1	600.03	0	600.03	13918.2
64	Trial 17.mpg	4	B9-1	3	600.03	2019-06-20 14:48:27	Mouse 1 sniffing On Congruent Object	15	18.65	155.12	157.36	558.66
64	Trial 17.mpg	4	B9-1	3	600.03	2019-06-20 14:48:27	Mouse 1 sniffing On Incongruent Object	24	25.43	18.45	19.35	835.43
65	Trial 18.mpg	1	B10-1	3	600.03	2019-06-20 15:02:26	Area:Mouse 1 Center In Arena	10	582.18	0	24.06	19392.7
65	Trial 18.mpg	1	B10-1	3	600.03	2019-06-20 15:02:26	Mouse 1 sniffing On Congruent Object	32	34	3.27	4.5	1243.72
65	Trial 18.mpg	1	B10-1	3	600.03	2019-06-20 15:02:26	Mouse 1 sniffing On Incongruent Object	38	34.8	2.14	2.64	1670.67
66	Trial 18.mpg	2	B10-2	3	600.03	2019-06-20 15:02:26	Area:Mouse 1 Center In Arena	5	589.69	0	75.04	13456.7
66	Trial 18.mpg	2	B10-2	3	600.03	2019-06-20 15:02:26	Mouse 1 sniffing On Congruent Object	50	66.53	6.44	8.27	1267.85
66	Trial 18.mpg	2	B10-2	3	600.03	2019-06-20 15:02:26	Mouse 1 sniffing On Incongruent Object	28	37.3	12.08	13.78	1394.69
67	Trial 18.mpg	3	B9-4	3	600.03	2019-06-20 15:02:26	Area:Mouse 1 Center In Arena	1	600.03	0	600.03	19159.1
67	Trial 18.mpg	3	B9-4	3	600.03	2019-06-20 15:02:26	Mouse 1 sniffing On Congruent Object	8	6.47	8.64	9.01	263.72
67	Trial 18.mpg	3	B9-4	3	600.03	2019-06-20 15:02:26	Mouse 1 sniffing On Incongruent Object	16	15.82	45.65	46.28	539.34
68	Trial 18.mpg	4	B9-5	3	600.03	2019-06-20 15:02:26	Area:Mouse 1 Center In Arena	18	476.48	0	44.54	13987
68	Trial 18.mpg	4	B9-5	3	600.03	2019-06-20 15:02:26	Mouse 1 sniffing On Congruent Object	15	10.48	31.23	32.6	367.58
68	Trial 18.mpg	4	B9-5	3	600.03	2019-06-20 15:02:26	Mouse 1 sniffing On Incongruent Object	30	24.52	27.49	28.73	842.44
69	Trial 19.mpg	1	B10-5	3	600.03	2019-06-20 15:16:11	Area:Mouse 1 Center In Arena	11	574.57	0	74.74	23867.7
69	Trial 19.mpg	1	B10-5	3	600.03	2019-06-20 15:16:11	Mouse 1 sniffing On Congruent Object	29	32.2	15.52	16.05	1722.28
69	Trial 19.mpg	1	B10-5	3	600.03	2019-06-20 15:16:11	Mouse 1 sniffing On Incongruent Object	33	31.43	21.65	21.96	1458.49
70	Trial 19.mpg	2		3	599.3	2019-06-20 15:16:11	Area:Mouse 1 Center In Arena	146	508.01	0	2.84	4241
70	Trial 19.mpg	2		3	599.3	2019-06-20 15:16:11	Mouse 1 sniffing On Congruent Object	52	25.16	12.18	13.21	187.13
70	Trial 19.mpg	2		3	599.3	2019-06-20 15:16:11	Mouse 1 sniffing On Incongruent Object	104	43.18	8.38	9.41	200.78
71	Trial 19.mpg	3	B10-3	3	600.03	2019-06-20 15:16:11	Area:Mouse 1 Center In Arena	3	595.3	0	264.23	15081.1
71	Trial 19.mpg	3	B10-3	3	600.03	2019-06-20 15:16:11	Mouse 1 sniffing On Congruent Object	13	12.38	32.73	33.03	320.48
71	Trial 19.mpg	3	B10-3	3	600.03	2019-06-20 15:16:11	Mouse 1 sniffing On Incongruent Object	27	35.1	4.17	5.74	956.1
72	Trial 19.mpg	4	B10-4	3	600.03	2019-06-20 15:16:11	Area:Mouse 1 Center In Arena	9	544.24	0	114.48	14098.1
72	Trial 19.mpg	4	B10-4	3	600.03	2019-06-20 15:16:11	Mouse 1 sniffing On Congruent Object	12	15.08	25.79	28.13	457.22
72	Trial 19.mpg	4	B10-4	3	600.03	2019-06-20 15:16:11	Mouse 1 sniffing On Incongruent Object	20	24.16	4.77	5.61	725.25
73	Trial 20.mpg	1	B1-1	1	600.03	2019-06-20 15:30:35	Area:Mouse 1 Center In Arena	1	600.03	0	600.03	22266.8
73	Trial 20.mpg	1	B1-1	1	600.03	2019-06-20 15:30:35	Mouse 1 sniffing On Object 1	37	43.34	4.44	5.44	1149.9
73	Trial 20.mpg	1	B1-1	1	600.03	2019-06-20 15:30:35	Mouse 1 sniffing On Object 2	53	49.82	19.35	19.92	1688.96
74	Trial 20.mpg	2	B1-2	1	600.03	2019-06-20 15:30:35	Area:Mouse 1 Center In Arena	1	600.03	0	600.03	26977.8
74	Trial 20.mpg	2	B1-2	1	600.03	2019-06-20 15:30:35	Mouse 1 sniffing On Object 1	26	25.79	1.33	2.04	988.61
74	Trial 20.mpg	2	B1-2	1	600.03	2019-06-20 15:30:35	Mouse 1 sniffing On Object 2	37	35.27	8.51	9.14	1283.43
75	Trial 20.mpg	3	B1-3	1	600.03	2019-06-20 15:30:35	Area:Mouse 1 Center In Arena	11	515.42	0	340.81	26615
75	Trial 20.mpg	3	B1-3	1	600.03	2019-06-20 15:30:35	Mouse 1 sniffing On Object 1	38	29.1	11.24	11.75	1604.02
75	Trial 20.mpg	3	B1-3	1	600.03	2019-06-20 15:30:35	Mouse 1 sniffing On Object 2	38	37.5	13.71	14.05	1921.09
76	Trial 20.mpg	4	B1-4	1	600.03	2019-06-20 15:30:35	Area:Mouse 1 Center In Arena	9	581.28	0	289.29	19741.8
76	Trial 20.mpg	4	B1-4	1	600.03	2019-06-20 15:30:35	Mouse 1 sniffing On Object 1	30	31.13	3.64	4.74	1148.32
76	Trial 20.mpg	4	B1-4	1	600.03	2019-06-20 15:30:35	Mouse 1 sniffing On Object 2	28	25.89	13.95	14.45	1026.77
77	Trial 21.mpg	1	B1-5	1	600.03	2019-06-20 15:44:57	Area:Mouse 1 Center In Arena	1	600.03	0	600.03	29507.7
77	Trial 21.mpg	1	B1-5	1	600.03	2019-06-20 15:44:57	Mouse 1 sniffing On Object 1	52	50.18	6.14	6.51	2155.33
77	Trial 21.mpg	1	B1-5	1	600.03	2019-06-20 15:44:57	Mouse 1 sniffing On Object 2	48	45.08	0	0.33	2308.06
78	Trial 21.mpg	2	B2-1	1	600.03	2019-06-20 15:44:57	Area:Mouse 1 Center In Arena	1	600.03	0	600.03	28759.9
78	Trial 21.mpg	2	B2-1	1	600.03	2019-06-20 15:44:57	Mouse 1 sniffing On Object 1	17	10.64	0	0.27	472.17
78	Trial 21.mpg	2	B2-1	1	600.03	2019-06-20 15:44:57	Mouse 1 sniffing On Object 2	24	17.75	12.05	12.78	791.16
79	Trial 21.mpg	3	B2-2	1	600.03	2019-06-20 15:44:57	Area:Mouse 1 Center In Arena	11	565.87	0	218.12	23296.3
79	Trial 21.mpg	3	B2-2	1	600.03	2019-06-20 15:44:57	Mouse 1 sniffing On Object 1	36	28.06	5.77	6.27	1524.4
79	Trial 21.mpg	3	B2-2	1	600.03	2019-06-20 15:44:57	Mouse 1 sniffing On Object 2	34	29.86	0	1.07	1328.42
80	Trial 21.mpg	4	B2-3	1	600.03	2019-06-20 15:44:57	Area:Mouse 1 Center In Arena	8	589.19	0	241.34	24582.9
80	Trial 21.mpg	4	B2-3	1	600.03	2019-06-20 15:44:57	Mouse 1 sniffing On Object 1	36	33.17	7.54	8.04	1528.58
80	Trial 21.mpg	4	B2-3	1	600.03	2019-06-20 15:44:57	Mouse 1 sniffing On Object 2	45	48.58	1.84	3.14	1783.29
81	Trial 22.mpg	1	B2-4	1	600.03	2019-06-20 15:59:16	Area:Mouse 1 Center In Arena	1	600.03	0	600.03	24957.4
81	Trial 22.mpg	1	B2-4	1	600.03	2019-06-20 15:59:16	Mouse 1 sniffing On Object 1	48	52.49	1.87	3	2531.08
81	Trial 22.mpg	1	B2-4	1	600.03	2019-06-20 15:59:16	Mouse 1 sniffing On Object 2	50	48.01	0.43	1.4	2371.72
82	Trial 22.mpg	2	B2-5	1	600.03	2019-06-20 15:59:16	Area:Mouse 1 Center In Arena	1	600.03	0	600.03	29786.7
82	Trial 22.mpg	2	B2-5	1	600.03	2019-06-20 15:59:16	Mouse 1 sniffing On Object 1	46	25.23	11.71	12.28	1789.6
82	Trial 22.mpg	2	B2-5	1	600.03	2019-06-20 15:59:16	Mouse 1 sniffing On Object 2	47	41.07	0	0.33	2145.94
83	Trial 22.mpg	3	B3-1	1	600.03	2019-06-20 15:59:16	Area:Mouse 1 Center In Arena	20	546.75	0	25.33	28325.4
83	Trial 22.mpg	3	B3-1	1	600.03	2019-06-20 15:59:16	Mouse 1 sniffing On Object 1	38	34.77	37.67	38.47	1682.25
83	Trial 22.mpg	3	B3-1	1	600.03	2019-06-20 15:59:16	Mouse 1 sniffing On Object 2	27	22.06	10.14	10.84	1161.67
84	Trial 22.mpg	4	B3-2	1	600.03	2019-06-20 15:59:16	Area:Mouse 1 Center In Arena	16	546.81	0	252.89	32864
84	Trial 22.mpg	4	B3-2	1	600.03	2019-06-20 15:59:16	Mouse 1 sniffing On Object 1	45	42.84	8.68	9.28	2110.49
84	Trial 22.mpg	4	B3-2	1	600.03	2019-06-20 15:59:16	Mouse 1 sniffing On Object 2	45	41.07	1.84	2.57	2451.09
85	Trial 23.mpg	1	B7-3	1	600.03	2019-06-20 16:13:21	Area:Mouse 1 Center In Arena	1	600.03	0	600.03	34364.7
85	Trial 23.mpg	1	B7-3	1	600.03	2019-06-20 16:13:21	Mouse 1 sniffing On Object 1	53	48.01	5.61	6.24	2177.16
85	Trial 23.mpg	1	B7-3	1	600.03	2019-06-20 16:13:21	Mouse 1 sniffing On Object 2	39	31.36	0.77	1.23	1777.4
86	Trial 23.mpg	2	B7-4	1	600.03	2019-06-20 16:13:21	Area:Mouse 1 Center In Arena	1	600.03	0	600.03	34207
86	Trial 23.mpg	2	B7-4	1	600.03	2019-06-20 16:13:21	Mouse 1 sniffing On Object 1	41	38.2	13.05	13.78	1992.36
86	Trial 23.mpg	2	B7-4	1	600.03	2019-06-20 16:13:21	Mouse 1 sniffing On Object 2	49	35.97	10.44	11.14	2159.9
87	Trial 23.mpg	3	B7-1	1	600.03	2019-06-20 16:13:21	Area:Mouse 1 Center In Arena	24	533.33	0	100.03	22303
87	Trial 23.mpg	3	B7-1	1	600.03	2019-06-20 16:13:21	Mouse 1 sniffing On Object 1	42	37.7	11.95	12.28	1701.51
87	Trial 23.mpg	3	B7-1	1	600.03	2019-06-20 16:13:21	Mouse 1 sniffing On Object 2	48	52.72	4.94	5.81	2063.19
88	Trial 23.mpg	4	B7-2	1	600.03	2019-06-20 16:13:21	Area:Mouse 1 Center In Arena	11	553.05	0	417.35	21477.4
88	Trial 23.mpg	4	B7-2	1	600.03	2019-06-20 16:13:21	Mouse 1 sniffing On Object 1	30	30.7	44.01	44.61	1077.84
88	Trial 23.mpg	4	B7-2	1	600.03	2019-06-20 16:13:21	Mouse 1 sniffing On Object 2	29	31.53	2.7	3.07	1204.91
89	Trial 24.mpg	1	B1-3	2	600.03	2019-06-20 16:27:27	Area:Mouse 1 Center In Arena	1	600.03	0	600.03	29292.4
89	Trial 24.mpg	1	B1-3	2	600.03	2019-06-20 16:27:27	Mouse 1 sniffing On Object 1	53	51.08	0	0.23	2950.16
89	Trial 24.mpg	1	B1-3	2	600.03	2019-06-20 16:27:27	Mouse 1 sniffing On Object 2	45	40.07	0.8	1.33	2241.45
90	Trial 24.mpg	2	B1-4	2	600.03	2019-06-20 16:27:27	Area:Mouse 1 Center In Arena	1	600.03	0	600.03	26274.8
90	Trial 24.mpg	2	B1-4	2	600.03	2019-06-20 16:27:27	Mouse 1 sniffing On Object 1	54	70.54	6.04	7.37	2539.87
90	Trial 24.mpg	2	B1-4	2	600.03	2019-06-20 16:27:27	Mouse 1 sniffing On Object 2	42	43.98	0.23	0.73	1915.3
91	Trial 24.mpg	3	B1-1	2	600.03	2019-06-20 16:27:27	Area:Mouse 1 Center In Arena	10	534.7	0	68.67	17438.9
91	Trial 24.mpg	3	B1-1	2	600.03	2019-06-20 16:27:27	Mouse 1 sniffing On Object 1	18	19.55	0.83	1.3	886.49
91	Trial 24.mpg	3	B1-1	2	600.03	2019-06-20 16:27:27	Mouse 1 sniffing On Object 2	34	32.2	5.91	7.41	1311.3
92	Trial 24.mpg	4	B1-2	2	600.03	2019-06-20 16:27:27	Area:Mouse 1 Center In Arena	11	532.5	0	146.65	23031.8
92	Trial 24.mpg	4	B1-2	2	600.03	2019-06-20 16:27:27	Mouse 1 sniffing On Object 1	34	42.61	0.77	1.6	1549.06
92	Trial 24.mpg	4	B1-2	2	600.03	2019-06-20 16:27:27	Mouse 1 sniffing On Object 2	21	30.13	4.77	5.31	1103.67
93	Trial 25.mpg	1	B2-2	2	600.03	2019-06-20 16:41:28	Area:Mouse 1 Center In Arena	1	600.03	0	600.03	26874.8
93	Trial 25.mpg	1	B2-2	2	600.03	2019-06-20 16:41:28	Mouse 1 sniffing On Object 1	46	54.02	8.41	8.74	2315.77
93	Trial 25.mpg	1	B2-2	2	600.03	2019-06-20 16:41:28	Mouse 1 sniffing On Object 2	46	45.21	1.94	2.3	1729.75
94	Trial 25.mpg	2	B2-3	2	600.03	2019-06-20 16:41:28	Area:Mouse 1 Center In Arena	1	600.03	0	600.03	25654.2
94	Trial 25.mpg	2	B2-3	2	600.03	2019-06-20 16:41:28	Mouse 1 sniffing On Object 1	50	41.47	7.01	7.77	1775.88
94	Trial 25.mpg	2	B2-3	2	600.03	2019-06-20 16:41:28	Mouse 1 sniffing On Object 2	44	32.43	0	0.13	1905.72
95	Trial 25.mpg	3	B1-5	2	600.03	2019-06-20 16:41:28	Area:Mouse 1 Center In Arena	15	561.86	0	88.39	23094.4
95	Trial 25.mpg	3	B1-5	2	600.03	2019-06-20 16:41:28	Mouse 1 sniffing On Object 1	41	35.34	41.84	42.41	1382.78
95	Trial 25.mpg	3	B1-5	2	600.03	2019-06-20 16:41:28	Mouse 1 sniffing On Object 2	38	34.53	20.35	20.89	1653.82
96	Trial 25.mpg	4	B2-1	2	600.03	2019-06-20 16:41:28	Area:Mouse 1 Center In Arena	1	600.03	0	600.03	15981
96	Trial 25.mpg	4	B2-1	2	600.03	2019-06-20 16:41:28	Mouse 1 sniffing On Object 1	21	14.11	46.28	46.71	488.66
96	Trial 25.mpg	4	B2-1	2	600.03	2019-06-20 16:41:28	Mouse 1 sniffing On Object 2	18	11.04	39.34	39.67	504.55
97	Trial 26.mpg	1	B3-1	2	600.03	2019-06-20 16:55:31	Area:Mouse 1 Center In Arena	1	600.03	0	600.03	30273.3
97	Trial 26.mpg	1	B3-1	2	600.03	2019-06-20 16:55:31	Mouse 1 sniffing On Object 1	43	38.27	22.29	23.19	1986.37
97	Trial 26.mpg	1	B3-1	2	600.03	2019-06-20 16:55:31	Mouse 1 sniffing On Object 2	42	41.68	7.14	8.21	1880.67
98	Trial 26.mpg	2	B3-2	2	600.03	2019-06-20 16:55:31	Area:Mouse 1 Center In Arena	1	600.03	0	600.03	34036.6
98	Trial 26.mpg	2	B3-2	2	600.03	2019-06-20 16:55:31	Mouse 1 sniffing On Object 1	60	44.81	8.48	9.51	2645.34
98	Trial 26.mpg	2	B3-2	2	600.03	2019-06-20 16:55:31	Mouse 1 sniffing On Object 2	52	42.18	20.92	21.52	2611.62
99	Trial 26.mpg	3	B2-4	2	600.03	2019-06-20 16:55:31	Area:Mouse 1 Center In Arena	23	519.95	0	45.78	18266.4
99	Trial 26.mpg	3	B2-4	2	600.03	2019-06-20 16:55:31	Mouse 1 sniffing On Object 1	36	38.61	5.81	6.54	1511.25
99	Trial 26.mpg	3	B2-4	2	600.03	2019-06-20 16:55:31	Mouse 1 sniffing On Object 2	31	26.19	15.92	16.45	1203.22
100	Trial 26.mpg	4	B2-5	2	600.03	2019-06-20 16:55:31	Area:Mouse 1 Center In Arena	19	491.59	0	73.07	25998.2
100	Trial 26.mpg	4	B2-5	2	600.03	2019-06-20 16:55:31	Mouse 1 sniffing On Object 1	35	25.46	8.88	9.24	1520.64
100	Trial 26.mpg	4	B2-5	2	600.03	2019-06-20 16:55:31	Mouse 1 sniffing On Object 2	29	22.96	2.54	3.17	1621.09
101	Trial 27.mpg	1	B7-1	2	600.03	2019-06-20 17:09:34	Area:Mouse 1 Center In Arena	1	600.03	0	600.03	26849.2
101	Trial 27.mpg	1	B7-1	2	600.03	2019-06-20 17:09:34	Mouse 1 sniffing On Object 1	43	52.92	6.31	6.74	2019.79
101	Trial 27.mpg	1	B7-1	2	600.03	2019-06-20 17:09:34	Mouse 1 sniffing On Object 2	54	67.67	0.23	1.07	2534.96
102	Trial 27.mpg	2	B7-2	2	600.03	2019-06-20 17:09:34	Area:Mouse 1 Center In Arena	1	600.03	0	600.03	21503.2
102	Trial 27.mpg	2	B7-2	2	600.03	2019-06-20 17:09:34	Mouse 1 sniffing On Object 1	26	33.97	3.4	4.27	1101.66
102	Trial 27.mpg	2	B7-2	2	600.03	2019-06-20 17:09:34	Mouse 1 sniffing On Object 2	28	27.56	10.91	11.34	1094.16
103	Trial 27.mpg	3	B7-3	2	600.03	2019-06-20 17:09:34	Area:Mouse 1 Center In Arena	23	479.81	0	43.61	24703.7
103	Trial 27.mpg	3	B7-3	2	600.03	2019-06-20 17:09:34	Mouse 1 sniffing On Object 1	35	34.27	5.44	5.87	1647.71
103	Trial 27.mpg	3	B7-3	2	600.03	2019-06-20 17:09:34	Mouse 1 sniffing On Object 2	36	31.73	9.14	9.71	1614.53
104	Trial 27.mpg	4	B7-4	2	600.03	2019-06-20 17:09:34	Area:Mouse 1 Center In Arena	15	564.23	0	229.56	26419.2
104	Trial 27.mpg	4	B7-4	2	600.03	2019-06-20 17:09:34	Mouse 1 sniffing On Object 1	32	36	8.41	8.74	1716.31
104	Trial 27.mpg	4	B7-4	2	600.03	2019-06-20 17:09:34	Mouse 1 sniffing On Object 2	41	31.4	14.75	15.05	1485.19
105	Trial 28.mpg	1	B3-3	1	600.03	2019-06-20 17:23:35	Area:Mouse 1 Center In Arena	1	600.03	0	600.03	31505.2
105	Trial 28.mpg	1	B3-3	1	600.03	2019-06-20 17:23:35	Mouse 1 sniffing On Object 1	61	49.78	1.63	2.77	2469.79
105	Trial 28.mpg	1	B3-3	1	600.03	2019-06-20 17:23:35	Mouse 1 sniffing On Object 2	33	30	5.84	6.61	1762.47
106	Trial 28.mpg	2	B3-4	1	600.03	2019-06-20 17:23:35	Area:Mouse 1 Center In Arena	1	600.03	0	600.03	26892.6
106	Trial 28.mpg	2	B3-4	1	600.03	2019-06-20 17:23:35	Mouse 1 sniffing On Object 1	40	30	1.47	1.97	1434.09
106	Trial 28.mpg	2	B3-4	1	600.03	2019-06-20 17:23:35	Mouse 1 sniffing On Object 2	45	38.47	7.04	7.44	1870.83
107	Trial 28.mpg	3	B3-5	1	600.03	2019-06-20 17:23:35	Area:Mouse 1 Center In Arena	14	598.47	0	83.02	31527
107	Trial 28.mpg	3	B3-5	1	600.03	2019-06-20 17:23:35	Mouse 1 sniffing On Object 1	39	39.04	6.51	7.01	1998.84
107	Trial 28.mpg	3	B3-5	1	600.03	2019-06-20 17:23:35	Mouse 1 sniffing On Object 2	42	40.77	1	1.63	2034.02
108	Trial 28.mpg	4	B7-5	1	600.03	2019-06-20 17:23:35	Area:Mouse 1 Center In Arena	21	538.87	0	186.52	40237.1
108	Trial 28.mpg	4	B7-5	1	600.03	2019-06-20 17:23:35	Mouse 1 sniffing On Object 1	47	33.47	2.77	3.1	2568.99
108	Trial 28.mpg	4	B7-5	1	600.03	2019-06-20 17:23:35	Mouse 1 sniffing On Object 2	52	51.48	1.94	2.27	3706.29
109	Trial 29.mpg	1	B8-1	1	600.03	2019-06-20 17:37:37	Area:Mouse 1 Center In Arena	1	600.03	0	600.03	30161.9
109	Trial 29.mpg	1	B8-1	1	600.03	2019-06-20 17:37:37	Mouse 1 sniffing On Object 1	46	46.55	6.31	6.71	2311.52
109	Trial 29.mpg	1	B8-1	1	600.03	2019-06-20 17:37:37	Mouse 1 sniffing On Object 2	36	31.23	2.37	2.7	1646.24
110	Trial 29.mpg	2	B8-2	1	600.03	2019-06-20 17:37:37	Area:Mouse 1 Center In Arena	1	600.03	0	600.03	22844.4
110	Trial 29.mpg	2	B8-2	1	600.03	2019-06-20 17:37:37	Mouse 1 sniffing On Object 1	41	34.33	8.44	9.84	1477.33
110	Trial 29.mpg	2	B8-2	1	600.03	2019-06-20 17:37:37	Mouse 1 sniffing On Object 2	30	29.5	3.47	4.2	1133.6
111	Trial 29.mpg	3	B8-3	1	600.03	2019-06-20 17:37:37	Area:Mouse 1 Center In Arena	13	564.66	0	56.22	21400.8
111	Trial 29.mpg	3	B8-3	1	600.03	2019-06-20 17:37:37	Mouse 1 sniffing On Object 1	33	31.2	2.97	3.57	1056.02
111	Trial 29.mpg	3	B8-3	1	600.03	2019-06-20 17:37:37	Mouse 1 sniffing On Object 2	34	32.43	17.35	18.15	1151.98
112	Trial 29.mpg	4	B8-5	1	600.03	2019-06-20 17:37:37	Area:Mouse 1 Center In Arena	8	574.41	0	364.63	21345.1
112	Trial 29.mpg	4	B8-5	1	600.03	2019-06-20 17:37:37	Mouse 1 sniffing On Object 1	28	24.72	9.21	9.51	716.81
112	Trial 29.mpg	4	B8-5	1	600.03	2019-06-20 17:37:37	Mouse 1 sniffing On Object 2	31	26.53	0.3	0.8	963.86
113	Trial 30.mpg	1	B3-5	2	600.03	2019-06-20 17:51:46	Area:Mouse 1 Center In Arena	1	600.03	0	600.03	26553.9
113	Trial 30.mpg	1	B3-5	2	600.03	2019-06-20 17:51:46	Mouse 1 sniffing On Object 1	57	55.99	5.81	6.41	1972.44
113	Trial 30.mpg	1	B3-5	2	600.03	2019-06-20 17:51:46	Mouse 1 sniffing On Object 2	45	45.18	0.13	0.47	1936.93
114	Trial 30.mpg	2	B7-5	2	600.03	2019-06-20 17:51:46	Area:Mouse 1 Center In Arena	1	600.03	0	600.03	48356.6
114	Trial 30.mpg	2	B7-5	2	600.03	2019-06-20 17:51:46	Mouse 1 sniffing On Object 1	57	37.64	0	0.37	3576.88
114	Trial 30.mpg	2	B7-5	2	600.03	2019-06-20 17:51:46	Mouse 1 sniffing On Object 2	67	43.21	2.4	3.37	3956.24
115	Trial 30.mpg	3	B3-3	2	600.03	2019-06-20 17:51:46	Area:Mouse 1 Center In Arena	20	545.08	0	20.75	23264.5
115	Trial 30.mpg	3	B3-3	2	600.03	2019-06-20 17:51:46	Mouse 1 sniffing On Object 1	41	36.3	1.63	2.2	1957.81
115	Trial 30.mpg	3	B3-3	2	600.03	2019-06-20 17:51:46	Mouse 1 sniffing On Object 2	39	37.4	5.44	6.14	1569.59
116	Trial 30.mpg	4	B3-4	2	600.03	2019-06-20 17:51:46	Area:Mouse 1 Center In Arena	7	559.83	0	309.14	19188.4
116	Trial 30.mpg	4	B3-4	2	600.03	2019-06-20 17:51:46	Mouse 1 sniffing On Object 1	21	19.79	8.68	9.01	683.53
116	Trial 30.mpg	4	B3-4	2	600.03	2019-06-20 17:51:46	Mouse 1 sniffing On Object 2	20	23.52	7.34	8.27	810.65
117	Trial 31.mpg	1	B8-3	2	600.03	2019-06-20 18:05:47	Area:Mouse 1 Center In Arena	1	600.03	0	600.03	23471
117	Trial 31.mpg	1	B8-3	2	600.03	2019-06-20 18:05:47	Mouse 1 sniffing On Object 1	44	45.95	2.54	3.14	1911.76
117	Trial 31.mpg	1	B8-3	2	600.03	2019-06-20 18:05:47	Mouse 1 sniffing On Object 2	50	47.91	3.47	4.47	1627.39
118	Trial 31.mpg	2	B8-5	2	600.03	2019-06-20 18:05:47	Area:Mouse 1 Center In Arena	1	600.03	0	600.03	21980.4
118	Trial 31.mpg	2	B8-5	2	600.03	2019-06-20 18:05:47	Mouse 1 sniffing On Object 1	46	44.41	6.87	7.27	1561.13
118	Trial 31.mpg	2	B8-5	2	600.03	2019-06-20 18:05:47	Mouse 1 sniffing On Object 2	55	48.95	1.57	2.04	1768.24
119	Trial 31.mpg	3	B8-1	2	600.03	2019-06-20 18:05:47	Area:Mouse 1 Center In Arena	24	510.78	0	6.47	19818.4
119	Trial 31.mpg	3	B8-1	2	600.03	2019-06-20 18:05:47	Mouse 1 sniffing On Object 1	40	36.17	10.14	10.94	1796.41
119	Trial 31.mpg	3	B8-1	2	600.03	2019-06-20 18:05:47	Mouse 1 sniffing On Object 2	29	24.52	16.78	17.15	1090.59
120	Trial 31.mpg	4	B8-2	2	600.03	2019-06-20 18:05:47	Area:Mouse 1 Center In Arena	17	557.56	0	32.13	26446.6
120	Trial 31.mpg	4	B8-2	2	600.03	2019-06-20 18:05:47	Mouse 1 sniffing On Object 1	36	28.7	7.11	7.44	1429.91
120	Trial 31.mpg	4	B8-2	2	600.03	2019-06-20 18:05:47	Mouse 1 sniffing On Object 2	27	29.66	26.53	27.89	1459.88
121	Trial 32.mpg	1	B1-3	3	600.03	2019-06-20 18:19:47	Area:Mouse 1 Center In Arena	6	573.21	0	165.23	17836.5
121	Trial 32.mpg	1	B1-3	3	600.03	2019-06-20 18:19:47	Mouse 1 sniffing On Congruent Object	20	19.12	1.84	3.77	700.33
121	Trial 32.mpg	1	B1-3	3	600.03	2019-06-20 18:19:47	Mouse 1 sniffing On Incongruent Object	24	31.6	15.35	15.95	989.03
122	Trial 32.mpg	2	B1-4	3	600.03	2019-06-20 18:19:47	Area:Mouse 1 Center In Arena	7	577.54	0	224.49	14956.9
122	Trial 32.mpg	2	B1-4	3	600.03	2019-06-20 18:19:47	Mouse 1 sniffing On Congruent Object	26	32.4	19.55	19.89	1005.11
122	Trial 32.mpg	2	B1-4	3	600.03	2019-06-20 18:19:47	Mouse 1 sniffing On Incongruent Object	23	31.97	1.43	3.2	1205.88
123	Trial 32.mpg	3	B1-1	3	600.03	2019-06-20 18:19:47	Area:Mouse 1 Center In Arena	10	574.44	0	40.64	11810.6
123	Trial 32.mpg	3	B1-1	3	600.03	2019-06-20 18:19:47	Mouse 1 sniffing On Congruent Object	16	21.55	0	0.67	584.56
123	Trial 32.mpg	3	B1-1	3	600.03	2019-06-20 18:19:47	Mouse 1 sniffing On Incongruent Object	17	20.62	8.21	9.14	528.1
124	Trial 32.mpg	4	B1-2	3	600.03	2019-06-20 18:19:47	Area:Mouse 1 Center In Arena	7	566.53	0	216.72	17211.7
124	Trial 32.mpg	4	B1-2	3	600.03	2019-06-20 18:19:47	Mouse 1 sniffing On Congruent Object	16	20.75	13.55	15.12	687.03
124	Trial 32.mpg	4	B1-2	3	600.03	2019-06-20 18:19:47	Mouse 1 sniffing On Incongruent Object	24	30.4	19.19	19.59	927.19
125	Trial 33.mpg	1	B2-2	3	600.03	2019-06-20 18:33:41	Area:Mouse 1 Center In Arena	4	588.29	0	276.81	14490.9
125	Trial 33.mpg	1	B2-2	3	600.03	2019-06-20 18:33:41	Mouse 1 sniffing On Congruent Object	19	22.09	2.27	5.01	932.5
125	Trial 33.mpg	1	B2-2	3	600.03	2019-06-20 18:33:41	Mouse 1 sniffing On Incongruent Object	20	18.28	38.61	39.51	785.93
126	Trial 33.mpg	2	B2-3	3	600.03	2019-06-20 18:33:41	Area:Mouse 1 Center In Arena	8	582.48	0	111.88	13217.6
126	Trial 33.mpg	2	B2-3	3	600.03	2019-06-20 18:33:41	Mouse 1 sniffing On Congruent Object	26	23.42	24.72	25.09	923.33
126	Trial 33.mpg	2	B2-3	3	600.03	2019-06-20 18:33:41	Mouse 1 sniffing On Incongruent Object	31	41.81	1.23	2.47	1069.19
127	Trial 33.mpg	3	B1-5	3	600.03	2019-06-20 18:33:41	Area:Mouse 1 Center In Arena	31	522.76	0	34.8	19568.4
127	Trial 33.mpg	3	B1-5	3	600.03	2019-06-20 18:33:41	Mouse 1 sniffing On Congruent Object	19	19.55	73.37	74.47	828.09
127	Trial 33.mpg	3	B1-5	3	600.03	2019-06-20 18:33:41	Mouse 1 sniffing On Incongruent Object	40	55.52	7.94	9.21	2180.96
128	Trial 33.mpg	4	B2-1	3	600.03	2019-06-20 18:33:41	Area:Mouse 1 Center In Arena	1	600.03	0	600.03	9863.95
128	Trial 33.mpg	4	B2-1	3	600.03	2019-06-20 18:33:41	Mouse 1 sniffing On Congruent Object	4	4.44	170.5	171	135.69
128	Trial 33.mpg	4	B2-1	3	600.03	2019-06-20 18:33:41	Mouse 1 sniffing On Incongruent Object	11	9.31	176.78	177.68	309.18
129	Trial 34.mpg	1	B3-1	3	600.03	2019-06-20 18:47:42	Area:Mouse 1 Center In Arena	3	591.56	0	225.89	13966.8
129	Trial 34.mpg	1	B3-1	3	600.03	2019-06-20 18:47:42	Mouse 1 sniffing On Congruent Object	15	22.32	4.8	5.64	520.45
129	Trial 34.mpg	1	B3-1	3	600.03	2019-06-20 18:47:42	Mouse 1 sniffing On Incongruent Object	20	25.03	6.51	7.01	507.05
130	Trial 34.mpg	2	B3-2	3	600.03	2019-06-20 18:47:42	Area:Mouse 1 Center In Arena	4	590.46	0	265.67	19629.5
130	Trial 34.mpg	2	B3-2	3	600.03	2019-06-20 18:47:42	Mouse 1 sniffing On Congruent Object	34	32.73	0.4	0.83	1134.97
130	Trial 34.mpg	2	B3-2	3	600.03	2019-06-20 18:47:42	Mouse 1 sniffing On Incongruent Object	33	38.34	4.37	5.34	1079.58
131	Trial 34.mpg	3	B2-4	3	600.03	2019-06-20 18:47:42	Area:Mouse 1 Center In Arena	27	526.13	0	28.23	13614.2
131	Trial 34.mpg	3	B2-4	3	600.03	2019-06-20 18:47:42	Mouse 1 sniffing On Congruent Object	15	11.88	36.2	36.67	478.92
131	Trial 34.mpg	3	B2-4	3	600.03	2019-06-20 18:47:42	Mouse 1 sniffing On Incongruent Object	29	43.41	0.47	0.9	1047.67
132	Trial 34.mpg	4	B2-5	3	600.03	2019-06-20 18:47:42	Area:Mouse 1 Center In Arena	17	378.31	0	22.92	12498.6
132	Trial 34.mpg	4	B2-5	3	600.03	2019-06-20 18:47:42	Mouse 1 sniffing On Congruent Object	14	12.11	50.85	51.85	566.41
132	Trial 34.mpg	4	B2-5	3	600.03	2019-06-20 18:47:42	Mouse 1 sniffing On Incongruent Object	28	21.86	1.84	2.34	1027.64
133	Trial 35.mpg	1	B7-1	3	600.03	2019-06-20 19:01:40	Area:Mouse 1 Center In Arena	5	561.03	0	227.36	14197.1
133	Trial 35.mpg	1	B7-1	3	600.03	2019-06-20 19:01:40	Mouse 1 sniffing On Congruent Object	24	25.86	99.53	100.13	910.78
133	Trial 35.mpg	1	B7-1	3	600.03	2019-06-20 19:01:40	Mouse 1 sniffing On Incongruent Object	20	25.56	104.5	105.87	843.39
134	Trial 35.mpg	2	B7-2	3	600.03	2019-06-20 19:01:40	Area:Mouse 1 Center In Arena	3	579.35	0	451.05	13986
134	Trial 35.mpg	2	B7-2	3	600.03	2019-06-20 19:01:40	Mouse 1 sniffing On Congruent Object	22	29.36	6.81	7.44	990.47
134	Trial 35.mpg	2	B7-2	3	600.03	2019-06-20 19:01:40	Mouse 1 sniffing On Incongruent Object	19	27.63	25.36	25.69	922.14
135	Trial 35.mpg	3	B7-3	3	600.03	2019-06-20 19:01:40	Area:Mouse 1 Center In Arena	17	537.7	0	119.85	14029.8
135	Trial 35.mpg	3	B7-3	3	600.03	2019-06-20 19:01:40	Mouse 1 sniffing On Congruent Object	17	21.59	14.85	15.52	668.03
135	Trial 35.mpg	3	B7-3	3	600.03	2019-06-20 19:01:40	Mouse 1 sniffing On Incongruent Object	30	40.21	2.1	3.1	1186.24
136	Trial 35.mpg	4	B7-4	3	600.03	2019-06-20 19:01:40	Area:Mouse 1 Center In Arena	10	555.66	0	278.81	16508
136	Trial 35.mpg	4	B7-4	3	600.03	2019-06-20 19:01:40	Mouse 1 sniffing On Congruent Object	16	19.89	148.35	148.85	704.34
136	Trial 35.mpg	4	B7-4	3	600.03	2019-06-20 19:01:40	Mouse 1 sniffing On Incongruent Object	28	26.13	5.74	6.17	855.56
137	Trial 36.mpg	1	B3-5	3	600.03	2019-06-20 19:15:35	Area:Mouse 1 Center In Arena	3	587.39	0	352.25	14355.7
137	Trial 36.mpg	1	B3-5	3	600.03	2019-06-20 19:15:35	Mouse 1 sniffing On Congruent Object	17	18.45	26.59	27.09	487.43
137	Trial 36.mpg	1	B3-5	3	600.03	2019-06-20 19:15:35	Mouse 1 sniffing On Incongruent Object	20	23.12	27.79	28.26	827.98
138	Trial 36.mpg	2	B7-5	3	600.03	2019-06-20 19:15:35	Area:Mouse 1 Center In Arena	8	571.04	0	225.66	32383.1
138	Trial 36.mpg	2	B7-5	3	600.03	2019-06-20 19:15:35	Mouse 1 sniffing On Congruent Object	39	27.99	28.26	29.03	2261.5
138	Trial 36.mpg	2	B7-5	3	600.03	2019-06-20 19:15:35	Mouse 1 sniffing On Incongruent Object	34	28.29	59.36	60.39	1860.64
139	Trial 36.mpg	3	B3-3	3	600.03	2019-06-20 19:15:35	Area:Mouse 1 Center In Arena	14	528.5	0	234.83	13389
139	Trial 36.mpg	3	B3-3	3	600.03	2019-06-20 19:15:35	Mouse 1 sniffing On Congruent Object	16	13.78	2.34	2.64	391.34
139	Trial 36.mpg	3	B3-3	3	600.03	2019-06-20 19:15:35	Mouse 1 sniffing On Incongruent Object	31	24.99	1.4	1.77	755.02
140	Trial 36.mpg	4	B3-4	3	600.03	2019-06-20 19:15:35	Area:Mouse 1 Center In Arena	9	591.83	0	228.7	11429.9
140	Trial 36.mpg	4	B3-4	3	600.03	2019-06-20 19:15:35	Mouse 1 sniffing On Congruent Object	17	14.45	227.49	228.5	488.14
140	Trial 36.mpg	4	B3-4	3	600.03	2019-06-20 19:15:35	Mouse 1 sniffing On Incongruent Object	21	21.99	94.03	94.93	597.28
141	Trial 37.mpg	1	B8-3	3	600.03	2019-06-20 19:29:33	Area:Mouse 1 Center In Arena	3	599.63	0	452.79	14074.8
141	Trial 37.mpg	1	B8-3	3	600.03	2019-06-20 19:29:33	Mouse 1 sniffing On Congruent Object	30	28.19	13.98	14.51	846.91
141	Trial 37.mpg	1	B8-3	3	600.03	2019-06-20 19:29:33	Mouse 1 sniffing On Incongruent Object	13	17.82	135.64	138.2	524.64
142	Trial 37.mpg	2	B8-5	3	600.03	2019-06-20 19:29:33	Area:Mouse 1 Center In Arena	4	588.19	0	324.52	12738.9
142	Trial 37.mpg	2	B8-5	3	600.03	2019-06-20 19:29:33	Mouse 1 sniffing On Congruent Object	21	27.26	65.57	65.83	518.38
142	Trial 37.mpg	2	B8-5	3	600.03	2019-06-20 19:29:33	Mouse 1 sniffing On Incongruent Object	31	37.64	74.77	76.48	877.78
143	Trial 37.mpg	3	B8-1	3	600.03	2019-06-20 19:29:33	Area:Mouse 1 Center In Arena	21	518.28	0	146.35	11137.5
143	Trial 37.mpg	3	B8-1	3	600.03	2019-06-20 19:29:33	Mouse 1 sniffing On Congruent Object	10	12.51	2.9	3.7	656.68
143	Trial 37.mpg	3	B8-1	3	600.03	2019-06-20 19:29:33	Mouse 1 sniffing On Incongruent Object	44	37.9	2.14	2.54	953.09
144	Trial 37.mpg	4	B8-2	3	600.03	2019-06-20 19:29:33	Area:Mouse 1 Center In Arena	11	566.1	0	324.16	14088.8
144	Trial 37.mpg	4	B8-2	3	600.03	2019-06-20 19:29:33	Mouse 1 sniffing On Congruent Object	10	12.05	158.49	160.83	341.03
144	Trial 37.mpg	4	B8-2	3	600.03	2019-06-20 19:29:33	Mouse 1 sniffing On Incongruent Object	25	21.15	72.14	73.27	604.6

## Sheet: Raw Data - Observer
Independent Variables Statistics	Observations	Behaviors	Total duration	Total number	Duration
	B1-1	Incongruent Object	0:00:25.125000	21	0:10:02.903000
	B1-1	Congruent Object	0:00:23.423000	16	0:10:02.903000
	B1-2	Incongruent Object	0:00:37.403000	22	0:10:02.903000
	B1-2	Congruent Object	0:00:21.588000	17	0:10:02.903000
	B1-3	Incongruent Object	0:00:33.233000	27	0:10:02.903000
	B1-3	Congruent Object	0:00:24.691000	19	0:10:02.903000
	B1-4	Incongruent Object	0:00:31.898000	24	0:10:02.326000
	B1-4	Congruent Object	0:00:22.022000	22	0:10:02.326000
	B1-5	Incongruent Object	0:00:49.148000	34	0:10:02.836000
	B1-5	Congruent Object	0:00:20.654000	16	0:10:02.836000
	B10-1	Incongruent Object	0:00:38.871000	33	0:10:08.575000
	B10-1	Congruent Object	0:00:25.959000	28	0:10:08.575000
	B10-2	Incongruent Object	0:00:32.966000	26	0:10:01.138000
	B10-2	Congruent Object	0:00:30.497000	30	0:10:01.138000
	B10-3	Incongruent Object	0:00:28.061000	23	0:10:03.124000
	B10-3	Congruent Object	0:00:07.307000	10	0:10:03.124000
	B10-4	Incongruent Object	0:00:25.225000	19	0:10:03.172000
	B10-4	Congruent Object	0:00:13.680000	12	0:10:03.172000
	B10-5	Incongruent Object	0:00:28.261000	27	0:10:05.405000
	B10-5	Congruent Object	0:00:29.696000	29	0:10:05.405000
	B2-1	Incongruent Object	0:00:08.108000	13	0:10:02.836000
	B2-1	Congruent Object	0:00:05.105000	7	0:10:02.836000
	B2-2	Incongruent Object	0:00:19.252000	17	0:10:02.836000
	B2-2	Congruent Object	0:00:15.081000	13	0:10:02.836000
	B2-3	Incongruent Object	0:00:38.037000	28	0:10:02.836000
	B2-3	Congruent Object	0:00:24.591000	17	0:10:02.836000
	B2-4	Incongruent Object	0:00:43.943000	28	0:10:03.508000
	B2-4	Congruent Object	0:00:14.514000	14	0:10:03.508000
	B2-5	Incongruent Object	0:00:19.185000	21	0:10:02.005000
	B2-5	Congruent Object	0:00:10.243000	14	0:10:02.005000
	B3-1	Incongruent Object	0:00:16.917000	15	0:10:04.508000
	B3-1	Congruent Object	0:00:21.488000	14	0:10:04.508000
	B3-2	Incongruent Object	0:00:40.206000	31	0:10:01.444000
	B3-2	Congruent Object	0:00:21.688000	24	0:10:01.444000
	B3-3	Incongruent Object	0:00:20.086000	18	0:10:01.869000
	B3-3	Congruent Object	0:00:08.909000	9	0:10:01.869000
	B3-4	Incongruent Object	0:00:22.288000	20	0:10:01.869000
	B3-4	Congruent Object	0:00:14.114000	13	0:10:01.869000
	B3-5	Incongruent Object	0:00:26.659000	22	0:10:01.869000
	B3-5	Congruent Object	0:00:19.386000	14	0:10:01.869000
	B4-1	Incongruent Object	0:00:09.743000	15	0:10:04.238000
	B4-1	Congruent Object	0:00:05.973000	6	0:10:04.238000
	B4-2	Incongruent Object	0:00:53.619000	42	0:10:04.238000
	B4-2	Congruent Object	0:00:21.488000	16	0:10:04.238000
	B4-3	Incongruent Object	0:00:25.525000	24	0:10:04.238000
	B4-3	Congruent Object	0:00:16.683000	20	0:10:04.238000
	B4-4	Incongruent Object	0:00:30.230000	24	0:10:04.238000
	B4-4	Congruent Object	0:00:33.600000	24	0:10:04.238000
	B5-1	Incongruent Object	0:00:29.162000	20	0:10:03.804000
	B5-1	Congruent Object	0:00:13.880000	12	0:10:03.804000
	B5-2	Incongruent Object	0:00:33.166000	20	0:10:03.804000
	B5-2	Congruent Object	0:00:11.978000	8	0:10:03.804000
	B5-3	Incongruent Object	0:00:18.118000	14	0:10:03.403000
	B5-3	Congruent Object	0:00:12.746000	11	0:10:03.403000
	B5-4	Incongruent Object	0:00:29.662000	26	0:10:03.804000
	B5-4	Congruent Object	0:00:30.296000	25	0:10:03.804000
	B6-1	Incongruent Object	0:00:25.792000	21	0:10:05.405000
	B6-1	Congruent Object	0:00:10.811000	9	0:10:05.405000
	B6-2	Incongruent Object	0:00:10.977000	17	0:10:05.405000
	B6-2	Congruent Object	0:00:13.680000	11	0:10:05.405000
	B6-3	Incongruent Object	0:00:31.865000	29	0:10:05.405000
	B6-3	Congruent Object	0:00:18.385000	22	0:10:05.405000
	B6-4	Incongruent Object	0:00:30.363000	25	0:10:05.405000
	B6-4	Congruent Object	0:00:27.861000	22	0:10:05.405000
	B6-5	Incongruent Object	0:00:19.085000	14	0:10:02.836000
	B6-5	Congruent Object	0:00:10.610000	7	0:10:02.836000
	B7-1	Incongruent Object	0:00:25.558000	16	0:10:02.642000
	B7-1	Congruent Object	0:00:21.454000	20	0:10:02.642000
	B7-2	Incongruent Object	0:00:28.495000	21	0:10:01.154000
	B7-2	Congruent Object	0:00:17.317000	18	0:10:01.154000
	B7-3	Incongruent Object	0:00:28.995000	22	0:10:01.540000
	B7-3	Congruent Object	0:00:18.285000	17	0:10:01.540000
	B7-4	Incongruent Object	0:00:41.140000	27	0:10:02.870000
	B7-4	Congruent Object	0:00:15.882000	13	0:10:02.870000
	B7-5	Incongruent Object	0:00:24.724000	29	0:10:01.869000
	B7-5	Congruent Object	0:00:20.453000	24	0:10:01.869000
	B8-1	Incongruent Object	0:00:35.468000	30	0:10:02.283000
	B8-1	Congruent Object	0:00:12.179000	10	0:10:02.283000
	B8-2	Incongruent Object	0:00:26.926000	21	0:10:02.660000
	B8-2	Congruent Object	0:00:17.284000	10	0:10:02.660000
	B8-3	Incongruent Object	0:00:21.054000	18	0:10:02.803000
	B8-3	Congruent Object	0:00:17.050000	18	0:10:02.803000
	B8-5	Incongruent Object	0:00:35.735000	31	0:10:02.009000
	B8-5	Congruent Object	0:00:23.857000	17	0:10:02.009000
	B9-1	Incongruent Object	0:00:23.790000	25	0:10:02.836000
	B9-1	Congruent Object	0:00:17.617000	16	0:10:02.836000
	B9-2	Incongruent Object	0:00:10.077000	9	0:10:02.836000
	B9-2	Congruent Object	0:00:10.010000	11	0:10:02.836000
	B9-3	Incongruent Object	0:00:31.431000	27	0:10:02.836000
	B9-3	Congruent Object	0:00:24.324000	20	0:10:02.836000
	B9-4	Incongruent Object	0:00:13.013000	16	0:10:02.106000
	B9-4	Congruent Object	0:00:07.941000	12	0:10:02.106000
	B9-5	Incongruent Object	0:00:16.883000	21	0:10:08.575000
	B9-5	Congruent Object	0:00:08.542000	11	0:10:08.575000
