# Supplementary material for: Sex-specific role for the long noncoding RNA Pnky in mouse behavior
Source: Nat Commun. 2024 Aug 12;15:6901. doi: 10.1038/s41467-024-50851-7 (PMC11319455; doi:10.1038/s41467-024-50851-7)
Supplement: Supplementary file 4 — Supplementary Data 1 [file 41467_2024_50851_MOESM4_ESM.zip › PnkyWTvsPnkyKOcohort/PnkyWTvsKO_OpenField_tmg.xlsx]

## Sheet: Open Field Activity
Mouse ID	Sex	Blinded Genotype	Center Fine Movement	Center Ambulatory Movement	Center Total Movement	Periphery Fine Movement	Periphery Ambulatory Movement	Periphery Total Movement	Rearing	Fine Movement	Ambulatory Movement	Total Movement	Center/Total Movement
B10-1	F	A	8	504	512	164	2589	2753	56	172	3093	3265	0.156815
B10-3	F	A	9	292	301	163	1732	1895	59	172	2024	2196	0.137067
B4-1	F	A	7	231	238	189	1342	1531	39	196	1573	1769	0.134539
B4-3	F	A	6	325	331	196	2723	2919	51	202	3048	3250	0.101846
B5-2	F	A	4	354	358	153	2214	2367	61	157	2568	2725	0.131376
B5-3	F	A	4	462	466	181	2171	2352	48	185	2633	2818	0.165366
B6-1	F	A	4	278	282	151	2095	2246	48	155	2373	2528	0.111551
B6-2	F	A	11	350	361	202	2194	2396	79	213	2544	2757	0.130939
B9-1	F	A	22	300	322	188	2064	2252	91	210	2364	2574	0.125097
B9-2	F	A	10	337	347	163	1749	1912	45	173	2086	2259	0.153608
B9-5	F	A	16	330	346	187	1911	2098	169	203	2241	2444	0.141571
		MEAN	9.18182	342.091	351.273	176.091	2071.27	2247.36	67.8182	185.273	2413.36	2598.64	0.135434
		SEM	1.68317	23.7393	23.4726	5.36903	117.368	117.792	11.1125	6.25822	133.234	133.238	0.00569412
Mouse ID	Sex	Blinded Genotype	Center Fine Movement	Center Ambulatory Movement	Center Total Movement	Periphery Fine Movement	Periphery Ambulatory Movement	Periphery Total Movement	Rearing	Fine Movement	Ambulatory Movement	Total Movement	Center/Total Movement
B10-2	F	B	8	636	644	137	2957	3094	85	145	3593	3738	0.172285
B10-4	F	B	6	324	330	170	2483	2653	130	176	2807	2983	0.110627
B10-5	F	B	10	462	472	156	2622	2778	62	166	3084	3250	0.145231
B4-2	F	B	14	307	321	155	2163	2318	37	169	2470	2639	0.121637
B4-4	F	B	11	288	299	162	1674	1836	33	173	1962	2135	0.140047
B5-1	F	B	16	694	710	153	2622	2775	97	169	3316	3485	0.20373
B5-4	F	B	5	380	385	155	2732	2887	107	160	3112	3272	0.117665
B6-3	F	B	6	452	458	179	2415	2594	84	185	2867	3052	0.150066
B6-4	F	B	8	241	249	182	2018	2200	59	190	2259	2449	0.101674
B6-5	F	B	10	431	441	167	2071	2238	37	177	2502	2679	0.164614
B9-3	F	B	10	412	422	138	2393	2531	93	148	2805	2953	0.142906
B9-4	F	B	5	337	342	165	1908	2073	46	170	2245	2415	0.141615
		MEAN	9.08333	413.667	422.75	159.917	2338.17	2498.08	72.5	169	2751.83	2920.83	0.142675
		SEM	1.00347	39.3279	39.6834	4.03668	108.704	106.731	9.0792	3.82773	139.003	136.896	0.00822564
Mouse ID	Sex	Blinded Genotype	Center Fine Movement	Center Ambulatory Movement	Center Total Movement	Periphery Fine Movement	Periphery Ambulatory Movement	Periphery Total Movement	Rearing	Fine Movement	Ambulatory Movement	Total Movement	Center/Total Movement
B1-1	M	C	5	276	281	184	1544	1728	67	189	1820	2009	0.139871
B1-4	M	C	4	194	198	173	1770	1943	47	177	1964	2141	0.0924801
B2-2	M	C	0	143	143	175	1588	1763	15	175	1731	1906	0.0750262
B2-4	M	C	11	447	458	159	2478	2637	106	170	2925	3095	0.147981
B3-1	M	C	6	228	234	166	1832	1998	43	172	2060	2232	0.104839
B3-3	M	C	4	445	449	141	2235	2376	59	145	2680	2825	0.158938
B7-2	M	C	4	363	367	143	2394	2537	75	147	2757	2904	0.126377
B7-5	M	C	9	620	629	132	3023	3155	128	141	3643	3784	0.166226
B8-1	M	C	6	421	427	162	2316	2478	84	168	2737	2905	0.146988
B8-3	M	C	12	413	425	157	2405	2562	63	169	2818	2987	0.142283
B8-4	M	C	6	371	377	190	2276	2466	100	196	2647	2843	0.132606
		MEAN	6.09091	356.455	362.545	162	2169.18	2331.18	71.5455	168.091	2525.64	2693.73	0.130329
		SEM	1.03971	41.3456	42.0299	5.48552	133.807	129.963	9.63739	5.28713	172.991	169.817	0.00857672
Mouse ID	Sex	Blinded Genotype	Center Fine Movement	Center Ambulatory Movement	Center Total Movement	Periphery Fine Movement	Periphery Ambulatory Movement	Periphery Total Movement	Rearing	Fine Movement	Ambulatory Movement	Total Movement	Center/Total Movement
B1-2	M	D	10	249	259	147	2075	2222	67	157	2324	2481	0.104393
B1-3	M	D	9	424	433	145	2225	2370	59	154	2649	2803	0.154477
B1-5	M	D	11	475	486	142	2143	2285	50	153	2618	2771	0.175388
B2-1	M	D	6	332	338	183	1769	1952	79	189	2101	2290	0.147598
B2-3	M	D	5	270	275	151	2235	2386	76	156	2505	2661	0.103345
B2-5	M	D	2	198	200	187	2171	2358	82	189	2369	2558	0.0781861
B3-2	M	D	4	253	257	160	2333	2493	62	164	2586	2750	0.0934545
B3-4	D	D	13	331	344	142	2492	2634	103	155	2823	2978	0.115514
B3-5	M	D	5	227	232	177	1947	2124	47	182	2174	2356	0.098472
B7-1	M	D	18	353	371	175	2283	2458	149	193	2636	2829	0.131142
B7-3	M	D	6	235	241	182	1930	2112	58	188	2165	2353	0.102422
B7-4	M	D	18	622	640	119	2627	2746	82	137	3249	3386	0.189014
B8-2	M	D	5	188	193	180	2303	2483	119	185	2491	2676	0.0721226
B8-5	M	D	20	520	540	165	2112	2277	83	185	2632	2817	0.191693
		MEAN	9.42857	334.071	343.5	161.071	2188.93	2350	79.7143	170.5	2523	2693.5	0.125516
		SEM	1.55738	35.148	36.3985	5.4817	59.9012	56.5052	7.50489	4.93112	79.9488	76.777	0.0106591

## Sheet: Total Movement (x min)
			Total Movement (x min)
Mouse ID	Sex	Blinded Genotype	1	2	3	4	5	6	7	8	9	10	11	12	13	14	15
B10-1	F	A	331	233	240	216	266	152	132	245	263	194	252	228	185	209	119
B10-3	F	A	327	204	115	132	141	127	118	113	163	136	161	110	179	72	98
B4-1	F	A	203	109	81	79	80	134	121	153	111	94	136	65	128	130	145
B4-3	F	A	317	236	180	228	216	221	170	191	242	214	274	154	206	208	193
B5-2	F	A	287	209	123	185	189	181	196	211	154	167	199	165	205	129	125
B5-3	F	A	317	230	226	155	206	195	195	202	207	154	188	105	135	142	161
B6-1	F	A	346	235	227	159	169	86	112	176	228	156	140	164	60	99	171
B6-2	F	A	356	264	238	161	168	223	184	164	123	138	140	182	172	128	116
B9-1	F	A	340	204	199	215	192	174	171	222	141	137	121	144	118	139	57
B9-2	F	A	262	216	74	139	153	180	165	144	109	175	208	156	74	83	121
B9-5	F	A	289	223	242	160	111	200	165	134	180	110	153	83	112	116	166
		MEAN	306.818	214.818	176.818	166.273	171.909	170.273	157.182	177.727	174.636	152.273	179.273	141.455	143.091	132.273	133.818
		SEM	13.4	11.8205	19.9758	13.0698	15.4181	12.6836	9.36805	12.2103	16.2331	10.5254	15.0545	14.1911	15.1474	13.2213	11.5788
			Total Movement (x min)
Mouse ID	Sex	Blinded Genotype	1	2	3	4	5	6	7	8	9	10	11	12	13	14	15
B10-2	F	B	346	293	219	272	278	273	274	210	238	295	227	191	185	246	191
B10-4	F	B	386	287	278	196	178	205	140	167	150	160	176	223	108	163	166
B10-5	F	B	404	223	246	181	146	203	210	254	199	183	207	214	246	176	158
B4-2	F	B	258	230	153	179	188	164	178	187	115	175	190	193	118	193	118
B4-4	F	B	218	129	188	117	186	123	126	116	140	147	154	142	55	167	127
B5-1	F	B	270	200	254	209	234	262	253	240	255	240	226	247	205	181	209
B5-4	F	B	284	267	261	212	240	231	184	196	200	218	170	191	230	204	184
B6-3	F	B	368	286	300	176	198	190	190	239	191	200	210	187	146	77	94
B6-4	F	B	290	250	145	223	156	138	148	203	150	123	158	148	124	115	78
B6-5	F	B	278	211	216	178	156	135	139	132	173	228	221	224	90	148	150
B9-3	F	B	370	272	210	219	201	167	150	188	201	159	174	194	159	128	161
B9-4	F	B	274	186	169	169	185	176	102	160	157	139	181	162	157	90	108
		MEAN	312.167	236.167	219.917	194.25	195.5	188.917	174.5	191	180.75	188.917	191.167	193	151.917	157.333	145.333
		SEM	17.1843	14.2695	14.3371	10.8817	11.1597	13.9677	14.8291	12.2697	11.8412	14.2789	7.5637	9.06625	16.5275	14.0542	11.7211
			Total Movement (x min)
Mouse ID	Sex	Blinded Genotype	1	2	3	4	5	6	7	8	9	10	11	12	13	14	15
B1-1	M	C	269	128	124	108	133	107	169	171	98	124	101	138	171	89	79
B1-4	M	C	252	82	182	134	147	105	135	203	218	157	129	97	151	120	29
B2-2	M	C	232	186	100	185	133	152	52	138	149	159	126	75	27	80	112
B2-4	M	C	350	256	210	190	210	194	194	191	202	129	165	214	233	193	164
B3-1	M	C	232	149	125	103	185	102	173	141	162	163	160	121	157	145	114
B3-3	M	C	307	230	138	174	126	198	174	194	217	119	229	207	229	175	108
B7-2	M	C	342	226	186	200	222	128	145	207	210	235	81	171	213	130	208
B7-5	M	C	319	328	320	303	249	267	255	241	238	234	204	222	215	162	227
B8-1	M	C	306	207	157	230	178	213	249	187	208	108	146	179	165	173	199
B8-3	M	C	310	187	210	156	192	200	234	132	265	215	258	161	149	110	208
B8-4	M	C	320	251	264	206	183	164	164	196	183	143	142	187	177	163	100
		MEAN	294.455	202.727	183.273	180.818	178	166.364	176.727	181.909	195.455	162.364	158.273	161.091	171.545	140	140.727
		SEM	12.5715	20.3912	19.8247	17.232	12.0552	16.0438	17.445	10.1044	13.8041	13.8218	16.1392	14.5749	17.266	11.1852	19.3048
			Total Movement (x min)
Mouse ID	Sex	Blinded Genotype	1	2	3	4	5	6	7	8	9	10	11	12	13	14	15
B1-2	M	D	204	182	144	99	189	139	169	183	180	176	169	140	194	157	156
B1-3	M	D	236	203	129	186	156	195	159	204	202	280	159	137	205	171	181
B1-5	M	D	260	180	166	168	184	138	160	200	246	138	211	198	202	111	209
B2-1	M	D	239	131	135	133	125	181	153	98	144	165	183	180	153	164	106
B2-3	M	D	305	228	249	203	177	185	132	192	118	194	184	170	140	80	104
B2-5	M	D	307	245	197	162	206	147	139	172	202	111	127	128	219	54	142
B3-2	M	D	208	171	197	210	164	161	223	153	205	144	153	215	223	168	155
B3-4	D	D	298	214	199	152	184	210	241	154	205	211	194	225	166	199	126
B3-5	M	D	271	180	166	169	144	111	157	180	157	146	98	146	130	128	173
B7-1	M	D	320	249	230	176	210	185	182	200	125	191	131	136	200	174	120
B7-3	M	D	295	242	128	182	117	109	133	72	163	188	164	129	133	119	179
B7-4	M	D	412	344	305	291	283	222	158	190	214	161	165	189	101	142	209
B8-2	M	D	296	147	239	162	163	201	138	144	186	169	222	194	181	155	79
B8-5	M	D	361	262	165	233	209	225	143	115	174	152	125	154	204	174	121
		MEAN	286.571	212.714	189.214	180.429	179.357	172.071	163.357	161.214	180.071	173.286	163.214	167.214	175.071	142.571	147.143
		SEM	15.2268	14.6443	13.9387	12.1979	11.1319	10.2772	8.68471	11.0111	9.60338	10.7914	9.29739	8.82814	10.16	10.7319	10.6683

## Sheet: Blinded Genotypes
Mouse #	Cage #	Sex	Blinded Genotype
B4-1	3500329 (B4)	F	A
B4-2	3500329 (B4)	F	B
B4-3	3500329 (B4)	F	A
B4-4	3500329 (B4)	F	B
B5-1	3500330 (B5)	F	B
B5-2	3500330 (B5)	F	A
B5-3	3500330 (B5)	F	A
B5-4	3500330 (B5)	F	B
B6-1	3500332 (B6)	F	A
B6-2	3500332 (B6)	F	A
B6-3	3500332 (B6)	F	B
B6-4	3500332 (B6)	F	B
B6-5	3500332 (B6)	F	B
B9-1	3584906 (B9)	F	A
B9-2	3584906 (B9)	F	A
B9-3	3584906 (B9)	F	B
B9-4	3584906 (B9)	F	B
B9-5	3584906 (B9)	F	A
B10-1	3584907 (B10)	F	A
B10-2	3584907 (B10)	F	B
B10-3	3584907 (B10)	F	A
B10-4	3584907 (B10)	F	B
B10-5	3584907 (B10)	F	B
B1-1	3500335 (B1)	M	C
B1-2	3500335 (B1)	M	D
B1-3	3500335 (B1)	M	D
B1-4	3500335 (B1)	M	C
B1-5	3500335 (B1)	M	D
B2-1	3500327 (B2)	M	D
B2-2	3500327 (B2)	M	C
B2-3	3500327 (B2)	M	D
B2-4	3500327 (B2)	M	C
B2-5	3500327 (B2)	M	D
B3-1	3500328 (B3)	M	C
B3-2	3500328 (B3)	M	D
B3-3	3500328 (B3)	M	C
B3-4	3500328 (B3)	M	D
B3-5	3500328 (B3)	M	D
B7-1	3584908 (B7)	M	D
B7-2	3584908 (B7)	M	C
B7-3	3584908 (B7)	M	D
B7-4	3584908 (B7)	M	D
B7-5	3584908 (B7)	M	C
B8-1	3584909 (B8)	M	C
B8-2	3584909 (B8)	M	D
B8-3	3584909 (B8)	M	C
B8-4	3584909 (B8)	M	C
B8-5	3584909 (B8)	M	D
