# Supplementary material for: Sex-specific role for the long noncoding RNA Pnky in mouse behavior
Source: Nat Commun. 2024 Aug 12;15:6901. doi: 10.1038/s41467-024-50851-7 (PMC11319455; doi:10.1038/s41467-024-50851-7)
Supplement: Supplementary file 4 — Supplementary Data 1 [file 41467_2024_50851_MOESM4_ESM.zip › PnkyWTvsPnkyKOcohort/PnkyWTvsKO_Pre-pulseInhibition_tmg.xlsx]

## Sheet: Pre-pulse Inhibition
			Baseline Startle @120dB					Pre-pulse Inhibition of 120dB Startle Response
Mouse ID	Sex	Blinded Genotype	40ms @120dB	No Stim 0dB	% change	Absolute Value		68dB PP @120dB startle	% PPI @4dB	79dB PP @120dB startle	% PPI @15dB	90dB PP @120dB startle	% PPI @26dB
B10-1	F	A	0.27128	0.0486429	-82.0691	82.0691		0.209714	22.6945	0.1065	60.7417	0.116692	56.9846
B10-3	F	A	1.24816	0.0554286	-95.5592	95.5592		0.984	21.164	0.603786	51.6259	0.506077	59.4542
B4-1	F	A	0.11976	0.0486429	-59.3831	59.3831		0.1025	14.4122	0.0874286	26.9969	0.0799231	33.264
B4-3	F	A	0.2876	0.0727143	-74.7169	74.7169		0.141357	50.8494	0.148643	48.3161	0.107769	62.5281
B5-2	F	A	0.38216	0.0788571	-79.3654	79.3654		0.220643	42.2643	0.0923571	75.8329	0.107231	71.9409
B5-3	F	A	0.40556	0.0398571	-90.1723	90.1723		0.224571	44.6268	0.0970714	76.0648	0.100923	75.1151
B6-1	F	A	0.21896	0.0637143	-70.9014	70.9014		0.106929	51.1652	0.124571	43.1077	0.0830769	62.0584
B6-2	F	A	0.2796	0.0808571	-71.0811	71.0811		0.146786	47.5015	0.109857	60.7092	0.100692	63.987
B9-1	F	A	0.78772	0.0788571	-89.9892	89.9892		0.496071	37.0244	0.264571	66.413	0.262769	66.6418
B9-2	F	A	0.22552	0.036	-84.0369	84.0369		0.1565	30.6048	0.0853571	62.151	0.0899231	60.1263
B9-5	F	A	1.75544	0.0592857	-96.6227	96.6227		1.3145	25.1185	1.19279	32.052	0.940692	46.4127
		MEAN	0.543796	0.0602597	-81.2634	81.2634		0.373052	35.2205	0.264812	54.9101	0.226888	59.8648
		SEM	0.155659	0.00484489	3.49075	3.49075		0.122194	3.93296	0.103565	4.89236	0.0810293	3.50367
Mouse ID	Sex	Blinded Genotype	40ms @120dB	No Stim 0dB	% change	Absolute Value		68dB pp @120dB startle	% PPI @4dB	79dB pp @120dB startle	% PPI @15dB	90dB pp @120dB startle	% PPI @26dB
B10-2	F	B	1.53668	0.0570714	-96.2861	96.2861		1.07907	29.779	0.997357	35.0966	0.456	70.3256
B10-4	F	B	0.86204	0.0475714	-94.4815	94.4815		0.866071	-0.467661	0.7275	15.6072	0.631769	26.7123
B10-5	F	B	0.7372	0.0407143	-94.4772	94.4772		0.671429	8.92179	0.389714	47.1359	0.351231	52.3561
B4-2	F	B	0.79004	0.0738571	-90.6515	90.6515		0.634	19.7509	0.451643	42.8329	0.315846	60.0215
B4-4	F	B	0.3168	0.0517143	-83.676	83.676		0.208786	34.0954	0.0906429	71.388	0.0738462	76.69
B5-1	F	B	0.63524	0.0477857	-92.4775	92.4775		0.608214	4.25441	0.428143	32.6014	0.326308	48.6324
B5-4	F	B	1.0764	0.0674286	-93.7357	93.7357		0.7485	30.4627	0.184	82.906	0.165846	84.5925
B6-3	F	B	0.43436	0.046	-89.4097	89.4097		0.312714	28.0057	0.100429	76.879	0.121308	72.0721
B6-4	F	B	1.326	0.0505714	-96.1862	96.1862		1.02936	22.3713	0.416929	68.5574	0.317077	76.0877
B6-5	F	B	0.27268	0.0517857	-81.0086	81.0086		0.206714	24.1916	0.0984286	63.9033	0.114	58.1928
B9-3	F	B	1.27224	0.0665714	-94.7674	94.7674		1.219	4.18475	0.555857	56.3088	0.527923	58.5044
B9-4	F	B	0.3832	0.0477143	-87.5485	87.5485		0.273929	28.5155	0.0927143	75.8052	0.0984615	74.3054
		MEAN	0.803573	0.0540655	-91.2255	91.2255		0.654815	19.5055	0.37778	55.7518	0.291635	63.2077
		SEM	0.122246	0.00291795	1.43107	1.43107		0.101381	3.48199	0.0827455	6.07801	0.0526324	4.58663
			Baseline Startle @120dB					Pre-pulse Inhibition of 120dB Startle Response
Mouse ID	Sex	Blinded Genotype	40ms @120dB	No Stim 0dB	% change	Absolute Value		68dB PP @120dB startle	% PPI @4dB	79dB PP @120dB startle	% PPI @15dB	90dB PP @120dB startle	% PPI @26dB
B1-1	M	C	0.24872	0.043	-82.7115	82.7115		0.187	24.8151	0.0824286	66.8589	0.069	72.258
B1-4	M	C	1.00324	0.0941429	-90.6161	90.6161		0.522571	47.9116	0.167929	83.2614	0.151692	84.8798
B2-2	M	C	1.27216	0.0744286	-94.1494	94.1494		0.605143	52.4319	0.135786	89.3264	0.130923	89.7086
B2-4	M	C	1.68412	0.0705	-95.8138	95.8138		1.13514	32.5973	0.290286	82.7634	0.278077	83.4883
B3-1	M	C	0.95052	0.0595714	-93.7328	93.7328		0.929214	2.24148	0.662571	30.2938	0.500538	47.3406
B3-3	M	C	0.34168	0.0575	-83.1714	83.1714		0.220786	35.3823	0.133143	61.0329	0.161154	52.8349
B7-2	M	C	0.70652	0.0722143	-89.7789	89.7789		0.3925	44.446	0.0975	86.2	0.132308	81.2733
B7-5	M	C	0.47252	0.0525	-88.8894	88.8894		0.177357	62.4657	0.128429	72.8205	0.125615	73.4159
B8-1	M	C	0.79644	0.0695	-91.2737	91.2737		0.477714	40.0188	0.2715	65.9108	0.253923	68.1177
B8-3	M	C	0.25972	0.0688571	-73.4879	73.4879		0.178857	31.1346	0.174214	32.9223	0.137692	46.9843
B8-4	M	C	0.81488	0.0637143	-92.1811	92.1811		0.884714	-8.56989	0.657143	19.3571	0.653231	19.8372
		MEAN	0.77732	0.0659935	-88.7096	88.7096		0.519182	33.1704	0.25463	62.7952	0.235832	65.4671
		SEM	0.134333	0.00401406	1.97042	1.97042		0.101729	6.32354	0.0634698	7.40682	0.054805	6.44365
Mouse ID	Sex	Blinded Genotype	40ms @120dB	No Stim 0dB	% change	Absolute Value		68dB pp @120dB startle	% PPI @4dB	79dB pp @120dB startle	% PPI @15dB	90dB pp @120dB startle	% PPI @26dB
B1-2	M	D	0.91724	0.0895	-90.2425	90.2425		0.6215	32.2424	0.148571	83.8023	0.176308	80.7785
B1-3	M	D	0.49304	0.0467857	-90.5108	90.5108		0.381429	22.6374	0.108286	78.0371	0.104	78.9064
B1-5	M	D	0.67348	0.0745714	-88.9274	88.9274		0.518214	23.0542	0.1205	82.1079	0.116077	82.7646
B2-1	M	D	0.69088	0.0680714	-90.1471	90.1471		0.319929	53.6926	0.206071	70.1726	0.169615	75.4494
B2-3	M	D	0.44804	0.0588571	-86.8634	86.8634		0.438357	2.16116	0.220643	50.7538	0.149231	66.6925
B2-5	M	D	0.20412	0.0768571	-62.3471	62.3471		0.147929	27.5286	0.0911429	55.3484	0.115692	43.3214
B3-2	M	D	1.18612	0.108429	-90.8585	90.8585		0.918571	22.5566	0.189214	84.0476	0.173077	85.4081
B3-4	M	D	0.73064	0.0873571	-88.0438	88.0438		0.514929	29.5236	0.27	63.0461	0.184385	74.764
B3-5	M	D	0.36856	0.0615	-83.3134	83.3134		0.320929	12.9237	0.161214	56.2583	0.116769	68.3174
B7-1	M	D	0.68456	0.0691429	-89.8997	89.8997		0.595571	12.9994	0.172	74.8744	0.150308	78.0432
B7-3	M	D	0.14512	0.0581429	-59.9346	59.9346		0.126929	12.5354	0.091	37.2933	0.0740769	48.9547
B7-4	M	D	0.8308	0.0837857	-89.9151	89.9151		0.713	14.1791	0.245643	70.433	0.158154	80.9637
B8-2	M	D	0.18324	0.0444286	-75.7539	75.7539		0.146357	20.1282	0.0844286	53.9246	0.069	62.3445
B8-5	M	D	0.44768	0.0651429	-85.4488	85.4488		0.269071	39.8965	0.138714	69.0149	0.142692	68.1263
		MEAN	0.57168	0.070898	-83.729	83.729		0.430908	23.2899	0.160531	66.3653	0.13567	71.0596
		SEM	0.0802714	0.00466622	2.77582	2.77582		0.062109	3.48193	0.0159432	3.77197	0.00992026	3.35447
