# Supplementary material for: Sex-specific role for the long noncoding RNA Pnky in mouse behavior
Source: Nat Commun. 2024 Aug 12;15:6901. doi: 10.1038/s41467-024-50851-7 (PMC11319455; doi:10.1038/s41467-024-50851-7)
Supplement: Supplementary file 4 — Supplementary Data 1 [file 41467_2024_50851_MOESM4_ESM.zip › PnkyWTvsPnkyKOcohort/PnkyWTvsKO_Rotarod_tmg.xlsx]

## Sheet: Rotarod - Females
			Day 1				Day 2							Day 3
			TRAINING (constant speed=16 RPM)				TESTING AM (accelerating speed=4-40 RPM)			TESTING PM (accelerating speed=4-40 RPM)				TESTING AM (accelerating speed=4-40 RPM)			TESTING PM (accelerating speed=4-40 RPM)				BY SESSION						BY DAY
Mouse ID	Sex	Blinded Genotype	Trial 1	Trial 2	Trial 3		Trial 1	Trial 2	Trial 3	Trial 4	Trial 5	Trial 6		Trial 7	Trial 8	Trial 9	Trial 10	Trial 11	Trial 12		TRAINING	TESTING SESSION 1 (AM)	TESTING SESSION 2 (PM)	TESTING SESSION 3 (AM)	TESTING SESSION 4 (PM)		DAY 1 - TRAINING	DAY 2 - TESTING	DAY 3 - TESTING		Mouse ID	Last Trial	Weight
B10-1	F	A	300	300	300		150	292	252	155	250	212		116	262	238	130	250	236		300	231.333	205.667	205.333	205.333		300	218.5	205.333		B10-1	236	22.1
B10-3	F	A	55	300	300		286	300	300	297	300	300		300	300	300	300	300	300		218.333	295.333	299	300	300		218.333	297.167	300		B10-3	300	22.7
B4-1	F	A	87	300	300		162	270	287	276	300	241		284	300	300	300	270	300		229	239.667	272.333	294.667	290		229	256	292.333		B4-1	300	20.8
B4-3	F	A	75	300	300		263	241	284	214	296	199		265	172	224	200	291	300		225	262.667	236.333	220.333	263.667		225	249.5	242		B4-3	300	20.9
B5-2	F	A	97	300	300		153	198	237	170	233	192		191	263	253	186	268	258		232.333	196	198.333	235.667	237.333		232.333	197.167	236.5		B5-2	258	22.6
B5-3	F	A	300	300	300		133	300	300	193	243	300		292	300	300	252	300	300		300	244.333	245.333	297.333	284		300	244.833	290.667		B5-3	300	23
B6-1	F	A	97	300	300		235	289	272	247	284	295		264	300	300	300	293	293		232.333	265.333	275.333	288	295.333		232.333	270.333	291.667		B6-1	293	24.6
B6-2	F	A	35	300	300		98	25	204	77	213	246		159	182	180	43	80	42		211.667	109	178.667	173.667	55		211.667	143.833	114.333		B6-2	42	21.7
B9-1	F	A	135	300	300		238	299	300	247	300	298		300	300	300	262	300	300		245	279	281.667	300	287.333		245	280.333	293.667		B9-1	300	23.4
B9-2	F	A	242	300	300		153	300	142	96	169	256		279	219	300	163	138	266		280.667	198.333	173.667	266	189		280.667	186	227.5		B9-2	266	20.3
B9-5	F	A	50	70	300		300	300	300	300	300	300		300	300	300	300	300	300		140	300	300	300	300		140	300	300		B9-5	300	22
		Mean	133.909	279.091	300		197.364	255.818	261.636	206.545	262.545	258.091		250	263.455	272.273	221.455	253.636	263.182		237.667	238.273	242.394	261.909	246.091		237.667	240.333	254
		SEM	29.8942	20.9091	0		20.7173	25.0678	15.2174	23.0112	13.4194	13.0213		19.4001	15.0728	12.7108	25.6902	22.4727	23.104		13.6697	16.5784	14.1956	13.7454	22.3861		13.6697	14.846	17.3378
			Day 1				Day 2							Day 3
			TRAINING (constant speed=16 RPM)				TESTING AM (accelerating speed=4-40 RPM)			TESTING PM (accelerating speed=4-40 RPM)				TESTING AM (accelerating speed=4-40 RPM)			TESTING PM (accelerating speed=4-40 RPM)				BY SESSION						BY DAY
Mouse ID	Sex	Genotype	Trial 1	Trial 2	Trial 3		Trial 1	Trial 2	Trial 3	Trial 4	Trial 5	Trial 6		Trial 7	Trial 8	Trial 9	Trial 10	Trial 11	Trial 12		TRAINING	TESTING SESSION 1 (AM)	TESTING SESSION 2 (PM)	TESTING SESSION 3 (AM)	TESTING SESSION 4 (PM)		DAY 1 - TRAINING	DAY 2 - TESTING	DAY 3 - TESTING		Mouse ID	Last Trial	Weight
B10-2	F	B	151	300	300		211	300	264	235	230	259		208	245	254	229	287	244		250.333	258.333	241.333	235.667	253.333		250.333	249.833	244.5		B10-2	244	22.3
B10-4	F	B	300	300	300		258	203	300	236	300	300		262	231	215	191	300	86		300	253.667	278.667	236	192.333		300	266.167	214.167		B10-4	86	20.9
B10-5	F	B	242	300	300		223	300	300	161	300	300		294	300	291	256	300	300		280.667	274.333	253.667	295	285.333		280.667	264	290.167		B10-5	300	20.1
B4-2	F	B	300	259	300		300	300	300	300	300	300		300	300	300	300	300	300		286.333	300	300	300	300		286.333	300	300		B4-2	300	19.5
B4-4	F	B	281	123	132		199	172	209	235	270	200		234	176	203	132	170	62		178.667	193.333	235	204.333	121.333		178.667	214.167	162.833		B4-4	62	22.6
B5-1	F	B	300	300	300		113	300	300	223	201	288		286	300	300	253	278	300		300	237.667	237.333	295.333	277		300	237.5	286.167		B5-1	300	20.7
B5-4	F	B	11	261	163		251	300	300	300	300	300		300	300	300	300	300	300		145	283.667	300	300	300		145	291.833	300		B5-4	300	21.8
B6-3	F	B	300	300	300		300	300	269	300	300	300		300	300	300	300	300	300		300	289.667	300	300	300		300	294.833	300		B6-3	300	19.2
B6-4	F	B	14	9	300		239	204	216	181	222	233		232	218	246	194	242	193		107.667	219.667	212	232	209.667		107.667	215.833	220.833		B6-4	193	21.7
B6-5	F	B	17	287	300		265	300	228	41	173	172		219	176	264	157	287	186		201.333	264.333	128.667	219.667	210		201.333	196.5	214.833		B6-5	186	20.6
B9-3	F	B	106	300	300		178	300	300	188	122	276		291	290	300	184	39	273		235.333	259.333	195.333	293.667	165.333		235.333	227.333	229.5		B9-3	273	19.1
B9-4	F	B	287	130	300		300	236	266	254	300	290		259	294	256	177	275	283		239	267.333	281.333	269.667	245		239	274.333	257.333		B9-4	283	18.7
		Mean	192.417	239.083	274.583		236.417	267.917	271	221.167	251.5	268.167		265.417	260.833	269.083	222.75	256.5	235.583		235.361	258.444	246.944	265.111	238.278		235.361	252.694	251.694
		SEM	35.9131	28.0355	17.2418		16.167	14.2363	10.2403	21.1634	17.6822	12.6771		9.95859	14.2992	10.1163	16.9559	22.5504	24.8091		18.7216	8.66136	14.776	10.6118	16.9983		18.7216	10.0023	12.869
								Jumped off when rotation was slow

## Sheet: Rotarod - Males
			Day 1				Day 2							Day 3
			TRAINING (constant speed=16 RPM)				TESTING AM (accelerating speed=4-40 RPM)			TESTING PM (accelerating speed=4-40 RPM)				TESTING AM (accelerating speed=4-40 RPM)			TESTING PM (accelerating speed=4-40 RPM)				BY SESSION						BY DAY
Mouse ID	Sex	Genotype	Trial 1	Trial 2	Trial 3		Trial 1	Trial 2	Trial 3	Trial 4	Trial 5	Trial 6		Trial 7	Trial 8	Trial 9	Trial 10	Trial 11	Trial 12		TRAINING	TESTING SESSION 1 (AM)	TESTING SESSION 2 (PM)	TESTING SESSION 3 (AM)	TESTING SESSION 4 (PM)		DAY 1 - TRAINING	DAY 2 - TESTING	DAY 3 - TESTING		Mouse ID	Last Trial	Weight
B1-1	M	C	13	17	234		187	263	235	142	237	201		145	212	254	185	264	241		88	228.333	193.333	203.667	230		229	210.833	216.833		B1-1	241	27.5
B1-4	M	C	11	31	12		75	97	139	59	103	133		133	170	189	137	99	210		18	103.667	98.3333	164	148.667		230	101	156.333		B1-4	210	28.6
B2-2	M	C	51	215	103		149	159	75	57	238	136		191	209	239	157	237	300		123	127.667	143.667	213	231.333		231	135.667	222.167		B2-2	300	26.5
B2-4	M	C	9	136	132		131	109	211	193	230	198		264	199	267	228	272	300		92.3333	150.333	207	243.333	266.667		232	178.667	255		B2-4	300	25.4
B3-1	M	C	4	80	300		186	200	97	74	71	134		114	151	79	116	136	214		128	161	93	114.667	155.333		233	127	135		B3-1	214	26.7
B3-3	M	C	5	67	133		144	32	225	42	93	122		122	116	116	138	184	151		68.3333	133.667	85.6667	118	157.667		234	109.667	137.833		B3-3	151	28.2
B7-2	M	C	300	300	127		119	269	223	177	221	281		189	300	240	260	239	254		242.333	203.667	226.333	243	251		235	215	247		B7-2	254	24.7
B7-5	M	C	38	2	1		17	128	133	136	200	202		182	201	219	159	232	229		13.6667	92.6667	179.333	200.667	206.667		236	136	203.667		B7-5	229	26.3
B8-1	M	C	8	152	134		183	156	170	77	145	163		93	148	151	129	178	123		98	169.667	128.333	130.667	143.333		237	149	137		B8-1	123	30.4
B8-3	M	C	300	300	300		244	99	200	196	213	241		260	252	284	262	300	270		300	181	216.667	265.333	277.333		238	198.833	271.333		B8-3	270	27.7
B8-4	M	C	67	64	300		300	262	197	40	202	261		290	277	271	241	273	300		143.667	253	167.667	279.333	271.333		239	210.333	275.333		B8-4	300	25.8
		Mean	73.2727	124	161.455		157.727	161.273	173.182	108.455	177.545	188.364		180.273	203.182	209.909	182.909	219.455	235.636		119.576	164.061	158.121	197.788	212.667		234	161.091	205.227
		SEM	34.3713	32.3234	32.7476		23.1804	23.7778	16.4984	18.5293	18.9028	16.754		20.1097	17.0052	20.4768	16.6135	18.9249	17.8363		26.0507	15.1114	15.4954	17.7167	15.9286		1	12.9258	16.638
			Day 1				Day 2							Day 3
			TRAINING (constant speed=16 RPM)				TESTING AM (accelerating speed=4-40 RPM)			TESTING PM (accelerating speed=4-40 RPM)				TESTING AM (accelerating speed=4-40 RPM)			TESTING PM (accelerating speed=4-40 RPM)				BY SESSION						BY DAY
Mouse ID	Sex	Genotype	Trial 1	Trial 2	Trial 3		Trial 1	Trial 2	Trial 3	Trial 4	Trial 5	Trial 6		Trial 7	Trial 8	Trial 9	Trial 10	Trial 11	Trial 12		TRAINING	TESTING SESSION 1 (AM)	TESTING SESSION 2 (PM)	TESTING SESSION 3 (AM)	TESTING SESSION 4 (PM)		DAY 1 - TRAINING	DAY 2 - TESTING	DAY 3 - TESTING		Mouse ID	Last Trial	Weight
B1-2	M	D	32	286	300		174	214	218	183	224	229		80	250	37	256	291	250		206	202	212	122.333	265.667		286.333	207	194		B1-2	250	26.6
B1-3	M	D	5	82	300		82	160	160	136	214	139		88	159	146	39	182	152		129	134	163	131	124.333		287.333	148.5	127.667		B1-3	152	28.4
B1-5	M	D	90	102	300		222	300	300	185	192	300		300	300	300	300	300	300		164	274	225.667	300	300		288.333	249.833	300		B1-5	300	26.6
B2-1	M	D	1	59	79		68	86	72	54	140	87		129	151	139	69	40	47		46.3333	75.3333	93.6667	139.667	52		289.333	84.5	95.8333		B2-1	47	27.6
B2-3	M	D	1	1	8		50	140	118	110	145	225		213	198	205	203	198	111		3.33333	102.667	160	205.333	170.667		290.333	131.333	188		B2-3	111	26.2
B2-5	M	D	1	2	11		10	160	259	230	240	255		160	228	288	269	300	299		4.66667	143	241.667	225.333	289.333		291.333	192.333	257.333		B2-5	299	28.4
B3-2	M	D	19	265	300		155	124	158	89	147	118		125	186	259	80	193	150		194.667	145.667	118	190	141		292.333	131.833	165.5		B3-2	150	24.1
B3-4	M	D	124	52	300		192	183	192	171	252	201		185	208	260	267	250	292		158.667	189	208	217.667	269.667		293.333	198.5	243.667		B3-4	292	26.3
B3-5	M	D	300	251	300		206	235	257	79	244	232		157	236	42	217	274	293		283.667	232.667	185	145	261.333		294.333	208.833	203.167		B3-5	293	24.4
B7-1	M	D	300	300	300		218	249	240	199	220	165		276	258	300	182	289	299		300	235.667	194.667	278	256.667		295.333	215.167	267.333		B7-1	299	26.3
B7-3	M	D	11	21	63		125	174	91	57	80	54		42	174	154	38	138	151		31.6667	130	63.6667	123.333	109		296.333	96.8333	116.167		B7-3	151	27.5
B7-4	M	D	255	300	300		234	263	269	248	300	260		284	300	300	236	206	300		285	255.333	269.333	294.667	247.333		297.333	262.333	271		B7-4	300	27
B8-2	M	D	132	300	227		183	175	175	167	215	221		296	300	261	300	279	274		219.667	177.667	201	285.667	284.333		298.333	189.333	285		B8-2	274	26.3
B8-5	M	D	62	300	117		138	232	159	159	40	40		88	251	276	131	183	78		159.667	176.333	79.6667	205	130.667		299.333	128	167.833		B8-5	78	25.4
		Mean	95.2143	165.786	207.5		146.929	192.5	190.571	147.643	189.5	180.429		173.071	228.5	211.929	184.786	223.071	214		156.167	176.667	172.524	204.5	207.286		292.833	174.595	205.893
		SEM	30.0533	34.2897	32.5497		18.9039	15.7573	18.5895	16.5541	18.984	21.6807		23.5406	13.7072	24.8778	25.6295	20.0429	25.177		27.3592	15.7088	16.7663	17.6262	21.9624		1.11803	14.6473	17.7023

## Sheet: Blinded Genotype
Mouse #	Cage #	Sex	Blinded Genotype
B4-1	3500329 (B4)	F	A
B4-2	3500329 (B4)	F	B
B4-3	3500329 (B4)	F	A
B4-4	3500329 (B4)	F	B
B5-1	3500330 (B5)	F	B
B5-2	3500330 (B5)	F	A
B5-3	3500330 (B5)	F	A
B5-4	3500330 (B5)	F	B
B6-1	3500332 (B6)	F	A
B6-2	3500332 (B6)	F	A
B6-3	3500332 (B6)	F	B
B6-4	3500332 (B6)	F	B
B6-5	3500332 (B6)	F	B
B9-1	3584906 (B9)	F	A
B9-2	3584906 (B9)	F	A
B9-3	3584906 (B9)	F	B
B9-4	3584906 (B9)	F	B
B9-5	3584906 (B9)	F	A
B10-1	3584907 (B10)	F	A
B10-2	3584907 (B10)	F	B
B10-3	3584907 (B10)	F	A
B10-4	3584907 (B10)	F	B
B10-5	3584907 (B10)	F	B
B1-1	3500335 (B1)	M	C
B1-2	3500335 (B1)	M	D
B1-3	3500335 (B1)	M	D
B1-4	3500335 (B1)	M	C
B1-5	3500335 (B1)	M	D
B2-1	3500327 (B2)	M	D
B2-2	3500327 (B2)	M	C
B2-3	3500327 (B2)	M	D
B2-4	3500327 (B2)	M	C
B2-5	3500327 (B2)	M	D
B3-1	3500328 (B3)	M	C
B3-2	3500328 (B3)	M	D
B3-3	3500328 (B3)	M	C
B3-4	3500328 (B3)	M	D
B3-5	3500328 (B3)	M	D
B7-1	3584908 (B7)	M	D
B7-2	3584908 (B7)	M	C
B7-3	3584908 (B7)	M	D
B7-4	3584908 (B7)	M	D
B7-5	3584908 (B7)	M	C
B8-1	3584909 (B8)	M	C
B8-2	3584909 (B8)	M	D
B8-3	3584909 (B8)	M	C
B8-4	3584909 (B8)	M	C
B8-5	3584909 (B8)	M	D
