# Supplementary material for: Sex-specific role for the long noncoding RNA Pnky in mouse behavior
Source: Nat Commun. 2024 Aug 12;15:6901. doi: 10.1038/s41467-024-50851-7 (PMC11319455; doi:10.1038/s41467-024-50851-7)
Supplement: Supplementary file 4 — Supplementary Data 1 [file 41467_2024_50851_MOESM4_ESM.zip › PnkyWTvsPnkyKOcohort/PnkyWTvsPnkyKO_2TrialSocialApproach_tmg.xlsx]

## Sheet: Social Interaction
																										Interaction Bouts			Interaction Time
Social Interaction			Habituation Trial													Social Approach Trial										Social Only	Inanimate Only		Social Only	Inanimate Only
			Social		Inanimate		Social	Inanimate	Bout Diff. Score	Time Diff. Score	Interaction Ratio					Social		Inanimate		Social	Inanimate	Bout Diff. Score	Time Diff. Score	Interaction Ratio		Difference Score	Difference Score		Difference Score	Difference Score
Mouse ID	Sex	Genotype	Bouts	Time (s)	Bouts	Time (s)	Time/bout (s)	Time/bout (s)	Social-Inanimate	Social-Inanimate (s)	Social/Inanimate		Mouse ID	Sex	Genotype	Bouts	Time (s)	Bouts	Time (s)	Time/bout (s)	Time/bout (s)	Social-Inanimate	Social-Inanimate (s)	Social/Inanimate		Social-Hab Trial	Social-Hab Trial		Social-Hab Trial (s)	Social-Hab Trial (s)
B10-1	F	A	22	26.09	21	24.76	1.18591	1.17905	1	1.33	1.05372		B10-1	F	A	37	57.02	20	23.96	1.54108	1.198	17	33.06	2.3798		15	-1		30.93	-0.8
B10-3	F	A	21	24.32	19	18.18	1.1581	0.956842	2	6.14	1.33773		B10-3	F	A	27	49.98	7	14.35	1.85111	2.05	20	35.63	3.48293		6	-12		25.66	-3.83
B4-1	F	A	15	19.59	21	23.66	1.306	1.12667	-6	-4.07	0.82798		B4-1	F	A	27	46.45	16	17.95	1.72037	1.12187	11	28.5	2.58774		12	-5		26.86	-5.71
B4-3	F	A	33	33.87	30	28.6	1.02636	0.953333	3	5.27	1.18427		B4-3	F	A	49	71.17	30	36.44	1.45245	1.21467	19	34.73	1.95307		16	0		37.3	7.84
B5-2	F	A	23	22.66	28	36	0.985217	1.28571	-5	-13.34	0.629444		B5-2	F	A	40	60.69	15	26.36	1.51725	1.75733	25	34.33	2.30235		17	-13		38.03	-9.64
B5-3	F	A	18	21.49	14	19.25	1.19389	1.375	4	2.24	1.11636		B5-3	F	A	23	34.03	9	10.34	1.47957	1.14889	14	23.69	3.2911		5	-5		12.54	-8.91
B6-1	F	A	13	22.76	27	30.96	1.75077	1.14667	-14	-8.2	0.735142		B6-1	F	A	30	44.08	21	31.53	1.46933	1.50143	9	12.55	1.39803		17	-6		21.32	0.57
B6-2	F	A	13	8.98	29	26.76	0.690769	0.922759	-16	-17.78	0.335575		B6-2	F	A	23	28.76	9	7.41	1.25043	0.823333	14	21.35	3.88124		10	-20		19.78	-19.35
B9-1	F	A	14	14.45	15	20.09	1.03214	1.33933	-1	-5.64	0.719263		B9-1	F	A	38	64.9	2	5.17	1.70789	2.585	36	59.73	12.5532		24	-13		50.45	-14.92
B9-2	F	A	12	13.35	7	6.44	1.1125	0.92	5	6.91	2.07298		B9-2	F	A	25	39.47	15	16.05	1.5788	1.07	10	23.42	2.45919		13	8		26.12	9.61
B9-5	F	A	5	4.87	19	18.45	0.974	0.971053	-14	-13.58	0.263957		B9-5	F	A	22	34.47	15	14.71	1.56682	0.980667	7	19.76	2.3433		17	-4		29.6	-3.74
		Mean	17.1818	19.3118	20.9091	23.0136	1.1287	1.10695	-3.72727	-3.70182	0.93422				Mean	31	48.2745	14.4545	18.57	1.55774	1.40465	16.5455	29.7045	3.512		13.8182	-6.45455		28.9627	-4.44364
		SEM	2.23126	2.49615	2.17195	2.3781	0.0788066	0.0520881	2.35909	2.63436	0.152769				SEM	2.64231	4.16356	2.31345	2.99745	0.0483316	0.159468	2.52753	3.73514	0.92884		1.64493	2.31738		3.0948	2.64263
B10-2	F	B	28	36.9	18	23.79	1.31786	1.32167	10	13.11	1.55107		B10-2	F	B	39	72.01	14	17.98	1.84641	1.28429	25	54.03	4.00501		11	-4		35.11	-5.81
B10-4	F	B	12	13.11	37	40.14	1.0925	1.08486	-25	-27.03	0.326607		B10-4	F	B	33	60.69	27	21.45	1.83909	0.794444	6	39.24	2.82937		21	-10		47.58	-18.69
B10-5	F	B	23	23.99	23	25.26	1.04304	1.09826	0	-1.27	0.949723		B10-5	F	B	17	23.56	11	16.58	1.38588	1.50727	6	6.98	1.42099		-6	-12		-0.43	-8.68
B4-2	F	B	20	17.15	25	21.19	0.8575	0.8476	-5	-4.04	0.809344		B4-2	F	B	39	65.13	19	13.01	1.67	0.684737	20	52.12	5.00615		19	-6		47.98	-8.18
B4-4	F	B	18	20.92	23	32	1.16222	1.3913	-5	-11.08	0.65375		B4-4	F	B	42	64.3	14	20.15	1.53095	1.43929	28	44.15	3.19107		24	-9		43.38	-11.85
B5-1	F	B	19	29.06	28	30.16	1.52947	1.07714	-9	-1.1	0.963528		B5-1	F	B	26	41.37	9	14.81	1.59115	1.64556	17	26.56	2.79338		7	-19		12.31	-15.35
B5-4	F	B	10	12.68	26	33.47	1.268	1.28731	-16	-20.79	0.378847		B5-4	F	B	29	43.28	22	19.59	1.49241	0.890455	7	23.69	2.20929		19	-4		30.6	-13.88
B6-3	F	B	20	20.69	31	34.07	1.0345	1.09903	-11	-13.38	0.607279		B6-3	F	B	34	52.52	18	30.3	1.54471	1.68333	16	22.22	1.73333		14	-13		31.83	-3.77
B6-4	F	B	16	19.12	19	18.72	1.195	0.985263	-3	0.4	1.02137		B6-4	F	B	29	42.58	11	13.05	1.46828	1.18636	18	29.53	3.26284		13	-8		23.46	-5.67
B6-5	F	B	18	25.73	15	18.45	1.42944	1.23	3	7.28	1.39458		B6-5	F	B	27	47.21	17	25.29	1.74852	1.48765	10	21.92	1.86675		9	2		21.48	6.84
B9-3	F	B	16	17.25	27	27.53	1.07812	1.01963	-11	-10.28	0.626589		B9-3	F	B	28	51.45	17	15.88	1.8375	0.934118	11	35.57	3.23992		12	-10		34.2	-11.65
B9-4	F	B	14	18.08	20	27.96	1.29143	1.398	-6	-9.88	0.646638		B9-4	F	B	36	45.05	9	18.05	1.25139	2.00556	27	27	2.49584		22	-11		26.97	-9.91
		Mean	17.8333	21.2233	24.3333	27.7283	1.19159	1.15334	-6.5	-6.505	0.827444				Mean	31.5833	50.7625	15.6667	18.845	1.60052	1.29525	15.9167	31.9175	2.83783		13.75	-8.66667		29.5392	-8.88333
		SEM	1.39715	1.98672	1.75522	1.91303	0.0539652	0.0495989	2.61262	3.26172	0.107324				SEM	2.01682	3.83332	1.57313	1.45907	0.0554218	0.11711	2.31745	3.94646	0.291488		2.38405	1.53412		4.10076	1.89525
Tested on 6/14/19
Interaction Zone			Habituation Trial													Social Approach Trial										Social Only	Inanimate Only		Social Only	Inanimate Only
			Social		Inanimate		Social	Inanimate	Bout Diff. Score	Time Diff. Score	Interaction Ratio					Social		Inanimate		Social	Inanimate	Bout Diff. Score	Time Diff. Score	Interaction Ratio		Difference Score	Difference Score		Difference Score	Difference Score
Mouse ID	Sex	Genotype	Bouts	Time (s)	Bouts	Time (s)	Time/bout (s)	Time/bout (s)	Social-Inanimate	Social-Inanimate (s)	Social/Inanimate		Mouse ID	Sex	Genotype	Bouts	Time (s)	Bouts	Time (s)	Time/bout (s)	Time/bout (s)	Social-Inanimate	Social-Inanimate (s)	Social/Inanimate		Social-Hab Trial	Social-Hab Trial		Social-Hab Trial (s)	Social-Hab Trial (s)
B1-1	M	C	16	23.06	19	20.22	1.44125	1.06421	-3	2.84	1.14045		B1-1	M	C	24	47.61	17	29.76	1.98375	1.75059	7	17.85	1.5998		8	-2		24.55	9.54
B1-4	M	C	23	26.03	19	20.32	1.13174	1.06947	4	5.71	1.281		B1-4	M	C	41	67.23	17	20.85	1.63976	1.22647	24	46.38	3.22446		18	-2		41.2	0.53
B2-2	M	C	16	13.91	22	20.62	0.869375	0.937273	-6	-6.71	0.674588		B2-2	M	C	21	35.3	12	21.92	1.68095	1.82667	9	13.38	1.6104		5	-10		21.39	1.3
B2-4	M	C	18	20.85	22	27.19	1.15833	1.23591	-4	-6.34	0.766826		B2-4	M	C	30	42.48	29	50.42	1.416	1.73862	1	-7.94	0.842523		12	7		21.63	23.23
B3-1	M	C	17	16.88	20	21.39	0.992941	1.0695	-3	-4.51	0.789154		B3-1	M	C	33	44.41	22	20.09	1.34576	0.913182	11	24.32	2.21055		16	2		27.53	-1.3
B3-3	M	C	11	14.51	11	11.95	1.31909	1.08636	0	2.56	1.21423		B3-3	M	C	33	45.35	8	15.28	1.37424	1.91	25	30.07	2.96793		22	-3		30.84	3.33
B7-2	M	C	21	28.13	25	24.42	1.33952	0.9768	-4	3.71	1.15192		B7-2	M	C	26	43.34	13	17.88	1.66692	1.37538	13	25.46	2.42394		5	-12		15.21	-6.54
B7-5	M	C	35	28.13	26	29.7	0.803714	1.14231	9	-1.57	0.947138		B7-5	M	C	19	24.72	30	33.2	1.30105	1.10667	-11	-8.48	0.744578		-16	4		-3.41	3.5
B8-1	M	C	22	27.03	20	19.99	1.22864	0.9995	2	7.04	1.35218		B8-1	M	C	40	72.44	12	14.25	1.811	1.1875	28	58.19	5.08351		18	-8		45.41	-5.74
B8-3	M	C	17	20.45	9	9.08	1.20294	1.00889	8	11.37	2.2522		B8-3	M	C	34	48.82	12	15.25	1.43588	1.27083	22	33.57	3.20131		17	3		28.37	6.17
B8-4	M	C	20	24.62	19	19.59	1.231	1.03105	1	5.03	1.25676		B8-4	M	C	37	54.39	18	26.86	1.47	1.49222	19	27.53	2.02494		17	-1		29.77	7.27
		Mean	19.6364	22.1455	19.2727	20.4064	1.15623	1.05648	0.363636	1.73909	1.16604				Mean	30.7273	47.8264	17.2727	24.16	1.55685	1.43619	13.4545	23.6664	2.35763		11.0909	-2		25.6809	3.75364
		SEM	1.84032	1.58383	1.56141	1.78425	0.0594056	0.0247845	1.5092	1.75779	0.128978				SEM	2.2405	4.02693	2.15361	3.21698	0.0651278	0.0995175	3.54289	6.05838	0.374566		3.20072	1.80907		3.90348	2.46668
B1-2	M	D	17	16.08	24	27.63	0.945882	1.15125	-7	-11.55	0.581976		B1-2	M	D	20	40.27	24	27.66	2.0135	1.1525	-4	12.61	1.45589		3	0		24.19	0.03
B1-3	M	D	19	24.19	19	19.49	1.27316	1.02579	0	4.7	1.24115		B1-3	M	D	38	72.44	26	27.19	1.90632	1.04577	12	45.25	2.66421		19	7		48.25	7.7
B1-5	M	D	26	33.1	17	20.05	1.27308	1.17941	9	13.05	1.65087		B1-5	M	D	29	47.35	32	42.38	1.63276	1.32438	-3	4.97	1.11727		3	15		14.25	22.33
B2-1	M	D	17	16.82	12	20.32	0.989412	1.69333	5	-3.5	0.827756		B2-1	M	D	35	64.36	11	13.98	1.83886	1.27091	24	50.38	4.60372		18	-1		47.54	-6.34
B2-3	M	D	16	24.22	14	19.69	1.51375	1.40643	2	4.53	1.23007		B2-3	M	D	26	41.78	30	39.61	1.60692	1.32033	-4	2.17	1.05478		10	16		17.56	19.92
B2-5	M	D	7	7.81	19	18.95	1.11571	0.997368	-12	-11.14	0.412137		B2-5	M	D	38	54.22	23	30.8	1.42684	1.33913	15	23.42	1.76039		31	4		46.41	11.85
B3-2	M	D	19	20.15	20	21.09	1.06053	1.0545	-1	-0.94	0.955429		B3-2	M	D	24	39.74	22	27.59	1.65583	1.25409	2	12.15	1.44038		5	2		19.59	6.5
B3-4	D	D	12	14.11	20	27.96	1.17583	1.398	-8	-13.85	0.504649		B3-4	D	D	50	63.9	13	16.95	1.278	1.30385	37	46.95	3.76991		38	-7		49.79	-11.01
B3-5	M	D	11	18.75	10	10.81	1.70455	1.081	1	7.94	1.73451		B3-5	M	D	33	51.05	15	16.35	1.54697	1.09	18	34.7	3.12232		22	5		32.3	5.54
B7-1	M	D	16	18.32	20	16.12	1.145	0.806	-4	2.2	1.13648		B7-1	M	D	37	83.12	11	14.21	2.24649	1.29182	26	68.91	5.8494		21	-9		64.8	-1.91
B7-3	M	D	28	30.7	19	21.76	1.09643	1.14526	9	8.94	1.41085		B7-3	M	D	41	59.49	19	21.19	1.45098	1.11526	22	38.3	2.80746		13	0		28.79	-0.57
B7-4	M	D	26	23.16	15	16.38	0.890769	1.092	11	6.78	1.41392		B7-4	M	D	43	61.63	16	15.82	1.43326	0.98875	27	45.81	3.8957		17	1		38.47	-0.56
B8-2	M	D	28	34.17	18	26.26	1.22036	1.45889	10	7.91	1.30122		B8-2	M	D	24	39.31	20	22.72	1.63792	1.136	4	16.59	1.73019		-4	2		5.14	-3.54
B8-5	M	D	15	24.79	22	28.6	1.65267	1.3	-7	-3.81	0.866783		B8-5	M	D	37	75.51	10	12.95	2.04081	1.295	27	62.56	5.83089		22	-12		50.72	-15.65
		Mean	18.3571	21.8836	17.7857	21.0793	1.21837	1.19923	0.571429	0.804286	1.09056				Mean	33.9286	56.7264	19.4286	23.5286	1.69396	1.20913	14.5	33.1979	2.93589		15.5714	1.64286		34.8429	2.44929
		SEM	1.74346	1.98717	1.02806	1.36052	0.0667016	0.0611989	2.0047	2.26921	0.110543				SEM	2.2519	3.81601	1.90059	2.52907	0.0742246	0.0313067	3.61126	5.71882	0.44166		3.07545	2.11901		4.60238	2.87779

## Sheet: Social Proximity
Tested on 6/13/19																										Proximity Bouts			Proximity Time
Social Proximity			Habituation Trial													Social Approach Trial										Social Only	Inanimate Only		Social Only	Inanimate Only
			Social		Inanimate		Social	Inanimate	Bout Diff. Score	Time Diff. Score	Proximity Ratio					Social		Inanimate		Social	Inanimate	Bout Diff. Score	Time Diff. Score	Proximity Ratio		Difference Score	Difference Score		Difference Score	Difference Score
Mouse ID	Sex	Genotype	Bouts	Time (s)	Bouts	Time (s)	Time/bout (s)	Time/bout (s)	Social-Inanimate	Social-Inanimate (s)	Social/Inanimate		Mouse ID	Sex	Genotype	Bouts	Time (s)	Bouts	Time (s)	Time/bout (s)	Time/bout (s)	Social-Inanimate	Social-Inanimate (s)	Social/Inanimate		Social-Hab Trial	Social-Hab Trial		Social-Hab Trial (s)	Social-Hab Trial (s)
B10-1	F	A	24	31.17	29	46.91	1.29875	1.61759	-5	-15.74	0.664464		B10-1	F	A	34	51.66	25	38.1	1.51941	1.524	9	13.56	1.35591		10	-4		20.49	-8.81
B10-3	F	A	16	21.19	18	39.71	1.32437	2.20611	-2	-18.52	0.533619		B10-3	F	A	21	39.14	13	28.53	1.86381	2.19462	8	10.61	1.37189		5	-5		17.95	-11.18
B4-1	F	A	11	20.92	35	48.65	1.90182	1.39	-24	-27.73	0.43001		B4-1	F	A	24	31.79	27	43.48	1.32458	1.61037	-3	-11.69	0.731141		13	-8		10.87	-5.17
B4-3	F	A	41	39.9	41	46.44	0.973171	1.13268	0	-6.54	0.859173		B4-3	F	A	40	98.5	40	64.23	2.4625	1.60575	0	34.27	1.53355		-1	-1		58.6	17.79
B5-2	F	A	41	42.41	27	24.96	1.03439	0.924444	14	17.45	1.69912		B5-2	F	A	37	45.02	25	38.5	1.21676	1.54	12	6.52	1.16935		-4	-2		2.61	13.54
B5-3	F	A	15	18.22	21	22.93	1.21467	1.0919	-6	-4.71	0.794592		B5-3	F	A	16	31.04	9	15.49	1.94	1.72111	7	15.55	2.00387		1	-12		12.82	-7.44
B6-1	F	A	12	11.27	30	77.21	0.939167	2.57367	-18	-65.94	0.145966		B6-1	F	A	37	64.53	27	43.14	1.74405	1.59778	10	21.39	1.49583		25	-3		53.26	-34.07
B6-2	F	A	10	14.98	24	27.93	1.498	1.16375	-14	-12.95	0.536341		B6-2	F	A	22	30.8	17	17.85	1.4	1.05	5	12.95	1.72549		12	-7		15.82	-10.08
B9-1	F	A	11	17.95	11	22.92	1.63182	2.08364	0	-4.97	0.783159		B9-1	F	A	24	47.01	3	2.9	1.95875	0.966667	21	44.11	16.2103		13	-8		29.06	-20.02
B9-2	F	A	15	17.01	16	19.49	1.134	1.21812	-1	-2.48	0.872755		B9-2	F	A	18	50.09	15	56.12	2.78278	3.74133	3	-6.03	0.892552		3	-1		33.08	36.63
B9-5	F	A	12	8.84	16	19.92	0.736667	1.245	-4	-11.08	0.443775		B9-5	F	A	18	32.03	22	32.87	1.77944	1.49409	-4	-0.84	0.974445		6	6		23.19	12.95
		Mean	18.9091	22.1691	24.3636	36.0973	1.24426	1.51336	-5.45455	-13.9282	0.705725				Mean	26.4545	47.4191	20.2727	34.6555	1.81746	1.73143	6.18182	12.7636	2.67858		7.54545	-4.09091		25.25	-1.44182
		SEM	3.49143	3.32452	2.73121	5.35981	0.101697	0.162543	3.08475	6.22649	0.119474				SEM	2.65728	6.05069	3.081	5.40264	0.143297	0.22336	2.16928	4.96151	1.35782		2.46563	1.44256		5.23588	5.98048
B10-2	F	B	20	27.83	21	21.59	1.3915	1.0281	-1	6.24	1.28902		B10-2	F	B	33	38.67	14	17.52	1.17182	1.25143	19	21.15	2.20719		13	-7		10.84	-4.07
B10-4	F	B	16	24.33	26	56.96	1.52062	2.19077	-10	-32.63	0.427142		B10-4	F	B	23	51.06	35	110.68	2.22	3.16229	-12	-59.62	0.46133		7	9		26.73	53.72
B10-5	F	B	22	35.74	32	42.54	1.62455	1.32937	-10	-6.8	0.84015		B10-5	F	B	28	53.32	21	29.73	1.90429	1.41571	7	23.59	1.79347		6	-11		17.58	-12.81
B4-2	F	B	26	28.83	29	41.37	1.10885	1.42655	-3	-12.54	0.696882		B4-2	F	B	27	38.61	19	39.44	1.43	2.07579	8	-0.83	0.978955		1	-10		9.78	-1.93
B4-4	F	B	20	18.42	25	26.36	0.921	1.0544	-5	-7.94	0.698786		B4-4	F	B	39	65.66	17	14.72	1.68359	0.865882	22	50.94	4.4606		19	-8		47.24	-11.64
B5-1	F	B	19	23.16	30	25.7	1.21895	0.856667	-11	-2.54	0.901167		B5-1	F	B	23	28.83	12	14.99	1.25348	1.24917	11	13.84	1.92328		4	-18		5.67	-10.71
B5-4	F	B	14	14.31	29	32.63	1.02214	1.12517	-15	-18.32	0.438553		B5-4	F	B	32	51.41	20	24.15	1.60656	1.2075	12	27.26	2.12878		18	-9		37.1	-8.48
B6-3	F	B	29	33.2	32	34.13	1.14483	1.06656	-3	-0.93	0.972751		B6-3	F	B	28	35.8	33	42.17	1.27857	1.27788	-5	-6.37	0.848945		-1	1		2.6	8.04
B6-4	F	B	17	20.82	20	20.25	1.22471	1.0125	-3	0.57	1.02815		B6-4	F	B	38	68.06	13	20.25	1.79105	1.55769	25	47.81	3.36099		21	-7		47.24	0
B6-5	F	B	14	20.95	17	18.09	1.49643	1.06412	-3	2.86	1.1581		B6-5	F	B	26	39.68	18	27.03	1.52615	1.50167	8	12.65	1.468		12	1		18.73	8.94
B9-3	F	B	14	18.49	31	44.91	1.32071	1.44871	-17	-26.42	0.411712		B9-3	F	B	29	50.22	21	20.76	1.73172	0.988571	8	29.46	2.41908		15	-10		31.73	-24.15
B9-4	F	B	20	27.1	21	21.96	1.355	1.04571	-1	5.14	1.23406		B9-4	F	B	18	55.32	11	65.1	3.07333	5.91818	7	-9.78	0.84977		-2	-10		28.22	43.14
		Mean	19.25	24.4317	26.0833	32.2075	1.27911	1.22072	-6.83333	-7.77583	0.841373				Mean	28.6667	48.0533	19.5	35.545	1.72255	1.87265	9.16667	12.5083	1.90837		9.41667	-6.58333		23.6217	3.3375
		SEM	1.37138	1.83291	1.50483	3.4872	0.061106	0.102094	1.5994	3.61028	0.0900463				SEM	1.76812	3.46281	2.19676	7.99982	0.149986	0.407155	2.99705	8.55509	0.330642		2.31418	2.04294		4.41539	6.65577
Tested on 6/14/19
Social Proximity			Habituation Trial													Social Approach Trial										Social Only	Inanimate Only		Social Only	Inanimate Only
			Social		Inanimate		Social	Inanimate	Bout Diff. Score	Time Diff. Score	Proximity Ratio					Social		Inanimate		Social	Inanimate	Bout Diff. Score	Time Diff. Score	Proximity Ratio		Difference Score	Difference Score		Difference Score	Difference Score
Mouse ID	Sex	Genotype	Bouts	Time (s)	Bouts	Time (s)	Time/bout (s)	Time/bout (s)	Social-Inanimate	Social-Inanimate (s)	Social/Inanimate		Mouse ID	Sex	Genotype	Bouts	Time (s)	Bouts	Time (s)	Time/bout (s)	Time/bout (s)	Social-Inanimate	Social-Inanimate (s)	Social/Inanimate		Social-Hab Trial	Social-Hab Trial		Social-Hab Trial (s)	Social-Hab Trial (s)
B1-1	M	C	19	26.59	16	27.83	1.39947	1.73937	3	-1.24	0.955444		B1-1	M	C	18	75.61	16	53.46	4.20056	3.34125	2	22.15	1.41433		-1	0		49.02	25.63
B1-4	M	C	17	30.89	21	25.56	1.81706	1.21714	-4	5.33	1.20853		B1-4	M	C	28	71.28	13	39.01	2.54571	3.00077	15	32.27	1.82722		11	-8		40.39	13.45
B2-2	M	C	14	15.32	28	28.3	1.09429	1.01071	-14	-12.98	0.541343		B2-2	M	C	23	30.13	20	29.63	1.31	1.4815	3	0.5	1.01687		9	-8		14.81	1.33
B2-4	M	C	16	21.19	24	22.73	1.32437	0.947083	-8	-1.54	0.932248		B2-4	M	C	19	29.59	33	49.55	1.55737	1.50152	-14	-19.96	0.597175		3	9		8.4	26.82
B3-1	M	C	16	21.46	37	34.23	1.34125	0.925135	-21	-12.77	0.626935		B3-1	M	C	24	47.65	27	39.84	1.98542	1.47556	-3	7.81	1.19603		8	-10		26.19	5.61
B3-3	M	C	14	12.95	14	12.91	0.925	0.922143	0	0.04	1.0031		B3-3	M	C	34	42.67	13	13.08	1.255	1.00615	21	29.59	3.26223		20	-1		29.72	0.17
B7-2	M	C	23	25.49	22	32.3	1.10826	1.46818	1	-6.81	0.789164		B7-2	M	C	39	82.45	9	26.73	2.1141	2.97	30	55.72	3.08455		16	-13		56.96	-5.57
B7-5	M	C	35	30.43	35	28.93	0.869429	0.826571	0	1.5	1.05185		B7-5	M	C	19	21.56	31	21.65	1.13474	0.698387	-12	-0.09	0.995843		-16	-4		-8.87	-7.28
B8-1	M	C	17	26.62	13	22.35	1.56588	1.71923	4	4.27	1.19105		B8-1	M	C	36	79.28	12	16.75	2.20222	1.39583	24	62.53	4.73313		19	-1		52.66	-5.6
B8-3	M	C	18	23.23	13	13.68	1.29056	1.05231	5	9.55	1.6981		B8-3	M	C	56	89.95	12	20.69	1.60625	1.72417	44	69.26	4.34751		38	-1		66.72	7.01
B8-4	M	C	16	20.32	17	21.52	1.27	1.26588	-1	-1.2	0.944238		B8-4	M	C	31	48.75	20	30.86	1.57258	1.543	11	17.89	1.57971		15	3		28.43	9.34
		Mean	18.6364	23.1355	21.8182	24.5764	1.27323	1.19034	-3.18182	-1.44091	0.994727				Mean	29.7273	56.2655	18.7273	31.0227	1.95309	1.83074	11	25.2427	2.18678		11.0909	-3.09091		33.13	6.44636
		SEM	1.80037	1.71177	2.56131	2.06654	0.0824864	0.0976947	2.4451	2.13315	0.0940696				SEM	3.41678	7.30146	2.49396	3.96449	0.260831	0.261994	5.41882	8.52257	0.431753		4.11749	1.90909		6.85954	3.5484
B1-2	M	D	18	31.4	25	31	1.74444	1.24	-7	0.4	1.0129		B1-2	M	D	27	49.32	23	37.47	1.82667	1.62913	4	11.85	1.31625		9	-2		17.92	6.47
B1-3	M	D	16	20.82	24	34.33	1.30125	1.43042	-8	-13.51	0.606467		B1-3	M	D	23	56.79	38	76.58	2.46913	2.01526	-15	-19.79	0.741577		7	14		35.97	42.25
B1-5	M	D	31	41.41	19	23.93	1.33581	1.25947	12	17.48	1.73046		B1-5	M	D	31	34.5	24	57.22	1.1129	2.38417	7	-22.72	0.602936		0	5		-6.91	33.29
B2-1	M	D	15	16.05	13	15.68	1.07	1.20615	2	0.37	1.0236		B2-1	M	D	52	61.9	19	34.2	1.19038	1.8	33	27.7	1.80994		37	6		45.85	18.52
B2-3	M	D	17	12.55	32	38.4	0.738235	1.2	-15	-25.85	0.326823		B2-3	M	D	25	32.59	23	37.2	1.3036	1.61739	2	-4.61	0.876075		8	-9		20.04	-1.2
B2-5	M	D	7	7.14	19	19.02	1.02	1.00105	-12	-11.88	0.375394		B2-5	M	D	36	66.47	15	24.46	1.84639	1.63067	21	42.01	2.7175		29	-4		59.33	5.44
B3-2	M	D	14	15.79	20	24.02	1.12786	1.201	-6	-8.23	0.657369		B3-2	M	D	18	31.9	22	41.48	1.77222	1.88545	-4	-9.58	0.769045		4	2		16.11	17.46
B3-4	D	D	13	16.82	35	71.34	1.29385	2.03829	-22	-54.52	0.235772		B3-4	D	D	60	117.11	16	40.54	1.95183	2.53375	44	76.57	2.88875		47	-19		100.29	-30.8
B3-5	M	D	12	17.32	17	21.52	1.44333	1.26588	-5	-4.2	0.804833		B3-5	M	D	29	78.08	18	22.56	2.69241	1.25333	11	55.52	3.46099		17	1		60.76	1.04
B7-1	M	D	17	22.42	28	59.79	1.31882	2.13536	-11	-37.37	0.374979		B7-1	M	D	30	49.41	14	14.55	1.647	1.03929	16	34.86	3.39588		13	-14		26.99	-45.24
B7-3	M	D	25	38.2	23	24.85	1.528	1.08043	2	13.35	1.53722		B7-3	M	D	32	46.02	25	26.29	1.43813	1.0516	7	19.73	1.75048		7	2		7.82	1.44
B7-4	M	D	30	37.47	22	22.39	1.249	1.01773	8	15.08	1.67351		B7-4	M	D	34	64.03	15	24.69	1.88324	1.646	19	39.34	2.59336		4	-7		26.56	2.3
B8-2	M	D	25	29.19	20	21.42	1.1676	1.071	5	7.77	1.36275		B8-2	M	D	23	36.27	29	30.03	1.57696	1.03552	-6	6.24	1.20779		-2	9		7.08	8.61
B8-5	M	D	16	19.22	24	23.69	1.20125	0.987083	-8	-4.47	0.811313		B8-5	M	D	32	59.29	13	20.72	1.85281	1.59385	19	38.57	2.86149		16	-11		40.07	-2.97
		Mean	18.2857	23.2714	22.9286	30.8129	1.25282	1.29528	-4.64286	-7.54143	0.895243				Mean	32.2857	55.9771	21	34.8564	1.75455	1.6511	11.2857	21.1207	1.928		14	-1.92857		32.7057	4.04357
		SEM	1.85587	2.81094	1.56002	4.28741	0.064064	0.0955669	2.51503	5.46809	0.13705				SEM	3.00993	6.02665	1.83075	4.3231	0.118272	0.124088	4.17795	7.79983	0.276524		3.82875	2.48394		7.3647	5.96317

## Sheet: Chamber Side
Tested on 6/13/19																										Chamber Side Bouts		Chamber Side Time
Chamber Side			Habituation Trial													Social Approach Trial										Social Only		Social Only	(Inanimate is reverse value)
			Social		Inanimate		Social	Inanimate	Bout Diff. Score	Time Diff. Score	Side Ratio					Social		Inanimate		Social	Inanimate	Bout Diff. Score	Time Diff. Score	Side Ratio		Difference Score		Difference Score
Mouse ID	Sex	Genotype	Bouts	Time (s)	Bouts	Time (s)	Time/bout (s)	Time/bout (s)	Social-Inanimate	Social-Inanimate (s)	Social/Inanimate		Mouse ID	Sex	Genotype	Bouts	Time (s)	Bouts	Time (s)	Time/bout (s)	Time/bout (s)	Social-Inanimate	Social-Inanimate (s)	Social/Inanimate		Social-Hab Trial		Social-Hab Trial (s)
B10-1	F	A	14	248.38	14	351.65	17.7414	25.1179	0	-103.27	0.706327		B10-1	F	A	11	351.38	11	248.65	31.9436	22.6045	0	102.73	1.41315		-3		103
B10-3	F	A	13	221.42	13	378.61	17.0323	29.1238	0	-157.19	0.584823		B10-3	F	A	6	279.45	6	320.59	46.575	53.4317	0	-41.14	0.871674		-7		58.03
B4-1	F	A	13	273.34	13	326.69	21.0262	25.13	0	-53.35	0.836695		B4-1	F	A	11	336	11	264.03	30.5455	24.0027	0	71.97	1.27258		-2		62.66
B4-3	F	A	21	301.53	22	298.5	14.3586	13.5682	-1	3.03	1.01015		B4-3	F	A	12	334.73	12	265.3	27.8942	22.1083	0	69.43	1.2617		-9		33.2
B5-2	F	A	16	327.73	16	272.31	20.4831	17.0194	0	55.42	1.20352		B5-2	F	A	15	375.51	15	224.52	25.034	14.968	0	150.99	1.6725		-1		47.78
B5-3	F	A	14	265.6	15	334.43	18.9714	22.2953	-1	-68.83	0.794187		B5-3	F	A	9	394.63	9	205.41	43.8478	22.8233	0	189.22	1.92118		-5		129.03
B6-1	F	A	13	225.56	13	374.47	17.3508	28.8054	0	-148.91	0.602345		B6-1	F	A	11	385.39	12	214.65	35.0355	17.8875	-1	170.74	1.79543		-2		159.83
B6-2	F	A	12	305.77	13	294.26	25.4808	22.6354	-1	11.51	1.03912		B6-2	F	A	8	389.72	8	210.31	48.715	26.2888	0	179.41	1.85307		-4		83.95
B9-1	F	A	10	283.98	10	316.05	28.398	31.605	0	-32.07	0.898529		B9-1	F	A	7	404.14	7	195.9	57.7343	27.9857	0	208.24	2.06299		-3		120.16
B9-2	F	A	10	316.78	10	283.25	31.678	28.325	0	33.53	1.11838		B9-2	F	A	6	336.04	7	264	56.0067	37.7143	-1	72.04	1.27288		-4		19.26
B9-5	F	A	9	145.41	10	454.62	16.1567	45.462	-1	-309.21	0.31985		B9-5	F	A	9	307.91	10	292.13	34.2122	29.213	-1	15.78	1.05402		0		162.5
		Mean	13.1818	265.045	13.5455	334.985	20.7888	26.2807	-0.363636	-69.94	0.828538				Mean	9.54545	354.082	9.81818	245.954	39.7767	27.1844	-0.272727	108.128	1.49556		-3.63636		89.0364
		SEM	0.998346	15.976	1.03891	15.9757	1.65135	2.51203	0.15212	31.9517	0.0793351				SEM	0.835177	11.907	0.818182	11.9071	3.4207	3.1865	0.140836	23.8141	0.116664		0.789392		14.9372
B10-2	F	B	21	238.44	21	361.59	11.3543	17.2186	0	-123.15	0.659421		B10-2	F	B	12	303.24	13	296.8	25.27	22.8308	-1	6.44	1.0217		-9		64.8
B10-4	F	B	8	185.45	9	414.58	23.1812	46.0644	-1	-229.13	0.44732		B10-4	F	B	7	240.34	8	359.69	34.3343	44.9612	-1	-119.35	0.668186		-1		54.89
B10-5	F	B	18	263.13	19	336.9	14.6183	17.7316	-1	-73.77	0.781033		B10-5	F	B	17	328.6	17	271.44	19.3294	15.9671	0	57.16	1.21058		-1		65.47	(Inanimate is reverse value)
B4-2	F	B	12	327.36	12	272.67	27.28	22.7225	0	54.69	1.20057		B4-2	F	B	10	313.61	11	286.42	31.361	26.0382	-1	27.19	1.09493		-2		-13.75
B4-4	F	B	20	204.47	20	395.56	10.2235	19.778	0	-191.09	0.516913		B4-4	F	B	11	355.86	12	244.18	32.3509	20.3483	-1	111.68	1.45737		-9		151.39
B5-1	F	B	15	296.5	16	303.54	19.7667	18.9713	-1	-7.04	0.976807		B5-1	F	B	12	374.77	12	225.26	31.2308	18.7717	0	149.51	1.66372		-3		78.27
B5-4	F	B	16	180.45	16	419.59	11.2781	26.2244	0	-239.14	0.430063		B5-4	F	B	11	286.39	11	313.65	26.0355	28.5136	0	-27.26	0.913088		-5		105.94
B6-3	F	B	21	271.34	22	328.7	12.921	14.9409	-1	-57.36	0.825494		B6-3	F	B	10	318.89	11	281.15	31.889	25.5591	-1	37.74	1.13423		-11		47.55
B6-4	F	B	13	224.26	14	375.78	17.2508	26.8414	-1	-151.52	0.596785		B6-4	F	B	12	364.26	12	235.77	30.355	19.6475	0	128.49	1.54498		-1		140
B6-5	F	B	14	227.59	14	372.44	16.2564	26.6029	0	-144.85	0.611078		B6-5	F	B	8	309.28	9	290.76	38.66	32.3067	-1	18.52	1.0637		-6		81.69
B9-3	F	B	13	233.53	14	366.5	17.9638	26.1786	-1	-132.97	0.63719		B9-3	F	B	15	335.3	15	264.73	22.3533	17.6487	0	70.57	1.26657		2		101.77
B9-4	F	B	16	289.79	17	310.24	18.1119	18.2494	-1	-20.45	0.934083		B9-4	F	B	5	407.91	5	192.13	81.582	38.426	0	215.78	2.12309		-11		118.12
		Mean	15.5833	245.192	16.1667	354.841	16.6838	23.4603	-0.583333	-109.648	0.718063				Mean	10.8333	328.204	11.3333	271.832	33.7293	25.9182	-0.5	56.3725	1.26351		-4.75		83.0117
		SEM	1.1379	13.1215	1.11351	13.1216	1.47188	2.3885	0.148647	26.2431	0.0671258				SEM	0.944147	12.7286	0.898933	12.7286	4.61438	2.56009	0.150756	25.4572	0.111444		1.27401		12.9417
Tested on 6/14/19
Chamber Side			Habituation Trial													Social Approach Trial										Social Only		Social Only
			Social		Inanimate		Social	Inanimate	Bout Diff. Score	Time Diff. Score	Side Ratio					Social		Inanimate		Social	Inanimate	Bout Diff. Score	Time Diff. Score	Side Ratio		Difference Score		Difference Score
Mouse ID	Sex	Genotype	Bouts	Time (s)	Bouts	Time (s)	Time/bout (s)	Time/bout (s)	Social-Inanimate	Social-Inanimate (s)	Social/Inanimate		Mouse ID	Sex	Genotype	Bouts	Time (s)	Bouts	Time (s)	Time/bout (s)	Time/bout (s)	Social-Inanimate	Social-Inanimate (s)	Social/Inanimate		Social-Hab Trial		Social-Hab Trial (s)
B1-1	M	C	11	232.7	12	367.33	21.1545	30.6108	-1	-134.63	0.63349		B1-1	M	C	7	297.8	8	302.24	42.5429	37.78	-1	-4.44	0.98531		-4		65.1
B1-4	M	C	15	346.65	15	253.39	23.11	16.8927	0	93.26	1.36805		B1-4	M	C	15	369.64	16	230.4	24.6427	14.4	-1	139.24	1.60434		0		22.99
B2-2	M	C	5	188.79	6	411.24	37.758	68.54	-1	-222.45	0.459075		B2-2	M	C	9	278.04	8	321.99	30.8933	40.2488	1	-43.95	0.863505		4		89.25
B2-4	M	C	15	282.68	16	317.35	18.8453	19.8344	-1	-34.67	0.890752		B2-4	M	C	11	263.23	10	336.8	23.93	33.68	1	-73.57	0.781562		-4		-19.45
B3-1	M	C	16	226.99	17	373.04	14.1869	21.9435	-1	-146.05	0.608487		B3-1	M	C	16	320.19	16	279.85	20.0119	17.4906	0	40.34	1.14415		0		93.2
B3-3	M	C	12	178.08	13	421.96	14.84	32.4585	-1	-243.88	0.422031		B3-3	M	C	15	342.31	16	257.72	22.8207	16.1075	-1	84.59	1.32822		3		164.23
B7-2	M	C	12	272.87	12	327.16	22.7392	27.2633	0	-54.29	0.834057		B7-2	M	C	8	372.37	9	227.66	46.5463	25.2956	-1	144.71	1.63564		-4		99.5
B7-5	M	C	32	302.1	33	297.93	9.44063	9.02818	-1	4.17	1.014		B7-5	M	C	21	260.16	21	339.87	12.3886	16.1843	0	-79.71	0.765469		-11		-41.94
B8-1	M	C	10	283.12	11	316.92	28.312	28.8109	-1	-33.8	0.893348		B8-1	M	C	10	344.28	11	255.76	34.428	23.2509	-1	88.52	1.34611		0		61.16
B8-3	M	C	9	176.54	10	423.49	19.6156	42.349	-1	-246.95	0.416869		B8-3	M	C	12	414.45	12	185.59	34.5375	15.4658	0	228.86	2.23315		3		237.91
B8-4	M	C	17	230.13	17	369.9	13.5371	21.7588	0	-139.77	0.622141		B8-4	M	C	12	278.58	11	321.45	23.215	29.2227	1	-42.87	0.866636		-5		48.45
		Mean	14	247.332	14.7273	352.701	20.3217	29.0446	-0.727273	-105.369	0.742027				Mean	12.3636	321.914	12.5455	278.121	28.7233	24.466	-0.181818	43.7927	1.23219		-1.63636		74.5818
		SEM	2.08458	16.5706	2.08061	16.5702	2.3683	4.75862	0.140836	33.1409	0.087984				SEM	1.23783	15.3585	1.2531	15.3577	3.05587	2.86908	0.26348	30.7163	0.13766		1.34349		23.7275
B1-2	M	D	15	362.06	14	237.97	24.1373	16.9979	1	124.09	1.52145		B1-2	M	D	12	307.14	11	292.89	25.595	26.6264	1	14.25	1.04865		-3		-54.92
B1-3	M	D	16	203.8	16	396.23	12.7375	24.7644	0	-192.43	0.514348		B1-3	M	D	11	308.04	12	291.99	28.0036	24.3325	-1	16.05	1.05497		-5		104.24
B1-5	M	D	26	326.59	25	273.44	12.5612	10.9376	1	53.15	1.19438		B1-5	M	D	15	320.82	15	279.21	21.388	18.614	0	41.61	1.14903		-11		-5.77
B2-1	M	D	11	229.26	11	370.77	20.8418	33.7064	0	-141.51	0.618335		B2-1	M	D	11	368.23	12	231.8	33.4755	19.3167	-1	136.43	1.58857		0		138.97
B2-3	M	D	15	226.46	15	373.57	15.0973	24.9047	0	-147.11	0.606205		B2-3	M	D	14	356.12	14	243.91	25.4371	17.4221	0	112.21	1.46005		-1		129.66
B2-5	M	D	7	102.07	7	497.96	14.5814	71.1371	0	-395.89	0.204976		B2-5	M	D	19	392.86	19	207.17	20.6768	10.9037	0	185.69	1.89632		12		290.79
B3-2	M	D	17	346.45	17	253.59	20.3794	14.9171	0	92.86	1.36618		B3-2	M	D	17	276.94	17	323.09	16.2906	19.0053	0	-46.15	0.857161		0		-69.51
B3-4	D	D	10	200.9	10	399.13	20.09	39.913	0	-198.23	0.503345		B3-4	D	D	9	414.65	9	185.39	46.0722	20.5989	0	229.26	2.23664		-1		213.75
B3-5	M	D	8	236.04	9	364	29.505	40.4444	-1	-127.96	0.648462		B3-5	M	D	11	368.9	10	231.13	33.5364	23.113	1	137.77	1.59607		3		132.86
B7-1	M	D	9	208.38	10	391.66	23.1533	39.166	-1	-183.28	0.532043		B7-1	M	D	13	367.6	14	232.43	28.2769	16.6021	-1	135.17	1.58155		4		159.22
B7-3	M	D	14	297.96	14	302.07	21.2829	21.5764	0	-4.11	0.986394		B7-3	M	D	16	358.16	17	241.88	22.385	14.2282	-1	116.28	1.48073		2		60.2
B7-4	M	D	24	332.77	24	267.27	13.8654	11.1362	0	65.5	1.24507		B7-4	M	D	16	357.19	15	242.84	22.3244	16.1893	1	114.35	1.47089		-8		24.42
B8-2	M	D	8	356.49	9	243.54	44.5613	27.06	-1	112.95	1.46378		B8-2	M	D	13	240.11	14	359.93	18.47	25.7093	-1	-119.82	0.667102		5		-116.38
B8-5	M	D	8	263	8	337.04	32.875	42.13	0	-74.04	0.780323		B8-5	M	D	10	376.21	11	223.82	37.621	20.3473	-1	152.39	1.68086		2		113.21
		Mean	13.4286	263.731	13.5	336.303	21.8335	29.9137	-0.0714286	-72.5721	0.870378				Mean	13.3571	343.784	13.5714	256.249	27.1109	19.5006	-0.214286	87.535	1.41204		1		83.8971
		SEM	1.59227	20.3117	1.49633	20.3115	2.39158	4.31783	0.16456	40.6232	0.112173				SEM	0.781708	12.6622	0.775407	12.6623	2.1866	1.18159	0.214286	25.3245	0.111989		1.6619		40.8254

## Sheet: Social Interaction+Proximity
Tested on 6/13/19																										I+P Bouts			I+P Time
Interaction + Proximity Zone			Habituation Trial													Social Approach Trial										Social Only	Inanimate Only		Social Only	Inanimate Only
			Social		Inanimate		Social	Inanimate	Bout Diff Score	Time Diff Score	I+P Ratio					Social		Inanimate		Social	Inanimate	Bout Diff Score	Time Diff Score	I+P Ratio		Difference Score	Difference Score		Difference Score	Difference Score
Mouse ID	Sex	Genotype	Bouts	Time (s)	Bouts	Time (s)	Time/bout (s)	Time/bout (s)	Social-Inanimate	Social-Inanimate (s)	Social/Inanimate		Mouse ID	Sex	Genotype	Bouts	Time (s)	Bouts	Time (s)	Time/bout (s)	Time/bout (s)	Social-Inanimate	Social-Inanimate (s)	Social/Inanimate		Social-Hab Trial	Social-Hab Trial		Social-Hab Trial (s)	Social-Hab Trial (s)
B10-1	F	A	24	57.26	29	71.67	2.38583	2.47138	-5	-14.41	0.79894		B10-1	F	A	34	108.68	25	62.06	3.19647	2.4824	9	46.62	1.75121		10	-4		51.42	-9.61
B10-3	F	A	16	45.51	18	57.89	2.84437	3.21611	-2	-12.38	0.786146		B10-3	F	A	21	89.12	13	42.88	4.24381	3.29846	8	46.24	2.07836		5	-5		43.61	-15.01
B4-1	F	A	11	40.51	35	72.31	3.68273	2.066	-24	-31.8	0.560227		B4-1	F	A	24	78.24	27	61.43	3.26	2.27519	-3	16.81	1.27364		13	-8		37.73	-10.88
B4-3	F	A	41	73.77	41	75.04	1.79927	1.83024	0	-1.27	0.983076		B4-3	F	A	40	169.67	40	100.67	4.24175	2.51675	0	69	1.68541		-1	-1		95.9	25.63
B5-2	F	A	41	65.07	27	60.96	1.58707	2.25778	14	4.11	1.06742		B5-2	F	A	37	105.71	25	64.86	2.85703	2.5944	12	40.85	1.62982		-4	-2		40.64	3.9
B5-3	F	A	15	39.71	21	42.18	2.64733	2.00857	-6	-2.47	0.941441		B5-3	F	A	16	65.07	9	25.83	4.06687	2.87	7	39.24	2.51916		1	-12		25.36	-16.35
B6-1	F	A	12	34.03	30	108.17	2.83583	3.60567	-18	-74.14	0.314597		B6-1	F	A	37	108.61	27	74.67	2.93541	2.76556	10	33.94	1.45453		25	-3		74.58	-33.5
B6-2	F	A	10	23.96	24	54.69	2.396	2.27875	-14	-30.73	0.438106		B6-2	F	A	22	59.56	17	25.26	2.70727	1.48588	5	34.3	2.35788		12	-7		35.6	-29.43
B9-1	F	A	11	32.4	11	43.01	2.94545	3.91	0	-10.61	0.753313		B9-1	F	A	24	111.91	3	8.07	4.66292	2.69	21	103.84	13.8674		13	-8		79.51	-34.94
B9-2	F	A	15	30.36	16	25.93	2.024	1.62062	-1	4.43	1.17084		B9-2	F	A	18	89.56	15	72.17	4.97556	4.81133	3	17.39	1.24096		3	-1		59.2	46.24
B9-5	F	A	12	13.71	16	38.37	1.1425	2.39812	-4	-24.66	0.35731		B9-5	F	A	18	66.5	22	47.58	3.69444	2.16273	-4	18.92	1.39765		6	6		52.79	9.21
		Mean	18.9091	41.4809	24.3636	59.1109	2.39004	2.51484	-5.45455	-17.63	0.742857				Mean	26.4545	95.6936	20.2727	53.2255	3.71287	2.72297	6.18182	42.4682	2.84146		7.54545	-4.09091		54.2127	-5.88545
		SEM	3.49143	5.40049	2.73121	6.80507	0.216061	0.223435	3.08475	6.84846	0.0878565				SEM	2.65728	9.36748	3.081	8.0119	0.23363	0.250067	2.16928	7.68479	1.10992		2.46563	1.44256		6.44877	7.64352
B10-2	F	B	20	64.73	21	45.38	3.2365	2.16095	-1	19.35	1.4264		B10-2	F	B	33	110.68	14	35.5	3.35394	2.53571	19	75.18	3.11775		13	-7		45.95	-9.88
B10-4	F	B	16	37.44	26	97.1	2.34	3.73462	-10	-59.66	0.385582		B10-4	F	B	23	111.75	35	132.13	4.8587	3.77514	-12	-20.38	0.845758		7	9		74.31	35.03
B10-5	F	B	22	59.73	32	67.8	2.715	2.11875	-10	-8.07	0.880973		B10-5	F	B	28	76.88	21	46.31	2.74571	2.20524	7	30.57	1.66012		6	-11		17.15	-21.49
B4-2	F	B	26	45.98	29	62.56	1.76846	2.15724	-3	-16.58	0.734974		B4-2	F	B	27	103.74	19	52.45	3.84222	2.76053	8	51.29	1.97788		1	-10		57.76	-10.11
B4-4	F	B	20	39.34	25	58.36	1.967	2.3344	-5	-19.02	0.674092		B4-4	F	B	39	129.96	17	34.87	3.33231	2.05118	22	95.09	3.72699		19	-8		90.62	-23.49
B5-1	F	B	19	52.22	30	55.86	2.74842	1.862	-11	-3.64	0.934837		B5-1	F	B	23	70.2	12	29.8	3.05217	2.48333	11	40.4	2.3557		4	-18		17.98	-26.06
B5-4	F	B	14	26.99	29	66.1	1.92786	2.27931	-15	-39.11	0.408321		B5-4	F	B	32	94.69	20	43.74	2.95906	2.187	12	50.95	2.16484		18	-9		67.7	-22.36
B6-3	F	B	29	53.89	32	68.2	1.85828	2.13125	-3	-14.31	0.790176		B6-3	F	B	28	88.32	33	72.47	3.15429	2.19606	-5	15.85	1.21871		-1	1		34.43	4.27
B6-4	F	B	17	39.94	20	38.97	2.34941	1.9485	-3	0.97	1.02489		B6-4	F	B	38	110.64	13	33.3	2.91158	2.56154	25	77.34	3.32252		21	-7		70.7	-5.67
B6-5	F	B	14	46.68	17	36.54	3.33429	2.14941	-3	10.14	1.2775		B6-5	F	B	26	86.89	18	52.32	3.34192	2.90667	8	34.57	1.66074		12	1		40.21	15.78
B9-3	F	B	14	35.74	31	72.44	2.55286	2.33677	-17	-36.7	0.493374		B9-3	F	B	29	101.67	21	36.64	3.50586	1.74476	8	65.03	2.77484		15	-10		65.93	-35.8
B9-4	F	B	20	45.18	21	49.92	2.259	2.37714	-1	-4.74	0.905048		B9-4	F	B	18	100.37	11	83.15	5.57611	7.55909	7	17.22	1.2071		-2	-10		55.19	33.23
		Mean	19.25	45.655	26.0833	59.9358	2.42142	2.2992	-6.83333	-14.2808	0.828014				Mean	28.6667	98.8158	19.5	54.39	3.55282	2.91385	9.16667	44.4258	2.16941		9.41667	-6.58333		53.1608	-5.54583
		SEM	1.37138	3.09077	1.50483	4.7917	0.149237	0.137789	1.5994	6.40132	0.0927962				SEM	1.76812	4.78483	2.19676	8.47754	0.243744	0.44766	2.99705	9.19984	0.263902		2.31418	2.04294		6.54983	6.70584
Tested on 6/14/19
Interaction + Proximity Zone			Habituation Trial													Social Approach Trial										Social Only	Inanimate Only		Social Only	Inanimate Only
			Social		Inanimate		Social	Inanimate	Bout Diff Score	Time Diff Score	I+P Ratio					Social		Inanimate		Social	Inanimate	Bout Diff Score	Time Diff Score	I+P Ratio		Difference Score	Difference Score		Difference Score	Difference Score
Mouse ID	Sex	Genotype	Bouts	Time (s)	Bouts	Time (s)	Time/bout (s)	Time/bout (s)	Social-Inanimate	Social-Inanimate (s)	Social/Inanimate		Mouse ID	Sex	Genotype	Bouts	Time (s)	Bouts	Time (s)	Time/bout (s)	Time/bout (s)	Social-Inanimate	Social-Inanimate (s)	Social/Inanimate		Social-Hab Trial	Social-Hab Trial		Social-Hab Trial (s)	Social-Hab Trial (s)
B1-1	M	C	19	49.65	16	48.05	2.61316	3.00312	3	1.6	1.0333		B1-1	M	C	18	123.22	16	83.22	6.84556	5.20125	2	40	1.48065		-1	0		73.57	35.17
B1-4	M	C	17	56.92	21	45.88	3.34824	2.18476	-4	11.04	1.24063		B1-4	M	C	28	138.51	13	59.86	4.94679	4.60462	15	78.65	2.3139		11	-8		81.59	13.98
B2-2	M	C	14	29.23	28	48.92	2.08786	1.74714	-14	-19.69	0.597506		B2-2	M	C	23	65.43	20	51.55	2.84478	2.5775	3	13.88	1.26925		9	-8		36.2	2.63
B2-4	M	C	16	42.04	24	49.92	2.6275	2.08	-8	-7.88	0.842147		B2-4	M	C	19	72.07	33	99.97	3.79316	3.02939	-14	-27.9	0.720916		3	9		30.03	50.05
B3-1	M	C	16	38.34	37	55.62	2.39625	1.50324	-21	-17.28	0.68932		B3-1	M	C	24	92.06	27	59.93	3.83583	2.21963	-3	32.13	1.53613		8	-10		53.72	4.31
B3-3	M	C	14	27.46	14	24.86	1.96143	1.77571	0	2.6	1.10459		B3-3	M	C	34	88.02	13	28.36	2.58882	2.18154	21	59.66	3.10367		20	-1		60.56	3.5
B7-2	M	C	23	53.62	22	56.72	2.3313	2.57818	1	-3.1	0.945346		B7-2	M	C	39	125.79	9	44.61	3.22538	4.95667	30	81.18	2.81977		16	-13		72.17	-12.11
B7-5	M	C	35	58.56	35	58.63	1.67314	1.67514	0	-0.07	0.998806		B7-5	M	C	19	46.28	31	54.85	2.43579	1.76935	-12	-8.57	0.843756		-16	-4		-12.28	-3.78
B8-1	M	C	17	53.65	13	42.34	3.15588	3.25692	4	11.31	1.26712		B8-1	M	C	36	151.72	12	31	4.21444	2.58333	24	120.72	4.89419		19	-1		98.07	-11.34
B8-3	M	C	18	43.68	13	22.76	2.42667	1.75077	5	20.92	1.91916		B8-3	M	C	56	138.77	12	35.94	2.47804	2.995	44	102.83	3.86116		38	-1		95.09	13.18
B8-4	M	C	16	44.94	17	41.11	2.80875	2.41824	-1	3.83	1.09316		B8-4	M	C	31	103.14	20	57.72	3.3271	2.886	11	45.42	1.7869		15	3		58.2	16.61
		Mean	18.6364	45.2809	21.8182	44.9827	2.49365	2.17939	-3.18182	0.298182	1.06646				Mean	29.7273	104.092	18.7273	55.1827	3.68506	3.18221	11	48.9091	2.23912		11.0909	-3.09091		58.8109	10.2
		SEM	1.80037	3.17239	2.56131	3.57772	0.149601	0.173482	2.4451	3.65371	0.105859				SEM	3.41678	10.3391	2.49396	6.49649	0.39497	0.3573	5.41882	13.7871	0.395856		4.11749	1.90909		9.62737	5.69674
B1-2	M	D	18	47.48	25	58.63	2.63778	2.3452	-7	-11.15	0.809824		B1-2	M	D	27	89.59	23	65.13	3.31815	2.83174	4	24.46	1.37556		9	-2		42.11	6.5
B1-3	M	D	16	45.01	24	53.82	2.81312	2.2425	-8	-8.81	0.836306		B1-3	M	D	23	129.23	38	103.77	5.6187	2.73079	-15	25.46	1.24535		7	14		84.22	49.95
B1-5	M	D	31	74.51	19	43.98	2.40355	2.31474	12	30.53	1.69418		B1-5	M	D	31	81.85	24	99.6	2.64032	4.15	7	-17.75	0.821787		0	5		7.34	55.62
B2-1	M	D	15	32.87	13	36	2.19133	2.76923	2	-3.13	0.913056		B2-1	M	D	52	126.26	19	48.18	2.42808	2.53579	33	78.08	2.62059		37	6		93.39	12.18
B2-3	M	D	17	36.77	32	58.09	2.16294	1.81531	-15	-21.32	0.632983		B2-3	M	D	25	74.37	23	76.81	2.9748	3.33957	2	-2.44	0.968233		8	-9		37.6	18.72
B2-5	M	D	7	14.95	19	37.97	2.13571	1.99842	-12	-23.02	0.393732		B2-5	M	D	36	120.69	15	55.26	3.3525	3.684	21	65.43	2.18404		29	-4		105.74	17.29
B3-2	M	D	14	35.94	20	45.11	2.56714	2.2555	-6	-9.17	0.796719		B3-2	M	D	18	71.64	22	69.07	3.98	3.13955	-4	2.57	1.03721		4	2		35.7	23.96
B3-4	D	D	13	30.93	35	99.3	2.37923	2.83714	-22	-68.37	0.31148		B3-4	D	D	60	181.01	16	57.49	3.01683	3.59313	44	123.52	3.14855		47	-19		150.08	-41.81
B3-5	M	D	12	36.07	17	32.33	3.00583	1.90176	-5	3.74	1.11568		B3-5	M	D	29	129.13	18	38.91	4.45276	2.16167	11	90.22	3.31868		17	1		93.06	6.58
B7-1	M	D	17	40.74	28	75.91	2.39647	2.71107	-11	-35.17	0.536688		B7-1	M	D	30	132.53	14	28.76	4.41767	2.05429	16	103.77	4.60814		13	-14		91.79	-47.15
B7-3	M	D	25	68.9	23	46.61	2.756	2.02652	2	22.29	1.47822		B7-3	M	D	32	105.51	25	47.48	3.29719	1.8992	7	58.03	2.2222		7	2		36.61	0.87
B7-4	M	D	30	60.63	22	38.77	2.021	1.76227	8	21.86	1.56384		B7-4	M	D	34	125.66	15	40.51	3.69588	2.70067	19	85.15	3.10195		4	-7		65.03	1.74
B8-2	M	D	25	63.36	20	47.68	2.5344	2.384	5	15.68	1.32886		B8-2	M	D	23	75.58	29	52.75	3.28609	1.81897	-6	22.83	1.4328		-2	9		12.22	5.07
B8-5	M	D	16	44.01	24	52.29	2.75062	2.17875	-8	-8.28	0.841652		B8-5	M	D	32	134.8	13	33.67	4.2125	2.59	19	101.13	4.00356		16	-11		90.79	-18.62
		Mean	18.2857	45.155	22.9286	51.8921	2.48251	2.25303	-4.64286	-6.73714	0.946659				Mean	32.2857	112.704	21	58.385	3.62082	2.8021	11.2857	54.3186	2.29205		14	-1.92857		67.5486	6.49286
		SEM	1.85587	4.40158	1.56002	4.72749	0.0780353	0.0915226	2.51503	6.95014	0.115742				SEM	3.00993	8.31299	1.83075	6.07203	0.226656	0.189075	4.17795	11.9927	0.323309		3.82875	2.48394		10.7934	7.70441

## Sheet: Blinded Genotypes
Mouse #	Cage #	Sex	Blinded Genotype
B4-1	3500329 (B4)	F	A
B4-2	3500329 (B4)	F	B
B4-3	3500329 (B4)	F	A
B4-4	3500329 (B4)	F	B
B5-1	3500330 (B5)	F	B
B5-2	3500330 (B5)	F	A
B5-3	3500330 (B5)	F	A
B5-4	3500330 (B5)	F	B
B6-1	3500332 (B6)	F	A
B6-2	3500332 (B6)	F	A
B6-3	3500332 (B6)	F	B
B6-4	3500332 (B6)	F	B
B6-5	3500332 (B6)	F	B
B9-1	3584906 (B9)	F	A
B9-2	3584906 (B9)	F	A
B9-3	3584906 (B9)	F	B
B9-4	3584906 (B9)	F	B
B9-5	3584906 (B9)	F	A
B10-1	3584907 (B10)	F	A
B10-2	3584907 (B10)	F	B
B10-3	3584907 (B10)	F	A
B10-4	3584907 (B10)	F	B
B10-5	3584907 (B10)	F	B
B1-1	3500335 (B1)	M	C
B1-2	3500335 (B1)	M	D
B1-3	3500335 (B1)	M	D
B1-4	3500335 (B1)	M	C
B1-5	3500335 (B1)	M	D
B2-1	3500327 (B2)	M	D
B2-2	3500327 (B2)	M	C
B2-3	3500327 (B2)	M	D
B2-4	3500327 (B2)	M	C
B2-5	3500327 (B2)	M	D
B3-1	3500328 (B3)	M	C
B3-2	3500328 (B3)	M	D
B3-3	3500328 (B3)	M	C
B3-4	3500328 (B3)	M	D
B3-5	3500328 (B3)	M	D
B7-1	3584908 (B7)	M	D
B7-2	3584908 (B7)	M	C
B7-3	3584908 (B7)	M	D
B7-4	3584908 (B7)	M	D
B7-5	3584908 (B7)	M	C
B8-1	3584909 (B8)	M	C
B8-2	3584909 (B8)	M	D
B8-3	3584909 (B8)	M	C
B8-4	3584909 (B8)	M	C
B8-5	3584909 (B8)	M	D

## Sheet: Raw Data
Result of Trials
Trial Num	104
Trial ID	Video Name	Arena	mouse ID	trial	Trial Duration(Second)	Last Modified Date	Events	Bouts	Duration(Second)	Latency(Second)	End Time(Second) of First Bout	Dist(mm)
1	Trial 1.mpg	1	B4-1	1	600.03	2019-06-17 14:36:41	Area:Mouse 1 Center In Social	13	273.34	39.14	48.05	12000.8
1	Trial 1.mpg	1	B4-1	1	600.03	2019-06-17 14:36:41	Area:Mouse 1 Center In Inanimate	13	326.69	0	39.14	13683.5
1	Trial 1.mpg	1	B4-1	1	600.03	2019-06-17 14:36:41	Area:Mouse 1 Nose In Social Prox	11	40.51	39.37	41.91	2227.43
1	Trial 1.mpg	1	B4-1	1	600.03	2019-06-17 14:36:41	Area:Mouse 1 Nose In Inanimate Prox	35	72.31	0	0.37	2600.92
1	Trial 1.mpg	1	B4-1	1	600.03	2019-06-17 14:36:41	Mouse 1 sniffing On Social Interaction	15	19.59	39.44	39.84	1160.86
1	Trial 1.mpg	1	B4-1	1	600.03	2019-06-17 14:36:41	Mouse 1 sniffing On Inanimate Interaction	21	23.66	12.25	12.61	1111.68
2	Trial 1.mpg	2	B4-2	1	600.03	2019-06-17 14:36:41	Area:Mouse 1 Center In Social	12	327.36	26.49	40.47	16433.3
2	Trial 1.mpg	2	B4-2	1	600.03	2019-06-17 14:36:41	Area:Mouse 1 Center In Inanimate	12	272.67	0	26.49	12969.4
2	Trial 1.mpg	2	B4-2	1	600.03	2019-06-17 14:36:41	Area:Mouse 1 Nose In Social Prox	26	45.98	28.36	28.96	2437.95
2	Trial 1.mpg	2	B4-2	1	600.03	2019-06-17 14:36:41	Area:Mouse 1 Nose In Inanimate Prox	29	62.56	0	1.4	2679.25
2	Trial 1.mpg	2	B4-2	1	600.03	2019-06-17 14:36:41	Mouse 1 sniffing On Social Interaction	20	17.15	33.87	34.23	696.47
2	Trial 1.mpg	2	B4-2	1	600.03	2019-06-17 14:36:41	Mouse 1 sniffing On Inanimate Interaction	25	21.19	144.31	145.55	1129.87
3	Trial 1.mpg	3	B4-3	1	600.03	2019-06-17 14:36:41	Area:Mouse 1 Center In Social	21	301.53	7.54	20.79	23038.6
3	Trial 1.mpg	3	B4-3	1	600.03	2019-06-17 14:36:41	Area:Mouse 1 Center In Inanimate	22	298.5	0	7.54	23713.5
3	Trial 1.mpg	3	B4-3	1	600.03	2019-06-17 14:36:41	Area:Mouse 1 Nose In Social Prox	41	73.77	8.04	10.34	4979.49
3	Trial 1.mpg	3	B4-3	1	600.03	2019-06-17 14:36:41	Area:Mouse 1 Nose In Inanimate Prox	41	75.04	0.37	1.03	4205.99
3	Trial 1.mpg	3	B4-3	1	600.03	2019-06-17 14:36:41	Mouse 1 sniffing On Social Interaction	33	33.87	8.17	9.98	2587.1
3	Trial 1.mpg	3	B4-3	1	600.03	2019-06-17 14:36:41	Mouse 1 sniffing On Inanimate Interaction	30	28.6	21.19	22.86	1714.06
4	Trial 1.mpg	4	B4-4	1	600.03	2019-06-17 14:36:41	Area:Mouse 1 Center In Inanimate	20	395.56	0	37.34	21951.7
4	Trial 1.mpg	4	B4-4	1	600.03	2019-06-17 14:36:41	Area:Mouse 1 Center In Social	20	204.47	37.34	42.51	14766.8
4	Trial 1.mpg	4	B4-4	1	600.03	2019-06-17 14:36:41	Area:Mouse 1 Nose In Inanimate Prox	25	58.36	0	0.47	3110.36
4	Trial 1.mpg	4	B4-4	1	600.03	2019-06-17 14:36:41	Area:Mouse 1 Nose In Social Prox	20	39.34	38.44	40.17	2327.24
4	Trial 1.mpg	4	B4-4	1	600.03	2019-06-17 14:36:41	Mouse 1 sniffing On Inanimate Interaction	23	32	12.11	13.01	1472.57
4	Trial 1.mpg	4	B4-4	1	600.03	2019-06-17 14:36:41	Mouse 1 sniffing On Social Interaction	18	20.92	39.17	39.74	1184.15
5	Trial 2.mpg	1	B4-1	2	600.03	2019-06-17 14:53:21	Area:Mouse 1 Center In Social	11	336	18.79	44.51	13634.6
5	Trial 2.mpg	1	B4-1	2	600.03	2019-06-17 14:53:21	Area:Mouse 1 Center In Inanimate	11	264.03	0	18.79	11250.6
5	Trial 2.mpg	1	B4-1	2	600.03	2019-06-17 14:53:21	Area:Mouse 1 Nose In Social Prox	24	78.24	19.09	24.19	3091.31
5	Trial 2.mpg	1	B4-1	2	600.03	2019-06-17 14:53:21	Area:Mouse 1 Nose In Inanimate Prox	27	61.43	44.81	45.95	2195.02
5	Trial 2.mpg	1	B4-1	2	600.03	2019-06-17 14:53:21	Mouse 1 sniffing On Social Interaction	27	46.45	19.25	23.92	1765.08
5	Trial 2.mpg	1	B4-1	2	600.03	2019-06-17 14:53:21	Mouse 1 sniffing On Inanimate Interaction	16	17.95	44.84	45.15	856.91
6	Trial 2.mpg	2	B4-2	2	600.03	2019-06-17 14:53:21	Area:Mouse 1 Center In Social	10	313.61	67.53	124.19	13825.9
6	Trial 2.mpg	2	B4-2	2	600.03	2019-06-17 14:53:21	Area:Mouse 1 Center In Inanimate	11	286.42	0	67.53	12221.7
6	Trial 2.mpg	2	B4-2	2	600.03	2019-06-17 14:53:21	Area:Mouse 1 Nose In Social Prox	27	103.74	67.8	73.64	3088.3
6	Trial 2.mpg	2	B4-2	2	600.03	2019-06-17 14:53:21	Area:Mouse 1 Nose In Inanimate Prox	19	52.45	53.29	55.59	2234.69
6	Trial 2.mpg	2	B4-2	2	600.03	2019-06-17 14:53:21	Mouse 1 sniffing On Social Interaction	39	65.13	67.9	73.51	1950.14
6	Trial 2.mpg	2	B4-2	2	600.03	2019-06-17 14:53:21	Mouse 1 sniffing On Inanimate Interaction	19	13.01	124.82	126.19	584.95
7	Trial 2.mpg	3	B4-3	2	600.03	2019-06-17 14:53:21	Area:Mouse 1 Center In Social	12	334.73	0	107.54	14927.8
7	Trial 2.mpg	3	B4-3	2	600.03	2019-06-17 14:53:21	Area:Mouse 1 Center In Inanimate	12	265.3	107.54	119.35	12486.6
7	Trial 2.mpg	3	B4-3	2	600.03	2019-06-17 14:53:21	Area:Mouse 1 Nose In Social Prox	40	169.67	0	0.1	5115.71
7	Trial 2.mpg	3	B4-3	2	600.03	2019-06-17 14:53:21	Area:Mouse 1 Nose In Inanimate Prox	40	100.67	136.3	138.27	3850.44
7	Trial 2.mpg	3	B4-3	2	600.03	2019-06-17 14:53:21	Mouse 1 sniffing On Social Interaction	49	71.17	0.57	2.07	2725.99
7	Trial 2.mpg	3	B4-3	2	600.03	2019-06-17 14:53:21	Mouse 1 sniffing On Inanimate Interaction	30	36.44	136.44	136.74	1663.29
8	Trial 2.mpg	4	B4-4	2	600.03	2019-06-17 14:53:21	Area:Mouse 1 Center In Inanimate	12	244.18	0	8.11	11015.6
8	Trial 2.mpg	4	B4-4	2	600.03	2019-06-17 14:53:21	Area:Mouse 1 Center In Social	11	355.86	8.11	35.9	14442.5
8	Trial 2.mpg	4	B4-4	2	600.03	2019-06-17 14:53:21	Area:Mouse 1 Nose In Inanimate Prox	17	34.87	36.2	38.54	2147.48
8	Trial 2.mpg	4	B4-4	2	600.03	2019-06-17 14:53:21	Area:Mouse 1 Nose In Social Prox	39	129.96	8.64	25.66	4021.92
8	Trial 2.mpg	4	B4-4	2	600.03	2019-06-17 14:53:21	Mouse 1 sniffing On Inanimate Interaction	14	20.15	36.24	38.27	1173.83
8	Trial 2.mpg	4	B4-4	2	600.03	2019-06-17 14:53:21	Mouse 1 sniffing On Social Interaction	42	64.3	8.81	14.91	2005.42
9	Trial 3.mpg	1	B5-1	1	600.03	2019-06-17 15:11:04	Area:Mouse 1 Center In Social	15	296.5	6.97	30.2	19705
9	Trial 3.mpg	1	B5-1	1	600.03	2019-06-17 15:11:04	Area:Mouse 1 Center In Inanimate	16	303.54	0	6.97	20661.7
9	Trial 3.mpg	1	B5-1	1	600.03	2019-06-17 15:11:04	Area:Mouse 1 Nose In Social Prox	19	52.22	7.64	9.08	3099.89
9	Trial 3.mpg	1	B5-1	1	600.03	2019-06-17 15:11:04	Area:Mouse 1 Nose In Inanimate Prox	30	55.86	2.64	3.8	3504.57
9	Trial 3.mpg	1	B5-1	1	600.03	2019-06-17 15:11:04	Mouse 1 sniffing On Social Interaction	19	29.06	7.81	8.31	1753.82
9	Trial 3.mpg	1	B5-1	1	600.03	2019-06-17 15:11:04	Mouse 1 sniffing On Inanimate Interaction	28	30.16	2.77	3.44	1905.99
10	Trial 3.mpg	2	B5-2	1	600.03	2019-06-17 15:11:04	Area:Mouse 1 Center In Social	16	327.73	3.84	37.94	18185.2
10	Trial 3.mpg	2	B5-2	1	600.03	2019-06-17 15:11:04	Area:Mouse 1 Center In Inanimate	16	272.31	0	3.84	16492.6
10	Trial 3.mpg	2	B5-2	1	600.03	2019-06-17 15:11:04	Area:Mouse 1 Nose In Social Prox	41	65.07	4.1	4.97	3410.72
10	Trial 3.mpg	2	B5-2	1	600.03	2019-06-17 15:11:04	Area:Mouse 1 Nose In Inanimate Prox	27	60.96	38.07	38.67	3420.5
10	Trial 3.mpg	2	B5-2	1	600.03	2019-06-17 15:11:04	Mouse 1 sniffing On Social Interaction	23	22.66	16.82	18.55	1515.93
10	Trial 3.mpg	2	B5-2	1	600.03	2019-06-17 15:11:04	Mouse 1 sniffing On Inanimate Interaction	28	36	97.3	98.33	1820.42
11	Trial 3.mpg	3	B5-3	1	600.03	2019-06-17 15:11:04	Area:Mouse 1 Center In Social	14	265.6	97.73	103.54	15517
11	Trial 3.mpg	3	B5-3	1	600.03	2019-06-17 15:11:04	Area:Mouse 1 Center In Inanimate	15	334.43	0	97.73	17760.6
11	Trial 3.mpg	3	B5-3	1	600.03	2019-06-17 15:11:04	Area:Mouse 1 Nose In Social Prox	15	39.71	98.06	101.1	2361
11	Trial 3.mpg	3	B5-3	1	600.03	2019-06-17 15:11:04	Area:Mouse 1 Nose In Inanimate Prox	21	42.18	16.18	18.59	2447.66
11	Trial 3.mpg	3	B5-3	1	600.03	2019-06-17 15:11:04	Mouse 1 sniffing On Social Interaction	18	21.49	98.2	98.57	1319.05
11	Trial 3.mpg	3	B5-3	1	600.03	2019-06-17 15:11:04	Mouse 1 sniffing On Inanimate Interaction	14	19.25	61.46	61.93	999.41
12	Trial 3.mpg	4	B5-4	1	600.03	2019-06-17 15:11:04	Area:Mouse 1 Center In Inanimate	16	419.59	8.07	17.98	21413.3
12	Trial 3.mpg	4	B5-4	1	600.03	2019-06-17 15:11:04	Area:Mouse 1 Center In Social	16	180.45	0	8.07	11822
12	Trial 3.mpg	4	B5-4	1	600.03	2019-06-17 15:11:04	Area:Mouse 1 Nose In Inanimate Prox	29	66.1	13.18	14.98	2757.76
12	Trial 3.mpg	4	B5-4	1	600.03	2019-06-17 15:11:04	Area:Mouse 1 Nose In Social Prox	14	26.99	95.63	98.43	1659.26
12	Trial 3.mpg	4	B5-4	1	600.03	2019-06-17 15:11:04	Mouse 1 sniffing On Inanimate Interaction	26	33.47	13.48	14.61	1454.34
12	Trial 3.mpg	4	B5-4	1	600.03	2019-06-17 15:11:04	Mouse 1 sniffing On Social Interaction	10	12.68	95.8	98.26	715.55
13	Trial 4.mpg	1	B5-1	2	600.03	2019-06-17 15:27:34	Area:Mouse 1 Center In Social	12	374.77	0	33.5	17524.2
13	Trial 4.mpg	1	B5-1	2	600.03	2019-06-17 15:27:34	Area:Mouse 1 Center In Inanimate	12	225.26	33.5	59.16	11693.8
13	Trial 4.mpg	1	B5-1	2	600.03	2019-06-17 15:27:34	Area:Mouse 1 Nose In Social Prox	23	70.2	59.46	67	3082.91
13	Trial 4.mpg	1	B5-1	2	600.03	2019-06-17 15:27:34	Area:Mouse 1 Nose In Inanimate Prox	12	29.8	35.3	40.21	1212.77
13	Trial 4.mpg	1	B5-1	2	600.03	2019-06-17 15:27:34	Mouse 1 sniffing On Social Interaction	26	41.37	60.03	62.06	2008.05
13	Trial 4.mpg	1	B5-1	2	600.03	2019-06-17 15:27:34	Mouse 1 sniffing On Inanimate Interaction	9	14.81	35.6	40.04	536.98
14	Trial 4.mpg	2	B5-2	2	600.03	2019-06-17 15:27:34	Area:Mouse 1 Center In Social	15	375.51	20.62	25.63	15617.9
14	Trial 4.mpg	2	B5-2	2	600.03	2019-06-17 15:27:34	Area:Mouse 1 Center In Inanimate	15	224.52	0	20.62	11992.2
14	Trial 4.mpg	2	B5-2	2	600.03	2019-06-17 15:27:34	Area:Mouse 1 Nose In Social Prox	37	105.71	29.6	35.3	3187.04
14	Trial 4.mpg	2	B5-2	2	600.03	2019-06-17 15:27:34	Area:Mouse 1 Nose In Inanimate Prox	25	64.86	0	9.21	2224.9
14	Trial 4.mpg	2	B5-2	2	600.03	2019-06-17 15:27:34	Mouse 1 sniffing On Social Interaction	40	60.69	29.7	30.06	1749.23
14	Trial 4.mpg	2	B5-2	2	600.03	2019-06-17 15:27:34	Mouse 1 sniffing On Inanimate Interaction	15	26.36	1.57	3.07	900.02
15	Trial 4.mpg	3	B5-3	2	600.03	2019-06-17 15:27:34	Area:Mouse 1 Center In Social	9	394.63	77.11	81.48	10662.1
15	Trial 4.mpg	3	B5-3	2	600.03	2019-06-17 15:27:34	Area:Mouse 1 Center In Inanimate	9	205.41	0	77.11	8574.39
15	Trial 4.mpg	3	B5-3	2	600.03	2019-06-17 15:27:34	Area:Mouse 1 Nose In Social Prox	16	65.07	109.18	115.82	2669.19
15	Trial 4.mpg	3	B5-3	2	600.03	2019-06-17 15:27:34	Area:Mouse 1 Nose In Inanimate Prox	9	25.83	15.55	17.62	1427.14
15	Trial 4.mpg	3	B5-3	2	600.03	2019-06-17 15:27:34	Mouse 1 sniffing On Social Interaction	23	34.03	109.24	114.85	1430.3
15	Trial 4.mpg	3	B5-3	2	600.03	2019-06-17 15:27:34	Mouse 1 sniffing On Inanimate Interaction	9	10.34	18.92	20.39	580.87
16	Trial 4.mpg	4	B5-4	2	600.03	2019-06-17 15:27:34	Area:Mouse 1 Center In Inanimate	11	313.65	0	13.88	12272.5
16	Trial 4.mpg	4	B5-4	2	600.03	2019-06-17 15:27:34	Area:Mouse 1 Center In Social	11	286.39	13.88	58.29	12763.1
16	Trial 4.mpg	4	B5-4	2	600.03	2019-06-17 15:27:34	Area:Mouse 1 Nose In Inanimate Prox	20	43.74	96.76	99.27	2054.23
16	Trial 4.mpg	4	B5-4	2	600.03	2019-06-17 15:27:34	Area:Mouse 1 Nose In Social Prox	32	94.69	14.28	21.96	3161.65
16	Trial 4.mpg	4	B5-4	2	600.03	2019-06-17 15:27:34	Mouse 1 sniffing On Inanimate Interaction	22	19.59	96.86	98.87	999.62
16	Trial 4.mpg	4	B5-4	2	600.03	2019-06-17 15:27:34	Mouse 1 sniffing On Social Interaction	29	43.28	14.38	19.52	1801.26
17	Trial 5.mpg	1	B6-1	1	600.03	2019-06-17 15:43:56	Area:Mouse 1 Center In Social	13	225.56	61.63	81.98	11137.1
17	Trial 5.mpg	1	B6-1	1	600.03	2019-06-17 15:43:56	Area:Mouse 1 Center In Inanimate	13	374.47	0	61.63	12724.3
17	Trial 5.mpg	1	B6-1	1	600.03	2019-06-17 15:43:56	Area:Mouse 1 Nose In Social Prox	12	34.03	63.23	65.47	1682.71
17	Trial 5.mpg	1	B6-1	1	600.03	2019-06-17 15:43:56	Area:Mouse 1 Nose In Inanimate Prox	30	108.17	0	4.6	2282.71
17	Trial 5.mpg	1	B6-1	1	600.03	2019-06-17 15:43:56	Mouse 1 sniffing On Social Interaction	13	22.76	63.7	64.6	1109.6
17	Trial 5.mpg	1	B6-1	1	600.03	2019-06-17 15:43:56	Mouse 1 sniffing On Inanimate Interaction	27	30.96	1.27	2.1	874.98
18	Trial 5.mpg	2	B6-2	1	600.03	2019-06-17 15:43:56	Area:Mouse 1 Center In Social	12	305.77	15.65	22.16	12332.2
18	Trial 5.mpg	2	B6-2	1	600.03	2019-06-17 15:43:56	Area:Mouse 1 Center In Inanimate	13	294.26	0	15.65	18240.2
18	Trial 5.mpg	2	B6-2	1	600.03	2019-06-17 15:43:56	Area:Mouse 1 Nose In Social Prox	10	23.96	17.95	19.49	1607.11
18	Trial 5.mpg	2	B6-2	1	600.03	2019-06-17 15:43:56	Area:Mouse 1 Nose In Inanimate Prox	24	54.69	0	1.2	3003.56
18	Trial 5.mpg	2	B6-2	1	600.03	2019-06-17 15:43:56	Mouse 1 sniffing On Social Interaction	13	8.98	18.02	18.69	743.02
18	Trial 5.mpg	2	B6-2	1	600.03	2019-06-17 15:43:56	Mouse 1 sniffing On Inanimate Interaction	29	26.76	0	1.03	1203.89
19	Trial 5.mpg	3	B6-3	1	600.03	2019-06-17 15:43:56	Area:Mouse 1 Center In Social	21	271.34	34.8	66.83	23342.8
19	Trial 5.mpg	3	B6-3	1	600.03	2019-06-17 15:43:56	Area:Mouse 1 Center In Inanimate	22	328.7	0	34.8	28230.2
19	Trial 5.mpg	3	B6-3	1	600.03	2019-06-17 15:43:56	Area:Mouse 1 Nose In Social Prox	29	53.89	38.87	39.31	3847.8
19	Trial 5.mpg	3	B6-3	1	600.03	2019-06-17 15:43:56	Area:Mouse 1 Nose In Inanimate Prox	32	68.2	4.67	6.57	5202.15
19	Trial 5.mpg	3	B6-3	1	600.03	2019-06-17 15:43:56	Mouse 1 sniffing On Social Interaction	20	20.69	49.78	50.42	1365.06
19	Trial 5.mpg	3	B6-3	1	600.03	2019-06-17 15:43:56	Mouse 1 sniffing On Inanimate Interaction	31	34.07	9.61	9.91	2291.39
20	Trial 5.mpg	4	B6-4	1	600.03	2019-06-17 15:43:56	Area:Mouse 1 Center In Inanimate	14	375.78	0	6.54	18200.3
20	Trial 5.mpg	4	B6-4	1	600.03	2019-06-17 15:43:56	Area:Mouse 1 Center In Social	13	224.26	6.54	12.35	13845.5
20	Trial 5.mpg	4	B6-4	1	600.03	2019-06-17 15:43:56	Area:Mouse 1 Nose In Inanimate Prox	20	38.97	22.79	23.82	1997.49
20	Trial 5.mpg	4	B6-4	1	600.03	2019-06-17 15:43:56	Area:Mouse 1 Nose In Social Prox	17	39.94	7.04	7.77	2197.04
20	Trial 5.mpg	4	B6-4	1	600.03	2019-06-17 15:43:56	Mouse 1 sniffing On Inanimate Interaction	19	18.72	22.89	23.46	1168.56
20	Trial 5.mpg	4	B6-4	1	600.03	2019-06-17 15:43:56	Mouse 1 sniffing On Social Interaction	16	19.12	9.21	10.21	1025.02
21	Trial 6.mpg	1	B6-1	2	600.03	2019-06-17 16:00:32	Area:Mouse 1 Center In Social	11	385.39	37.84	103.27	10832
21	Trial 6.mpg	1	B6-1	2	600.03	2019-06-17 16:00:32	Area:Mouse 1 Center In Inanimate	12	214.65	0	37.84	8228.77
21	Trial 6.mpg	1	B6-1	2	600.03	2019-06-17 16:00:32	Area:Mouse 1 Nose In Social Prox	37	108.61	38.94	48.48	2647.03
21	Trial 6.mpg	1	B6-1	2	600.03	2019-06-17 16:00:32	Area:Mouse 1 Nose In Inanimate Prox	27	74.67	9.11	10.04	2102.2
21	Trial 6.mpg	1	B6-1	2	600.03	2019-06-17 16:00:32	Mouse 1 sniffing On Social Interaction	30	44.08	39.04	42.04	1406.42
21	Trial 6.mpg	1	B6-1	2	600.03	2019-06-17 16:00:32	Mouse 1 sniffing On Inanimate Interaction	21	31.53	15.72	17.62	892.03
22	Trial 6.mpg	2	B6-2	2	600.03	2019-06-17 16:00:32	Area:Mouse 1 Center In Social	8	389.72	65.2	97.66	13872.6
22	Trial 6.mpg	2	B6-2	2	600.03	2019-06-17 16:00:32	Area:Mouse 1 Center In Inanimate	8	210.31	0	65.2	10997.2
22	Trial 6.mpg	2	B6-2	2	600.03	2019-06-17 16:00:32	Area:Mouse 1 Nose In Social Prox	22	59.56	72.17	74.54	2144.13
22	Trial 6.mpg	2	B6-2	2	600.03	2019-06-17 16:00:32	Area:Mouse 1 Nose In Inanimate Prox	17	25.26	2.04	4.34	1591.2
22	Trial 6.mpg	2	B6-2	2	600.03	2019-06-17 16:00:32	Mouse 1 sniffing On Social Interaction	23	28.76	72.81	74.31	868.52
22	Trial 6.mpg	2	B6-2	2	600.03	2019-06-17 16:00:32	Mouse 1 sniffing On Inanimate Interaction	9	7.41	3.04	3.6	469.55
23	Trial 6.mpg	3	B6-3	2	600.03	2019-06-17 16:00:32	Area:Mouse 1 Center In Social	10	318.89	35.17	71.5	14205.2
23	Trial 6.mpg	3	B6-3	2	600.03	2019-06-17 16:00:32	Area:Mouse 1 Center In Inanimate	11	281.15	0	35.17	15088.7
23	Trial 6.mpg	3	B6-3	2	600.03	2019-06-17 16:00:32	Area:Mouse 1 Nose In Social Prox	28	88.32	41.98	44.11	2910.7
23	Trial 6.mpg	3	B6-3	2	600.03	2019-06-17 16:00:32	Area:Mouse 1 Nose In Inanimate Prox	33	72.47	0	0.77	2757.64
23	Trial 6.mpg	3	B6-3	2	600.03	2019-06-17 16:00:32	Mouse 1 sniffing On Social Interaction	34	52.52	43.34	43.98	1794.4
23	Trial 6.mpg	3	B6-3	2	600.03	2019-06-17 16:00:32	Mouse 1 sniffing On Inanimate Interaction	18	30.3	75.51	75.91	1189.89
24	Trial 6.mpg	4	B6-4	2	600.03	2019-06-17 16:00:32	Area:Mouse 1 Center In Inanimate	12	235.77	0	33.03	10776
24	Trial 6.mpg	4	B6-4	2	600.03	2019-06-17 16:00:32	Area:Mouse 1 Center In Social	12	364.26	33.03	51.12	12808
24	Trial 6.mpg	4	B6-4	2	600.03	2019-06-17 16:00:32	Area:Mouse 1 Nose In Inanimate Prox	13	33.3	0	3.44	1272.98
24	Trial 6.mpg	4	B6-4	2	600.03	2019-06-17 16:00:32	Area:Mouse 1 Nose In Social Prox	38	110.64	33.37	42.61	2677.98
24	Trial 6.mpg	4	B6-4	2	600.03	2019-06-17 16:00:32	Mouse 1 sniffing On Inanimate Interaction	11	13.05	53.45	54.82	433.46
24	Trial 6.mpg	4	B6-4	2	600.03	2019-06-17 16:00:32	Mouse 1 sniffing On Social Interaction	29	42.58	33.43	35.5	1566.43
25	Trial 7.mpg	1	B6-5	1	600.03	2019-06-17 16:16:55	Area:Mouse 1 Center In Social	14	227.59	0	7.14	10147
25	Trial 7.mpg	1	B6-5	1	600.03	2019-06-17 16:16:55	Area:Mouse 1 Center In Inanimate	14	372.44	7.14	17.18	15019.2
25	Trial 7.mpg	1	B6-5	1	600.03	2019-06-17 16:16:55	Area:Mouse 1 Nose In Social Prox	14	46.68	142.14	143.94	1977.73
25	Trial 7.mpg	1	B6-5	1	600.03	2019-06-17 16:16:55	Area:Mouse 1 Nose In Inanimate Prox	17	36.54	7.87	9.94	1997.57
25	Trial 7.mpg	1	B6-5	1	600.03	2019-06-17 16:16:55	Mouse 1 sniffing On Social Interaction	18	25.73	142.34	143.74	908.82
25	Trial 7.mpg	1	B6-5	1	600.03	2019-06-17 16:16:55	Mouse 1 sniffing On Inanimate Interaction	15	18.45	8.11	8.74	1203.36
26	Trial 7.mpg	2	B9-1	1	600.03	2019-06-17 16:16:55	Area:Mouse 1 Center In Social	10	283.98	103.6	118.35	12691.6
26	Trial 7.mpg	2	B9-1	1	600.03	2019-06-17 16:16:55	Area:Mouse 1 Center In Inanimate	10	316.05	0	103.6	12303.1
26	Trial 7.mpg	2	B9-1	1	600.03	2019-06-17 16:16:55	Area:Mouse 1 Nose In Social Prox	11	32.4	170.9	176.68	1801.38
26	Trial 7.mpg	2	B9-1	1	600.03	2019-06-17 16:16:55	Area:Mouse 1 Nose In Inanimate Prox	11	43.01	23.72	27.09	2137.3
26	Trial 7.mpg	2	B9-1	1	600.03	2019-06-17 16:16:55	Mouse 1 sniffing On Social Interaction	14	14.45	171.04	172.57	784.7
26	Trial 7.mpg	2	B9-1	1	600.03	2019-06-17 16:16:55	Mouse 1 sniffing On Inanimate Interaction	15	20.09	24.12	25.53	795.47
27	Trial 7.mpg	3	B9-2	1	600.03	2019-06-17 16:16:55	Area:Mouse 1 Center In Social	10	316.78	0	29	9502.13
27	Trial 7.mpg	3	B9-2	1	600.03	2019-06-17 16:16:55	Area:Mouse 1 Center In Inanimate	10	283.25	29	34.67	9040.92
27	Trial 7.mpg	3	B9-2	1	600.03	2019-06-17 16:16:55	Area:Mouse 1 Nose In Social Prox	15	30.36	4.3	6.84	1400.97
27	Trial 7.mpg	3	B9-2	1	600.03	2019-06-17 16:16:55	Area:Mouse 1 Nose In Inanimate Prox	16	25.93	29.83	30.26	1317.98
27	Trial 7.mpg	3	B9-2	1	600.03	2019-06-17 16:16:55	Mouse 1 sniffing On Social Interaction	12	13.35	4.44	6.27	578.85
27	Trial 7.mpg	3	B9-2	1	600.03	2019-06-17 16:16:55	Mouse 1 sniffing On Inanimate Interaction	7	6.44	64	64.46	296.95
28	Trial 7.mpg	4	B9-3	1	600.03	2019-06-17 16:16:55	Area:Mouse 1 Center In Inanimate	14	366.5	0	60.89	19274.2
28	Trial 7.mpg	4	B9-3	1	600.03	2019-06-17 16:16:55	Area:Mouse 1 Center In Social	13	233.53	60.89	73.87	13785.7
28	Trial 7.mpg	4	B9-3	1	600.03	2019-06-17 16:16:55	Area:Mouse 1 Nose In Inanimate Prox	31	72.44	0.63	1.97	3365
28	Trial 7.mpg	4	B9-3	1	600.03	2019-06-17 16:16:55	Area:Mouse 1 Nose In Social Prox	14	35.74	62.83	63.8	2067.32
28	Trial 7.mpg	4	B9-3	1	600.03	2019-06-17 16:16:55	Mouse 1 sniffing On Inanimate Interaction	27	27.53	0.77	1.7	1473.73
28	Trial 7.mpg	4	B9-3	1	600.03	2019-06-17 16:16:55	Mouse 1 sniffing On Social Interaction	16	17.25	63.03	63.66	693.68
29	Trial 8.mpg	1	B6-5	2	600.03	2019-06-17 16:33:21	Area:Mouse 1 Center In Social	8	309.28	49.75	79.45	11023.6
29	Trial 8.mpg	1	B6-5	2	600.03	2019-06-17 16:33:21	Area:Mouse 1 Center In Inanimate	9	290.76	0	49.75	9668.79
29	Trial 8.mpg	1	B6-5	2	600.03	2019-06-17 16:33:21	Area:Mouse 1 Nose In Social Prox	26	86.89	50.08	61.93	2996.2
29	Trial 8.mpg	1	B6-5	2	600.03	2019-06-17 16:33:21	Area:Mouse 1 Nose In Inanimate Prox	18	52.32	28.19	31.93	1814.88
29	Trial 8.mpg	1	B6-5	2	600.03	2019-06-17 16:33:21	Mouse 1 sniffing On Social Interaction	27	47.21	50.18	52.75	1840.72
29	Trial 8.mpg	1	B6-5	2	600.03	2019-06-17 16:33:21	Mouse 1 sniffing On Inanimate Interaction	17	25.29	28.93	31.63	793.93
30	Trial 8.mpg	2	B9-1	2	600.03	2019-06-17 16:33:21	Area:Mouse 1 Center In Social	7	404.14	122.76	157.46	12303.7
30	Trial 8.mpg	2	B9-1	2	600.03	2019-06-17 16:33:21	Area:Mouse 1 Center In Inanimate	7	195.9	0	122.76	3977.68
30	Trial 8.mpg	2	B9-1	2	600.03	2019-06-17 16:33:21	Area:Mouse 1 Nose In Social Prox	24	111.91	123.32	132.3	3545.19
30	Trial 8.mpg	2	B9-1	2	600.03	2019-06-17 16:33:21	Area:Mouse 1 Nose In Inanimate Prox	3	8.07	497.4	501.74	393.16
30	Trial 8.mpg	2	B9-1	2	600.03	2019-06-17 16:33:21	Mouse 1 sniffing On Social Interaction	38	64.9	123.49	126.86	2029.77
30	Trial 8.mpg	2	B9-1	2	600.03	2019-06-17 16:33:21	Mouse 1 sniffing On Inanimate Interaction	2	5.17	497.53	500.47	326.78
31	Trial 8.mpg	3	B9-2	2	600.03	2019-06-17 16:33:21	Area:Mouse 1 Center In Social	6	336.04	30.43	101.37	9651.58
31	Trial 8.mpg	3	B9-2	2	600.03	2019-06-17 16:33:21	Area:Mouse 1 Center In Inanimate	7	264	0	30.43	7923.41
31	Trial 8.mpg	3	B9-2	2	600.03	2019-06-17 16:33:21	Area:Mouse 1 Nose In Social Prox	18	89.56	30.6	48.65	2814.52
31	Trial 8.mpg	3	B9-2	2	600.03	2019-06-17 16:33:21	Area:Mouse 1 Nose In Inanimate Prox	15	72.17	3.17	24.09	1843.4
31	Trial 8.mpg	3	B9-2	2	600.03	2019-06-17 16:33:21	Mouse 1 sniffing On Social Interaction	25	39.47	30.73	32.53	1686.64
31	Trial 8.mpg	3	B9-2	2	600.03	2019-06-17 16:33:21	Mouse 1 sniffing On Inanimate Interaction	15	16.05	6.01	7.51	356.85
32	Trial 8.mpg	4	B9-3	2	600.03	2019-06-17 16:33:21	Area:Mouse 1 Center In Inanimate	15	264.73	0	28.29	15073.8
32	Trial 8.mpg	4	B9-3	2	600.03	2019-06-17 16:33:21	Area:Mouse 1 Center In Social	15	335.3	28.29	49.35	15376.6
32	Trial 8.mpg	4	B9-3	2	600.03	2019-06-17 16:33:21	Area:Mouse 1 Nose In Inanimate Prox	21	36.64	3.34	9.01	2091.87
32	Trial 8.mpg	4	B9-3	2	600.03	2019-06-17 16:33:21	Area:Mouse 1 Nose In Social Prox	29	101.67	28.76	33.9	3131.26
32	Trial 8.mpg	4	B9-3	2	600.03	2019-06-17 16:33:21	Mouse 1 sniffing On Inanimate Interaction	17	15.88	5.27	5.57	910.94
32	Trial 8.mpg	4	B9-3	2	600.03	2019-06-17 16:33:21	Mouse 1 sniffing On Social Interaction	28	51.45	28.86	33.63	1780.58
33	Trial 9.mpg	1	B9-4	1	600.03	2019-06-17 16:49:46	Area:Mouse 1 Center In Social	16	289.79	13.15	21.32	16740.3
33	Trial 9.mpg	1	B9-4	1	600.03	2019-06-17 16:49:46	Area:Mouse 1 Center In Inanimate	17	310.24	0	13.15	19855.2
33	Trial 9.mpg	1	B9-4	1	600.03	2019-06-17 16:49:46	Area:Mouse 1 Nose In Social Prox	20	45.18	16.25	19.79	2699.28
33	Trial 9.mpg	1	B9-4	1	600.03	2019-06-17 16:49:46	Area:Mouse 1 Nose In Inanimate Prox	21	49.92	22.76	25.33	2724.59
33	Trial 9.mpg	1	B9-4	1	600.03	2019-06-17 16:49:46	Mouse 1 sniffing On Social Interaction	14	18.08	17.52	19.65	1116.36
33	Trial 9.mpg	1	B9-4	1	600.03	2019-06-17 16:49:46	Mouse 1 sniffing On Inanimate Interaction	20	27.96	22.99	24.06	1445.03
34	Trial 9.mpg	2	B9-5	1	600.03	2019-06-17 16:49:46	Area:Mouse 1 Center In Social	9	145.41	33.33	50.78	7544.58
34	Trial 9.mpg	2	B9-5	1	600.03	2019-06-17 16:49:46	Area:Mouse 1 Center In Inanimate	10	454.62	0	33.33	17287.6
34	Trial 9.mpg	2	B9-5	1	600.03	2019-06-17 16:49:46	Area:Mouse 1 Nose In Social Prox	12	13.71	45.45	45.85	656.3
34	Trial 9.mpg	2	B9-5	1	600.03	2019-06-17 16:49:46	Area:Mouse 1 Nose In Inanimate Prox	16	38.37	8.17	9.04	2221.42
34	Trial 9.mpg	2	B9-5	1	600.03	2019-06-17 16:49:46	Mouse 1 sniffing On Social Interaction	5	4.87	46.68	47.11	257.18
34	Trial 9.mpg	2	B9-5	1	600.03	2019-06-17 16:49:46	Mouse 1 sniffing On Inanimate Interaction	19	18.45	8.24	8.74	1021.33
35	Trial 9.mpg	3	B10-1	1	600.03	2019-06-17 16:49:46	Area:Mouse 1 Center In Social	14	248.38	64.9	70.1	16960.1
35	Trial 9.mpg	3	B10-1	1	600.03	2019-06-17 16:49:46	Area:Mouse 1 Center In Inanimate	14	351.65	0	64.9	21578.8
35	Trial 9.mpg	3	B10-1	1	600.03	2019-06-17 16:49:46	Area:Mouse 1 Nose In Social Prox	24	57.26	90.92	91.93	3656.58
35	Trial 9.mpg	3	B10-1	1	600.03	2019-06-17 16:49:46	Area:Mouse 1 Nose In Inanimate Prox	29	71.67	0	1.67	3712.91
35	Trial 9.mpg	3	B10-1	1	600.03	2019-06-17 16:49:46	Mouse 1 sniffing On Social Interaction	22	26.09	99.67	100.17	1563.27
35	Trial 9.mpg	3	B10-1	1	600.03	2019-06-17 16:49:46	Mouse 1 sniffing On Inanimate Interaction	21	24.76	0.3	1.33	1369.45
36	Trial 9.mpg	4	B10-2	1	600.03	2019-06-17 16:49:46	Area:Mouse 1 Center In Inanimate	21	361.59	5.11	19.32	20769.4
36	Trial 9.mpg	4	B10-2	1	600.03	2019-06-17 16:49:46	Area:Mouse 1 Center In Social	21	238.44	0	5.11	15268.4
36	Trial 9.mpg	4	B10-2	1	600.03	2019-06-17 16:49:46	Area:Mouse 1 Nose In Inanimate Prox	21	45.38	7.27	9.84	2350.94
36	Trial 9.mpg	4	B10-2	1	600.03	2019-06-17 16:49:46	Area:Mouse 1 Nose In Social Prox	20	64.73	20.72	22.02	3142.46
36	Trial 9.mpg	4	B10-2	1	600.03	2019-06-17 16:49:46	Mouse 1 sniffing On Inanimate Interaction	18	23.79	7.47	7.81	993.49
36	Trial 9.mpg	4	B10-2	1	600.03	2019-06-17 16:49:46	Mouse 1 sniffing On Social Interaction	28	36.9	20.79	21.42	1669.53
37	Trial 10.mpg	1	B9-4	2	600.03	2019-06-17 17:06:13	Area:Mouse 1 Center In Social	5	407.91	98.13	182.38	10595.6
37	Trial 10.mpg	1	B9-4	2	600.03	2019-06-17 17:06:13	Area:Mouse 1 Center In Inanimate	5	192.13	0	98.13	6170.5
37	Trial 10.mpg	1	B9-4	2	600.03	2019-06-17 17:06:13	Area:Mouse 1 Nose In Social Prox	18	100.37	98.8	106.71	2792.25
37	Trial 10.mpg	1	B9-4	2	600.03	2019-06-17 17:06:13	Area:Mouse 1 Nose In Inanimate Prox	11	83.15	0	42.28	1395.88
37	Trial 10.mpg	1	B9-4	2	600.03	2019-06-17 17:06:13	Mouse 1 sniffing On Social Interaction	36	45.05	100.3	103.54	1155.14
37	Trial 10.mpg	1	B9-4	2	600.03	2019-06-17 17:06:13	Mouse 1 sniffing On Inanimate Interaction	9	18.05	71.27	72.61	613.9
38	Trial 10.mpg	2	B9-5	2	600.03	2019-06-17 17:06:13	Area:Mouse 1 Center In Social	9	307.91	27.46	64.86	10341.1
38	Trial 10.mpg	2	B9-5	2	600.03	2019-06-17 17:06:13	Area:Mouse 1 Center In Inanimate	10	292.13	0	27.46	11072.3
38	Trial 10.mpg	2	B9-5	2	600.03	2019-06-17 17:06:13	Area:Mouse 1 Nose In Social Prox	18	66.5	27.89	39.91	2567.82
38	Trial 10.mpg	2	B9-5	2	600.03	2019-06-17 17:06:13	Area:Mouse 1 Nose In Inanimate Prox	22	47.58	0.13	0.43	1776.34
38	Trial 10.mpg	2	B9-5	2	600.03	2019-06-17 17:06:13	Mouse 1 sniffing On Social Interaction	22	34.47	27.96	29.9	1496.65
38	Trial 10.mpg	2	B9-5	2	600.03	2019-06-17 17:06:13	Mouse 1 sniffing On Inanimate Interaction	15	14.71	13.15	13.81	786.43
39	Trial 10.mpg	3	B10-1	2	600.03	2019-06-17 17:06:13	Area:Mouse 1 Center In Social	11	351.38	35.54	71.07	15986
39	Trial 10.mpg	3	B10-1	2	600.03	2019-06-17 17:06:13	Area:Mouse 1 Center In Inanimate	11	248.65	0	35.54	13165.9
39	Trial 10.mpg	3	B10-1	2	600.03	2019-06-17 17:06:13	Area:Mouse 1 Nose In Social Prox	34	108.68	42.34	48.52	3943.29
39	Trial 10.mpg	3	B10-1	2	600.03	2019-06-17 17:06:13	Area:Mouse 1 Nose In Inanimate Prox	25	62.06	7.07	11.58	3060.05
39	Trial 10.mpg	3	B10-1	2	600.03	2019-06-17 17:06:13	Mouse 1 sniffing On Social Interaction	37	57.02	42.44	48.35	2545.39
39	Trial 10.mpg	3	B10-1	2	600.03	2019-06-17 17:06:13	Mouse 1 sniffing On Inanimate Interaction	20	23.96	14.35	16.72	959.73
40	Trial 10.mpg	4	B10-2	2	600.03	2019-06-17 17:06:13	Area:Mouse 1 Center In Inanimate	13	296.8	0	105.61	13388.1
40	Trial 10.mpg	4	B10-2	2	600.03	2019-06-17 17:06:13	Area:Mouse 1 Center In Social	12	303.24	105.61	130.5	13951.6
40	Trial 10.mpg	4	B10-2	2	600.03	2019-06-17 17:06:13	Area:Mouse 1 Nose In Inanimate Prox	14	35.5	77.44	78.81	1743.62
40	Trial 10.mpg	4	B10-2	2	600.03	2019-06-17 17:06:13	Area:Mouse 1 Nose In Social Prox	33	110.68	105.81	119.12	3983.4
40	Trial 10.mpg	4	B10-2	2	600.03	2019-06-17 17:06:13	Mouse 1 sniffing On Inanimate Interaction	14	17.98	77.48	78.11	795.27
40	Trial 10.mpg	4	B10-2	2	600.03	2019-06-17 17:06:13	Mouse 1 sniffing On Social Interaction	39	72.01	105.97	109.31	2661.98
41	Trial 11.mpg	1	B10-3	1	600.03	2019-06-17 17:22:30	Area:Mouse 1 Center In Social	13	221.42	74.17	104.17	11450.6
41	Trial 11.mpg	1	B10-3	1	600.03	2019-06-17 17:22:30	Area:Mouse 1 Center In Inanimate	13	378.61	0	74.17	15362.2
41	Trial 11.mpg	1	B10-3	1	600.03	2019-06-17 17:22:30	Area:Mouse 1 Nose In Social Prox	16	45.51	78.51	80.95	1828.38
41	Trial 11.mpg	1	B10-3	1	600.03	2019-06-17 17:22:30	Area:Mouse 1 Nose In Inanimate Prox	18	57.89	1.3	3	2366.49
41	Trial 11.mpg	1	B10-3	1	600.03	2019-06-17 17:22:30	Mouse 1 sniffing On Social Interaction	21	24.32	78.65	79.78	1051.68
41	Trial 11.mpg	1	B10-3	1	600.03	2019-06-17 17:22:30	Mouse 1 sniffing On Inanimate Interaction	19	18.18	2.07	2.44	856.17
42	Trial 11.mpg	2	B10-4	1	600.03	2019-06-17 17:22:30	Area:Mouse 1 Center In Social	8	185.45	17.15	28.03	9730.05
42	Trial 11.mpg	2	B10-4	1	600.03	2019-06-17 17:22:30	Area:Mouse 1 Center In Inanimate	9	414.58	0	17.15	16085
42	Trial 11.mpg	2	B10-4	1	600.03	2019-06-17 17:22:30	Area:Mouse 1 Nose In Social Prox	16	37.44	17.58	19.42	2211.12
42	Trial 11.mpg	2	B10-4	1	600.03	2019-06-17 17:22:30	Area:Mouse 1 Nose In Inanimate Prox	26	97.1	0	0.77	4200.85
42	Trial 11.mpg	2	B10-4	1	600.03	2019-06-17 17:22:30	Mouse 1 sniffing On Social Interaction	12	13.11	58.73	60.96	677.75
42	Trial 11.mpg	2	B10-4	1	600.03	2019-06-17 17:22:30	Mouse 1 sniffing On Inanimate Interaction	37	40.14	0.2	0.7	1751.89
43	Trial 11.mpg	3	B10-5	1	600.03	2019-06-17 17:22:30	Area:Mouse 1 Center In Social	18	263.13	14.91	24.89	16687.5
43	Trial 11.mpg	3	B10-5	1	600.03	2019-06-17 17:22:30	Area:Mouse 1 Center In Inanimate	19	336.9	0	14.91	22397.9
43	Trial 11.mpg	3	B10-5	1	600.03	2019-06-17 17:22:30	Area:Mouse 1 Nose In Social Prox	22	59.73	18.49	20.52	3206.12
43	Trial 11.mpg	3	B10-5	1	600.03	2019-06-17 17:22:30	Area:Mouse 1 Nose In Inanimate Prox	32	67.8	1.13	2.94	3881.54
43	Trial 11.mpg	3	B10-5	1	600.03	2019-06-17 17:22:30	Mouse 1 sniffing On Social Interaction	23	23.99	18.55	19.45	1611.02
43	Trial 11.mpg	3	B10-5	1	600.03	2019-06-17 17:22:30	Mouse 1 sniffing On Inanimate Interaction	23	25.26	1.27	1.77	1574.28
44	Trial 11.mpg	4		1	597.16	2019-06-17 17:22:30	Area:Mouse 1 Center In Inanimate	2	24.06	73.27	91.96	2740.57
44	Trial 11.mpg	4		1	597.16	2019-06-17 17:22:30	Area:Mouse 1 Center In Social	3	573.11	0	76.14	6647.29
44	Trial 11.mpg	4		1	597.16	2019-06-17 17:22:30	Area:Mouse 1 Nose In Inanimate Prox	8	1.53	74.07	77.01	145.37
44	Trial 11.mpg	4		1	597.16	2019-06-17 17:22:30	Area:Mouse 1 Nose In Social Prox	13	21.29	0	3.54	1038.38
44	Trial 11.mpg	4		1	597.16	2019-06-17 17:22:30	Mouse 1 sniffing On Inanimate Interaction	0	0			0
44	Trial 11.mpg	4		1	597.16	2019-06-17 17:22:30	Mouse 1 sniffing On Social Interaction	0	0			0
45	Trial 12.mpg	1	B10-3	2	600.03	2019-06-17 17:38:36	Area:Mouse 1 Center In Social	6	279.45	196.33	247.88	8111.34
45	Trial 12.mpg	1	B10-3	2	600.03	2019-06-17 17:38:36	Area:Mouse 1 Center In Inanimate	6	320.59	0	196.33	6791.97
45	Trial 12.mpg	1	B10-3	2	600.03	2019-06-17 17:38:36	Area:Mouse 1 Nose In Social Prox	21	89.12	196.8	212.01	2115.35
45	Trial 12.mpg	1	B10-3	2	600.03	2019-06-17 17:38:36	Area:Mouse 1 Nose In Inanimate Prox	13	42.88	145.41	156.46	1185.35
45	Trial 12.mpg	1	B10-3	2	600.03	2019-06-17 17:38:36	Mouse 1 sniffing On Social Interaction	27	49.98	197.03	197.4	1230.1
45	Trial 12.mpg	1	B10-3	2	600.03	2019-06-17 17:38:36	Mouse 1 sniffing On Inanimate Interaction	7	14.35	145.48	149.78	522.94
46	Trial 12.mpg	2	B10-4	2	600.03	2019-06-17 17:38:36	Area:Mouse 1 Center In Social	7	240.34	141.07	177.91	9699.34
46	Trial 12.mpg	2	B10-4	2	600.03	2019-06-17 17:38:36	Area:Mouse 1 Center In Inanimate	8	359.69	0	141.07	10648
46	Trial 12.mpg	2	B10-4	2	600.03	2019-06-17 17:38:36	Area:Mouse 1 Nose In Social Prox	23	111.75	141.31	170.1	3365.08
46	Trial 12.mpg	2	B10-4	2	600.03	2019-06-17 17:38:36	Area:Mouse 1 Nose In Inanimate Prox	35	132.13	25.19	43.81	2319.69
46	Trial 12.mpg	2	B10-4	2	600.03	2019-06-17 17:38:36	Mouse 1 sniffing On Social Interaction	33	60.69	141.37	146.25	1581.9
46	Trial 12.mpg	2	B10-4	2	600.03	2019-06-17 17:38:36	Mouse 1 sniffing On Inanimate Interaction	27	21.45	25.33	25.63	905.52
47	Trial 12.mpg	3	B10-5	2	600.03	2019-06-17 17:38:36	Area:Mouse 1 Center In Social	17	328.6	19.62	22.36	14411.7
47	Trial 12.mpg	3	B10-5	2	600.03	2019-06-17 17:38:36	Area:Mouse 1 Center In Inanimate	17	271.44	0	19.62	14279
47	Trial 12.mpg	3	B10-5	2	600.03	2019-06-17 17:38:36	Area:Mouse 1 Nose In Social Prox	28	76.88	24.46	33.8	3206.3
47	Trial 12.mpg	3	B10-5	2	600.03	2019-06-17 17:38:36	Area:Mouse 1 Nose In Inanimate Prox	21	46.31	9.61	12.81	1842.65
47	Trial 12.mpg	3	B10-5	2	600.03	2019-06-17 17:38:36	Mouse 1 sniffing On Social Interaction	17	23.56	24.59	25.09	1291.74
47	Trial 12.mpg	3	B10-5	2	600.03	2019-06-17 17:38:36	Mouse 1 sniffing On Inanimate Interaction	11	16.58	10.68	12.58	590.98
48	Trial 12.mpg	4		2	606.17	2019-06-17 17:38:36	Area:Mouse 1 Center In Inanimate	0	0			0
48	Trial 12.mpg	4		2	606.17	2019-06-17 17:38:36	Area:Mouse 1 Center In Social	0	0			0
48	Trial 12.mpg	4		2	606.17	2019-06-17 17:38:36	Area:Mouse 1 Nose In Inanimate Prox	0	0			0
48	Trial 12.mpg	4		2	606.17	2019-06-17 17:38:36	Area:Mouse 1 Nose In Social Prox	0	0			0
48	Trial 12.mpg	4		2	606.17	2019-06-17 17:38:36	Mouse 1 sniffing On Inanimate Interaction	0	0			0
48	Trial 12.mpg	4		2	606.17	2019-06-17 17:38:36	Mouse 1 sniffing On Social Interaction	0	0			0
49	Trial 13.mpg	1	B1-1	1	600.03	2019-06-17 17:54:56	Area:Mouse 1 Center In Social	11	232.7	39.91	45.81	10475.1
49	Trial 13.mpg	1	B1-1	1	600.03	2019-06-17 17:54:56	Area:Mouse 1 Center In Inanimate	12	367.33	0	39.91	14600.9
49	Trial 13.mpg	1	B1-1	1	600.03	2019-06-17 17:54:56	Area:Mouse 1 Nose In Social Prox	19	49.65	98.3	100.17	2063.42
49	Trial 13.mpg	1	B1-1	1	600.03	2019-06-17 17:54:56	Area:Mouse 1 Nose In Inanimate Prox	16	48.05	5.21	7.27	1872.99
49	Trial 13.mpg	1	B1-1	1	600.03	2019-06-17 17:54:56	Mouse 1 sniffing On Social Interaction	16	23.06	98.47	98.83	897.12
49	Trial 13.mpg	1	B1-1	1	600.03	2019-06-17 17:54:56	Mouse 1 sniffing On Inanimate Interaction	19	20.22	5.61	6.11	814.11
50	Trial 13.mpg	2	B1-2	1	600.03	2019-06-17 17:54:56	Area:Mouse 1 Center In Social	15	362.06	0	10.28	15468
50	Trial 13.mpg	2	B1-2	1	600.03	2019-06-17 17:54:56	Area:Mouse 1 Center In Inanimate	14	237.97	10.28	15.92	14472.9
50	Trial 13.mpg	2	B1-2	1	600.03	2019-06-17 17:54:56	Area:Mouse 1 Nose In Social Prox	18	47.48	18.75	21.76	2134.59
50	Trial 13.mpg	2	B1-2	1	600.03	2019-06-17 17:54:56	Area:Mouse 1 Nose In Inanimate Prox	25	58.63	85.52	86.99	3024.68
50	Trial 13.mpg	2	B1-2	1	600.03	2019-06-17 17:54:56	Mouse 1 sniffing On Social Interaction	17	16.08	18.92	19.42	645.03
50	Trial 13.mpg	2	B1-2	1	600.03	2019-06-17 17:54:56	Mouse 1 sniffing On Inanimate Interaction	24	27.63	85.69	86.52	1356.8
51	Trial 13.mpg	3	B1-3	1	600.03	2019-06-17 17:54:56	Area:Mouse 1 Center In Social	16	203.8	6.87	10.24	14329.8
51	Trial 13.mpg	3	B1-3	1	600.03	2019-06-17 17:54:56	Area:Mouse 1 Center In Inanimate	16	396.23	0	6.87	20072
51	Trial 13.mpg	3	B1-3	1	600.03	2019-06-17 17:54:56	Area:Mouse 1 Nose In Social Prox	16	45.01	140.64	141.04	2359.53
51	Trial 13.mpg	3	B1-3	1	600.03	2019-06-17 17:54:56	Area:Mouse 1 Nose In Inanimate Prox	24	53.82	109.08	111.58	3273.2
51	Trial 13.mpg	3	B1-3	1	600.03	2019-06-17 17:54:56	Mouse 1 sniffing On Social Interaction	19	24.19	142.81	144.54	1228.03
51	Trial 13.mpg	3	B1-3	1	600.03	2019-06-17 17:54:56	Mouse 1 sniffing On Inanimate Interaction	19	19.49	109.24	110.84	1382.74
52	Trial 13.mpg	4	B1-4	1	600.03	2019-06-17 17:54:56	Area:Mouse 1 Center In Inanimate	15	253.39	0	12.61	12429.6
52	Trial 13.mpg	4	B1-4	1	600.03	2019-06-17 17:54:56	Area:Mouse 1 Center In Social	15	346.65	12.61	24.29	12988.7
52	Trial 13.mpg	4	B1-4	1	600.03	2019-06-17 17:54:56	Area:Mouse 1 Nose In Inanimate Prox	21	45.88	0.3	2.9	2122.3
52	Trial 13.mpg	4	B1-4	1	600.03	2019-06-17 17:54:56	Area:Mouse 1 Nose In Social Prox	17	56.92	75.01	75.91	3114.11
52	Trial 13.mpg	4	B1-4	1	600.03	2019-06-17 17:54:56	Mouse 1 sniffing On Inanimate Interaction	19	20.32	0.47	1.74	890.3
52	Trial 13.mpg	4	B1-4	1	600.03	2019-06-17 17:54:56	Mouse 1 sniffing On Social Interaction	23	26.03	75.28	75.71	1260
53	Trial 14.mpg	1	B1-1	2	600.03	2019-06-17 18:11:18	Area:Mouse 1 Center In Social	7	297.8	19.99	83.98	9186.63
53	Trial 14.mpg	1	B1-1	2	600.03	2019-06-17 18:11:18	Area:Mouse 1 Center In Inanimate	8	302.24	0	19.99	9698.01
53	Trial 14.mpg	1	B1-1	2	600.03	2019-06-17 18:11:18	Area:Mouse 1 Nose In Social Prox	18	123.22	21.96	42.48	2476.48
53	Trial 14.mpg	1	B1-1	2	600.03	2019-06-17 18:11:18	Area:Mouse 1 Nose In Inanimate Prox	16	83.22	2.8	6.41	1967.5
53	Trial 14.mpg	1	B1-1	2	600.03	2019-06-17 18:11:18	Mouse 1 sniffing On Social Interaction	24	47.61	22.92	25.29	1001.7
53	Trial 14.mpg	1	B1-1	2	600.03	2019-06-17 18:11:18	Mouse 1 sniffing On Inanimate Interaction	17	29.76	8.61	10.48	630.32
54	Trial 14.mpg	2	B1-2	2	600.03	2019-06-17 18:11:18	Area:Mouse 1 Center In Social	12	307.14	0	58.59	14094
54	Trial 14.mpg	2	B1-2	2	600.03	2019-06-17 18:11:18	Area:Mouse 1 Center In Inanimate	11	292.89	58.59	82.82	14362.2
54	Trial 14.mpg	2	B1-2	2	600.03	2019-06-17 18:11:18	Area:Mouse 1 Nose In Social Prox	27	89.59	0	10.01	2594.06
54	Trial 14.mpg	2	B1-2	2	600.03	2019-06-17 18:11:18	Area:Mouse 1 Nose In Inanimate Prox	23	65.13	60.53	63.33	3460.06
54	Trial 14.mpg	2	B1-2	2	600.03	2019-06-17 18:11:18	Mouse 1 sniffing On Social Interaction	20	40.27	0	8.44	943.93
54	Trial 14.mpg	2	B1-2	2	600.03	2019-06-17 18:11:18	Mouse 1 sniffing On Inanimate Interaction	24	27.66	61.23	63.13	1470.13
55	Trial 14.mpg	3	B1-3	2	600.03	2019-06-17 18:11:18	Area:Mouse 1 Center In Social	11	308.04	30.13	58.43	16191.4
55	Trial 14.mpg	3	B1-3	2	600.03	2019-06-17 18:11:18	Area:Mouse 1 Center In Inanimate	12	291.99	0	30.13	14972
55	Trial 14.mpg	3	B1-3	2	600.03	2019-06-17 18:11:18	Area:Mouse 1 Nose In Social Prox	23	129.23	31.06	44.34	4901.28
55	Trial 14.mpg	3	B1-3	2	600.03	2019-06-17 18:11:18	Area:Mouse 1 Nose In Inanimate Prox	38	103.77	16.72	19.75	4247.24
55	Trial 14.mpg	3	B1-3	2	600.03	2019-06-17 18:11:18	Mouse 1 sniffing On Social Interaction	38	72.44	31.13	35.34	2500.27
55	Trial 14.mpg	3	B1-3	2	600.03	2019-06-17 18:11:18	Mouse 1 sniffing On Inanimate Interaction	26	27.19	16.82	19.35	1602.45
56	Trial 14.mpg	4	B1-4	2	600.03	2019-06-17 18:11:18	Area:Mouse 1 Center In Inanimate	16	230.4	0	66.1	11844
56	Trial 14.mpg	4	B1-4	2	600.03	2019-06-17 18:11:18	Area:Mouse 1 Center In Social	15	369.64	66.1	113.21	14744.8
56	Trial 14.mpg	4	B1-4	2	600.03	2019-06-17 18:11:18	Area:Mouse 1 Nose In Inanimate Prox	13	59.86	26.66	27.89	1973.57
56	Trial 14.mpg	4	B1-4	2	600.03	2019-06-17 18:11:18	Area:Mouse 1 Nose In Social Prox	28	138.51	66.37	71.67	4865.13
56	Trial 14.mpg	4	B1-4	2	600.03	2019-06-17 18:11:18	Mouse 1 sniffing On Inanimate Interaction	17	20.85	27.39	27.79	886.3
56	Trial 14.mpg	4	B1-4	2	600.03	2019-06-17 18:11:18	Mouse 1 sniffing On Social Interaction	41	67.23	67.93	70.2	2580.72
57	Trial 15.mpg	1	B1-5	1	600.03	2019-06-17 18:27:37	Area:Mouse 1 Center In Social	26	326.59	0	4.27	23071.5
57	Trial 15.mpg	1	B1-5	1	600.03	2019-06-17 18:27:37	Area:Mouse 1 Center In Inanimate	25	273.44	4.27	17.25	20884.1
57	Trial 15.mpg	1	B1-5	1	600.03	2019-06-17 18:27:37	Area:Mouse 1 Nose In Social Prox	31	74.51	0	0.9	4311.44
57	Trial 15.mpg	1	B1-5	1	600.03	2019-06-17 18:27:37	Area:Mouse 1 Nose In Inanimate Prox	19	43.98	10.61	12.05	3120.4
57	Trial 15.mpg	1	B1-5	1	600.03	2019-06-17 18:27:37	Mouse 1 sniffing On Social Interaction	26	33.1	0	0.77	1752.16
57	Trial 15.mpg	1	B1-5	1	600.03	2019-06-17 18:27:37	Mouse 1 sniffing On Inanimate Interaction	17	20.05	10.74	11.88	1258.1
58	Trial 15.mpg	2	B2-1	1	600.03	2019-06-17 18:27:37	Area:Mouse 1 Center In Social	11	229.26	139.47	159.89	12794.8
58	Trial 15.mpg	2	B2-1	1	600.03	2019-06-17 18:27:37	Area:Mouse 1 Center In Inanimate	11	370.77	0	139.47	12222.7
58	Trial 15.mpg	2	B2-1	1	600.03	2019-06-17 18:27:37	Area:Mouse 1 Nose In Social Prox	15	32.87	145.35	146.01	1708
58	Trial 15.mpg	2	B2-1	1	600.03	2019-06-17 18:27:37	Area:Mouse 1 Nose In Inanimate Prox	13	36	37.57	39.44	1827.31
58	Trial 15.mpg	2	B2-1	1	600.03	2019-06-17 18:27:37	Mouse 1 sniffing On Social Interaction	17	16.82	221.65	222.46	797.57
58	Trial 15.mpg	2	B2-1	1	600.03	2019-06-17 18:27:37	Mouse 1 sniffing On Inanimate Interaction	12	20.32	134.7	136.4	963.83
59	Trial 15.mpg	3	B2-2	1	600.03	2019-06-17 18:27:37	Area:Mouse 1 Center In Social	5	188.79	264.2	354.09	10393.5
59	Trial 15.mpg	3	B2-2	1	600.03	2019-06-17 18:27:37	Area:Mouse 1 Center In Inanimate	6	411.24	0	264.2	16391.6
59	Trial 15.mpg	3	B2-2	1	600.03	2019-06-17 18:27:37	Area:Mouse 1 Nose In Social Prox	14	29.23	264.43	264.76	1516.64
59	Trial 15.mpg	3	B2-2	1	600.03	2019-06-17 18:27:37	Area:Mouse 1 Nose In Inanimate Prox	28	48.92	1.37	3.14	2495.92
59	Trial 15.mpg	3	B2-2	1	600.03	2019-06-17 18:27:37	Mouse 1 sniffing On Social Interaction	16	13.91	265.27	265.83	821.38
59	Trial 15.mpg	3	B2-2	1	600.03	2019-06-17 18:27:37	Mouse 1 sniffing On Inanimate Interaction	22	20.62	1.53	1.87	895.42
60	Trial 15.mpg	4	B2-3	1	600.03	2019-06-17 18:27:37	Area:Mouse 1 Center In Inanimate	15	373.57	0	96.76	17242
60	Trial 15.mpg	4	B2-3	1	600.03	2019-06-17 18:27:37	Area:Mouse 1 Center In Social	15	226.46	96.76	116.75	14053.1
60	Trial 15.mpg	4	B2-3	1	600.03	2019-06-17 18:27:37	Area:Mouse 1 Nose In Inanimate Prox	32	58.09	4.4	6.24	1921.99
60	Trial 15.mpg	4	B2-3	1	600.03	2019-06-17 18:27:37	Area:Mouse 1 Nose In Social Prox	17	36.77	107.34	108.34	1688.74
60	Trial 15.mpg	4	B2-3	1	600.03	2019-06-17 18:27:37	Mouse 1 sniffing On Inanimate Interaction	14	19.69	4.54	5.61	867.03
60	Trial 15.mpg	4	B2-3	1	600.03	2019-06-17 18:27:37	Mouse 1 sniffing On Social Interaction	16	24.22	107.44	108.27	1075.73
61	Trial 16.mpg	1	B1-5	2	600.03	2019-06-17 18:43:57	Area:Mouse 1 Center In Social	15	320.82	0	3.24	15056.8
61	Trial 16.mpg	1	B1-5	2	600.03	2019-06-17 18:43:57	Area:Mouse 1 Center In Inanimate	15	279.21	3.24	5.41	16639.6
61	Trial 16.mpg	1	B1-5	2	600.03	2019-06-17 18:43:57	Area:Mouse 1 Nose In Social Prox	31	81.85	0	0.23	3191.28
61	Trial 16.mpg	1	B1-5	2	600.03	2019-06-17 18:43:57	Area:Mouse 1 Nose In Inanimate Prox	24	99.6	48.92	51.65	3690.12
61	Trial 16.mpg	1	B1-5	2	600.03	2019-06-17 18:43:57	Mouse 1 sniffing On Social Interaction	29	47.35	6.97	7.87	1718.94
61	Trial 16.mpg	1	B1-5	2	600.03	2019-06-17 18:43:57	Mouse 1 sniffing On Inanimate Interaction	32	42.38	49.05	49.98	1353.22
62	Trial 16.mpg	2	B2-1	2	600.03	2019-06-17 18:43:57	Area:Mouse 1 Center In Social	11	368.23	51.05	82.55	12346.2
62	Trial 16.mpg	2	B2-1	2	600.03	2019-06-17 18:43:57	Area:Mouse 1 Center In Inanimate	12	231.8	0	51.05	9303.66
62	Trial 16.mpg	2	B2-1	2	600.03	2019-06-17 18:43:57	Area:Mouse 1 Nose In Social Prox	52	126.26	51.92	63.16	3428.19
62	Trial 16.mpg	2	B2-1	2	600.03	2019-06-17 18:43:57	Area:Mouse 1 Nose In Inanimate Prox	19	48.18	0	3.64	1498.09
62	Trial 16.mpg	2	B2-1	2	600.03	2019-06-17 18:43:57	Mouse 1 sniffing On Social Interaction	35	64.36	52.02	57.49	1707.58
62	Trial 16.mpg	2	B2-1	2	600.03	2019-06-17 18:43:57	Mouse 1 sniffing On Inanimate Interaction	11	13.98	7.17	7.47	432.54
63	Trial 16.mpg	3	B2-2	2	600.03	2019-06-17 18:43:57	Area:Mouse 1 Center In Social	9	278.04	0	80.81	9360.75
63	Trial 16.mpg	3	B2-2	2	600.03	2019-06-17 18:43:57	Area:Mouse 1 Center In Inanimate	8	321.99	80.81	87.69	14202.6
63	Trial 16.mpg	3	B2-2	2	600.03	2019-06-17 18:43:57	Area:Mouse 1 Nose In Social Prox	23	65.43	4.27	19.75	2176.21
63	Trial 16.mpg	3	B2-2	2	600.03	2019-06-17 18:43:57	Area:Mouse 1 Nose In Inanimate Prox	20	51.55	81.31	84.82	2640.51
63	Trial 16.mpg	3	B2-2	2	600.03	2019-06-17 18:43:57	Mouse 1 sniffing On Social Interaction	21	35.3	7.21	12.18	1125.01
63	Trial 16.mpg	3	B2-2	2	600.03	2019-06-17 18:43:57	Mouse 1 sniffing On Inanimate Interaction	12	21.92	81.48	84.68	1098.57
64	Trial 16.mpg	4	B2-3	2	600.03	2019-06-17 18:43:57	Area:Mouse 1 Center In Inanimate	14	243.91	0	18.28	12709.2
64	Trial 16.mpg	4	B2-3	2	600.03	2019-06-17 18:43:57	Area:Mouse 1 Center In Social	14	356.12	18.28	56.66	13234.7
64	Trial 16.mpg	4	B2-3	2	600.03	2019-06-17 18:43:57	Area:Mouse 1 Nose In Inanimate Prox	23	76.81	0	14.05	3127.2
64	Trial 16.mpg	4	B2-3	2	600.03	2019-06-17 18:43:57	Area:Mouse 1 Nose In Social Prox	25	74.37	19.62	22.16	2380.63
64	Trial 16.mpg	4	B2-3	2	600.03	2019-06-17 18:43:57	Mouse 1 sniffing On Inanimate Interaction	30	39.61	8.04	11.88	1746.25
64	Trial 16.mpg	4	B2-3	2	600.03	2019-06-17 18:43:57	Mouse 1 sniffing On Social Interaction	26	41.78	19.72	21.52	1402.64
65	Trial 17.mpg	1	B2-4	1	600.03	2019-06-17 19:00:09	Area:Mouse 1 Center In Social	15	282.68	4.64	19.09	16531.5
65	Trial 17.mpg	1	B2-4	1	600.03	2019-06-17 19:00:09	Area:Mouse 1 Center In Inanimate	16	317.35	0	4.64	19675.7
65	Trial 17.mpg	1	B2-4	1	600.03	2019-06-17 19:00:09	Area:Mouse 1 Nose In Social Prox	16	42.04	7.84	8.84	2434.44
65	Trial 17.mpg	1	B2-4	1	600.03	2019-06-17 19:00:09	Area:Mouse 1 Nose In Inanimate Prox	24	49.92	0.13	2.14	2679.82
65	Trial 17.mpg	1	B2-4	1	600.03	2019-06-17 19:00:09	Mouse 1 sniffing On Social Interaction	18	20.85	7.94	8.64	1187.35
65	Trial 17.mpg	1	B2-4	1	600.03	2019-06-17 19:00:09	Mouse 1 sniffing On Inanimate Interaction	22	27.19	0.23	1.84	1413.12
66	Trial 17.mpg	2	B2-5	1	600.03	2019-06-17 19:00:09	Area:Mouse 1 Center In Social	7	102.07	0	17.15	7084.82
66	Trial 17.mpg	2	B2-5	1	600.03	2019-06-17 19:00:09	Area:Mouse 1 Center In Inanimate	7	497.96	17.15	66.23	18567
66	Trial 17.mpg	2	B2-5	1	600.03	2019-06-17 19:00:09	Area:Mouse 1 Nose In Social Prox	7	14.95	5.57	6.57	1011.05
66	Trial 17.mpg	2	B2-5	1	600.03	2019-06-17 19:00:09	Area:Mouse 1 Nose In Inanimate Prox	19	37.97	23.82	25.56	2198.73
66	Trial 17.mpg	2	B2-5	1	600.03	2019-06-17 19:00:09	Mouse 1 sniffing On Social Interaction	7	7.81	5.71	6.34	402.55
66	Trial 17.mpg	2	B2-5	1	600.03	2019-06-17 19:00:09	Mouse 1 sniffing On Inanimate Interaction	19	18.95	23.92	25.36	1163.64
67	Trial 17.mpg	3	B3-1	1	600.03	2019-06-17 19:00:09	Area:Mouse 1 Center In Social	16	226.99	16.92	30.2	13357.8
67	Trial 17.mpg	3	B3-1	1	600.03	2019-06-17 19:00:09	Area:Mouse 1 Center In Inanimate	17	373.04	0	16.92	17576.1
67	Trial 17.mpg	3	B3-1	1	600.03	2019-06-17 19:00:09	Area:Mouse 1 Nose In Social Prox	16	38.34	17.45	17.65	2811.94
67	Trial 17.mpg	3	B3-1	1	600.03	2019-06-17 19:00:09	Area:Mouse 1 Nose In Inanimate Prox	37	55.62	6.57	8.01	3305.02
67	Trial 17.mpg	3	B3-1	1	600.03	2019-06-17 19:00:09	Mouse 1 sniffing On Social Interaction	17	16.88	22.96	23.39	1281.19
67	Trial 17.mpg	3	B3-1	1	600.03	2019-06-17 19:00:09	Mouse 1 sniffing On Inanimate Interaction	20	21.39	6.84	7.41	1238.89
68	Trial 17.mpg	4	B3-2	1	600.03	2019-06-17 19:00:09	Area:Mouse 1 Center In Inanimate	17	253.59	56.22	86.32	17501
68	Trial 17.mpg	4	B3-2	1	600.03	2019-06-17 19:00:09	Area:Mouse 1 Center In Social	17	346.45	0	56.22	19705.9
68	Trial 17.mpg	4	B3-2	1	600.03	2019-06-17 19:00:09	Area:Mouse 1 Nose In Inanimate Prox	20	45.11	62.23	63.43	2796.9
68	Trial 17.mpg	4	B3-2	1	600.03	2019-06-17 19:00:09	Area:Mouse 1 Nose In Social Prox	14	35.94	89.42	91.56	2350.03
68	Trial 17.mpg	4	B3-2	1	600.03	2019-06-17 19:00:09	Mouse 1 sniffing On Inanimate Interaction	20	21.09	62.43	63.16	1490.25
68	Trial 17.mpg	4	B3-2	1	600.03	2019-06-17 19:00:09	Mouse 1 sniffing On Social Interaction	19	20.15	89.72	91.39	1250.05
69	Trial 18.mpg	1	B2-4	2	600.03	2019-06-17 19:16:33	Area:Mouse 1 Center In Social	11	263.23	0	30.6	11030.8
69	Trial 18.mpg	1	B2-4	2	600.03	2019-06-17 19:16:33	Area:Mouse 1 Center In Inanimate	10	336.8	30.6	64.06	16701
69	Trial 18.mpg	1	B2-4	2	600.03	2019-06-17 19:16:33	Area:Mouse 1 Nose In Social Prox	19	72.07	0	0.27	2535.43
69	Trial 18.mpg	1	B2-4	2	600.03	2019-06-17 19:16:33	Area:Mouse 1 Nose In Inanimate Prox	33	99.97	33.17	40.81	3893.7
69	Trial 18.mpg	1	B2-4	2	600.03	2019-06-17 19:16:33	Mouse 1 sniffing On Social Interaction	30	42.48	0	0.07	1444.56
69	Trial 18.mpg	1	B2-4	2	600.03	2019-06-17 19:16:33	Mouse 1 sniffing On Inanimate Interaction	29	50.42	33.47	40.51	1659.14
70	Trial 18.mpg	2	B2-5	2	600.03	2019-06-17 19:16:33	Area:Mouse 1 Center In Social	19	392.86	1.74	10.81	17649
70	Trial 18.mpg	2	B2-5	2	600.03	2019-06-17 19:16:33	Area:Mouse 1 Center In Inanimate	19	207.17	0	1.74	12636.5
70	Trial 18.mpg	2	B2-5	2	600.03	2019-06-17 19:16:33	Area:Mouse 1 Nose In Social Prox	36	120.69	2.1	5.44	4419.63
70	Trial 18.mpg	2	B2-5	2	600.03	2019-06-17 19:16:33	Area:Mouse 1 Nose In Inanimate Prox	15	55.26	83.12	87.95	2762.76
70	Trial 18.mpg	2	B2-5	2	600.03	2019-06-17 19:16:33	Mouse 1 sniffing On Social Interaction	38	54.22	2.17	4.17	2410.7
70	Trial 18.mpg	2	B2-5	2	600.03	2019-06-17 19:16:33	Mouse 1 sniffing On Inanimate Interaction	23	30.8	83.18	86.05	1481.32
71	Trial 18.mpg	3	B3-1	2	600.03	2019-06-17 19:16:33	Area:Mouse 1 Center In Social	16	320.19	0	13.48	14693.2
71	Trial 18.mpg	3	B3-1	2	600.03	2019-06-17 19:16:33	Area:Mouse 1 Center In Inanimate	16	279.85	13.48	40.54	16239.9
71	Trial 18.mpg	3	B3-1	2	600.03	2019-06-17 19:16:33	Area:Mouse 1 Nose In Social Prox	24	92.06	40.74	45.35	3792.26
71	Trial 18.mpg	3	B3-1	2	600.03	2019-06-17 19:16:33	Area:Mouse 1 Nose In Inanimate Prox	27	59.93	13.81	15.22	2877.92
71	Trial 18.mpg	3	B3-1	2	600.03	2019-06-17 19:16:33	Mouse 1 sniffing On Social Interaction	33	44.41	40.94	43.81	1987.93
71	Trial 18.mpg	3	B3-1	2	600.03	2019-06-17 19:16:33	Mouse 1 sniffing On Inanimate Interaction	22	20.09	14.08	14.38	1029.58
72	Trial 18.mpg	4	B3-2	2	600.03	2019-06-17 19:16:33	Area:Mouse 1 Center In Inanimate	17	323.09	0	10.78	15896.8
72	Trial 18.mpg	4	B3-2	2	600.03	2019-06-17 19:16:33	Area:Mouse 1 Center In Social	17	276.94	10.78	75.88	14520.1
72	Trial 18.mpg	4	B3-2	2	600.03	2019-06-17 19:16:33	Area:Mouse 1 Nose In Inanimate Prox	22	69.07	76.44	79.38	2964.97
72	Trial 18.mpg	4	B3-2	2	600.03	2019-06-17 19:16:33	Area:Mouse 1 Nose In Social Prox	18	71.64	11.28	19.22	2428.8
72	Trial 18.mpg	4	B3-2	2	600.03	2019-06-17 19:16:33	Mouse 1 sniffing On Inanimate Interaction	22	27.59	76.54	78.11	1457.9
72	Trial 18.mpg	4	B3-2	2	600.03	2019-06-17 19:16:33	Mouse 1 sniffing On Social Interaction	24	39.74	11.31	15.42	1386.88
73	Trial 19.mpg	1	B3-3	1	600.03	2019-06-17 19:32:48	Area:Mouse 1 Center In Social	12	178.08	264.3	272.64	10865.3
73	Trial 19.mpg	1	B3-3	1	600.03	2019-06-17 19:32:48	Area:Mouse 1 Center In Inanimate	13	421.96	0	264.3	12629.3
73	Trial 19.mpg	1	B3-3	1	600.03	2019-06-17 19:32:48	Area:Mouse 1 Nose In Social Prox	14	27.46	302.47	306.71	1489.43
73	Trial 19.mpg	1	B3-3	1	600.03	2019-06-17 19:32:48	Area:Mouse 1 Nose In Inanimate Prox	14	24.86	63.2	65.4	1266.18
73	Trial 19.mpg	1	B3-3	1	600.03	2019-06-17 19:32:48	Mouse 1 sniffing On Social Interaction	11	14.51	302.6	302.94	820.06
73	Trial 19.mpg	1	B3-3	1	600.03	2019-06-17 19:32:48	Mouse 1 sniffing On Inanimate Interaction	11	11.95	63.46	65.03	623.92
74	Trial 19.mpg	2	B3-4	1	600.03	2019-06-17 19:32:48	Area:Mouse 1 Center In Social	10	200.9	183.05	204.17	12040.9
74	Trial 19.mpg	2	B3-4	1	600.03	2019-06-17 19:32:48	Area:Mouse 1 Center In Inanimate	10	399.13	0	183.05	15275.6
74	Trial 19.mpg	2	B3-4	1	600.03	2019-06-17 19:32:48	Area:Mouse 1 Nose In Social Prox	13	30.93	194.19	197.56	1645.54
74	Trial 19.mpg	2	B3-4	1	600.03	2019-06-17 19:32:48	Area:Mouse 1 Nose In Inanimate Prox	35	99.3	4.7	11.44	3860.24
74	Trial 19.mpg	2	B3-4	1	600.03	2019-06-17 19:32:48	Mouse 1 sniffing On Social Interaction	12	14.11	194.43	197.03	618.35
74	Trial 19.mpg	2	B3-4	1	600.03	2019-06-17 19:32:48	Mouse 1 sniffing On Inanimate Interaction	20	27.96	4.94	5.61	1064.65
75	Trial 19.mpg	3	B3-5	1	600.03	2019-06-17 19:32:48	Area:Mouse 1 Center In Social	8	236.04	136.87	165.97	10834.3
75	Trial 19.mpg	3	B3-5	1	600.03	2019-06-17 19:32:48	Area:Mouse 1 Center In Inanimate	9	364	0	136.87	13829.7
75	Trial 19.mpg	3	B3-5	1	600.03	2019-06-17 19:32:48	Area:Mouse 1 Nose In Social Prox	12	36.07	193.83	197.16	1644.32
75	Trial 19.mpg	3	B3-5	1	600.03	2019-06-17 19:32:48	Area:Mouse 1 Nose In Inanimate Prox	17	32.33	56.09	58.09	1623.14
75	Trial 19.mpg	3	B3-5	1	600.03	2019-06-17 19:32:48	Mouse 1 sniffing On Social Interaction	11	18.75	194.16	196.93	790.59
75	Trial 19.mpg	3	B3-5	1	600.03	2019-06-17 19:32:48	Mouse 1 sniffing On Inanimate Interaction	10	10.81	168.57	169.87	660.28
76	Trial 19.mpg	4	B7-1	1	600.03	2019-06-17 19:32:48	Area:Mouse 1 Center In Inanimate	10	391.66	0	172.21	15255.9
76	Trial 19.mpg	4	B7-1	1	600.03	2019-06-17 19:32:48	Area:Mouse 1 Center In Social	9	208.38	172.21	193.66	11708.1
76	Trial 19.mpg	4	B7-1	1	600.03	2019-06-17 19:32:48	Area:Mouse 1 Nose In Inanimate Prox	28	75.91	10.51	13.65	2550.89
76	Trial 19.mpg	4	B7-1	1	600.03	2019-06-17 19:32:48	Area:Mouse 1 Nose In Social Prox	17	40.74	172.87	173.31	1871.81
76	Trial 19.mpg	4	B7-1	1	600.03	2019-06-17 19:32:48	Mouse 1 sniffing On Inanimate Interaction	20	16.12	10.68	12.28	873.23
76	Trial 19.mpg	4	B7-1	1	600.03	2019-06-17 19:32:48	Mouse 1 sniffing On Social Interaction	16	18.32	181.88	183.28	672.67
77	Trial 20.mpg	1	B3-3	2	600.03	2019-06-17 19:49:07	Area:Mouse 1 Center In Social	15	342.31	11.34	38.84	16178.3
77	Trial 20.mpg	1	B3-3	2	600.03	2019-06-17 19:49:07	Area:Mouse 1 Center In Inanimate	16	257.72	0	11.34	11739
77	Trial 20.mpg	1	B3-3	2	600.03	2019-06-17 19:49:07	Area:Mouse 1 Nose In Social Prox	34	88.02	17.45	22.79	3391.76
77	Trial 20.mpg	1	B3-3	2	600.03	2019-06-17 19:49:07	Area:Mouse 1 Nose In Inanimate Prox	13	28.36	67.03	70.37	1525.89
77	Trial 20.mpg	1	B3-3	2	600.03	2019-06-17 19:49:07	Mouse 1 sniffing On Social Interaction	33	45.35	18.02	20.72	1776.62
77	Trial 20.mpg	1	B3-3	2	600.03	2019-06-17 19:49:07	Mouse 1 sniffing On Inanimate Interaction	8	15.28	67.1	70.24	733.16
78	Trial 20.mpg	2	B3-4	2	600.03	2019-06-17 19:49:07	Area:Mouse 1 Center In Social	9	414.65	23.76	71.1	15190.8
78	Trial 20.mpg	2	B3-4	2	600.03	2019-06-17 19:49:07	Area:Mouse 1 Center In Inanimate	9	185.39	0	23.76	8922.67
78	Trial 20.mpg	2	B3-4	2	600.03	2019-06-17 19:49:07	Area:Mouse 1 Nose In Social Prox	60	181.01	25.96	32.93	5288.54
78	Trial 20.mpg	2	B3-4	2	600.03	2019-06-17 19:49:07	Area:Mouse 1 Nose In Inanimate Prox	16	57.49	0	4.14	2205.04
78	Trial 20.mpg	2	B3-4	2	600.03	2019-06-17 19:49:07	Mouse 1 sniffing On Social Interaction	50	63.9	26.06	31.2	2086.45
78	Trial 20.mpg	2	B3-4	2	600.03	2019-06-17 19:49:07	Mouse 1 sniffing On Inanimate Interaction	13	16.95	2.4	3.8	717.63
79	Trial 20.mpg	3	B3-5	2	600.03	2019-06-17 19:49:07	Area:Mouse 1 Center In Social	11	368.9	0	17.32	14718.3
79	Trial 20.mpg	3	B3-5	2	600.03	2019-06-17 19:49:07	Area:Mouse 1 Center In Inanimate	10	231.13	17.32	46.78	13411
79	Trial 20.mpg	3	B3-5	2	600.03	2019-06-17 19:49:07	Area:Mouse 1 Nose In Social Prox	29	129.13	1.74	8.84	3694.03
79	Trial 20.mpg	3	B3-5	2	600.03	2019-06-17 19:49:07	Area:Mouse 1 Nose In Inanimate Prox	18	38.91	25.33	27.36	2176.52
79	Trial 20.mpg	3	B3-5	2	600.03	2019-06-17 19:49:07	Mouse 1 sniffing On Social Interaction	33	51.05	2.74	5.14	1882.39
79	Trial 20.mpg	3	B3-5	2	600.03	2019-06-17 19:49:07	Mouse 1 sniffing On Inanimate Interaction	15	16.35	25.59	26.93	976.76
80	Trial 20.mpg	4	B7-1	2	600.03	2019-06-17 19:49:07	Area:Mouse 1 Center In Inanimate	14	232.43	0	10.14	12761.4
80	Trial 20.mpg	4	B7-1	2	600.03	2019-06-17 19:49:07	Area:Mouse 1 Center In Social	13	367.6	10.14	47.38	16658.4
80	Trial 20.mpg	4	B7-1	2	600.03	2019-06-17 19:49:07	Area:Mouse 1 Nose In Inanimate Prox	14	28.76	57.89	59.49	1466.45
80	Trial 20.mpg	4	B7-1	2	600.03	2019-06-17 19:49:07	Area:Mouse 1 Nose In Social Prox	30	132.53	10.58	21.76	3680.15
80	Trial 20.mpg	4	B7-1	2	600.03	2019-06-17 19:49:07	Mouse 1 sniffing On Inanimate Interaction	11	14.21	58.02	59.33	841.57
80	Trial 20.mpg	4	B7-1	2	600.03	2019-06-17 19:49:07	Mouse 1 sniffing On Social Interaction	37	83.12	12.35	19.45	2066.87
81	Trial 21.mpg	1	B7-2	1	600.03	2019-06-17 20:05:22	Area:Mouse 1 Center In Social	12	272.87	83.22	100.13	16448.9
81	Trial 21.mpg	1	B7-2	1	600.03	2019-06-17 20:05:22	Area:Mouse 1 Center In Inanimate	12	327.16	0	83.22	17647.8
81	Trial 21.mpg	1	B7-2	1	600.03	2019-06-17 20:05:22	Area:Mouse 1 Nose In Social Prox	23	53.62	88.52	88.96	2424.29
81	Trial 21.mpg	1	B7-2	1	600.03	2019-06-17 20:05:22	Area:Mouse 1 Nose In Inanimate Prox	22	56.72	0	0.47	2383.73
81	Trial 21.mpg	1	B7-2	1	600.03	2019-06-17 20:05:22	Mouse 1 sniffing On Social Interaction	21	28.13	107.87	109.58	1197.23
81	Trial 21.mpg	1	B7-2	1	600.03	2019-06-17 20:05:22	Mouse 1 sniffing On Inanimate Interaction	25	24.42	0	0.3	964.04
82	Trial 21.mpg	2	B7-3	1	600.03	2019-06-17 20:05:22	Area:Mouse 1 Center In Social	14	297.96	0	3.17	17603.9
82	Trial 21.mpg	2	B7-3	1	600.03	2019-06-17 20:05:22	Area:Mouse 1 Center In Inanimate	14	302.07	3.17	40.11	17692.6
82	Trial 21.mpg	2	B7-3	1	600.03	2019-06-17 20:05:22	Area:Mouse 1 Nose In Social Prox	25	68.9	40.44	43.51	3532.21
82	Trial 21.mpg	2	B7-3	1	600.03	2019-06-17 20:05:22	Area:Mouse 1 Nose In Inanimate Prox	23	46.61	3.34	4.84	3164.76
82	Trial 21.mpg	2	B7-3	1	600.03	2019-06-17 20:05:22	Mouse 1 sniffing On Social Interaction	28	30.7	41.37	42.38	1198.34
82	Trial 21.mpg	2	B7-3	1	600.03	2019-06-17 20:05:22	Mouse 1 sniffing On Inanimate Interaction	19	21.76	3.44	4.27	1526.79
83	Trial 21.mpg	3	B7-4	1	600.03	2019-06-17 20:05:22	Area:Mouse 1 Center In Social	24	332.77	3.47	8.54	22546.9
83	Trial 21.mpg	3	B7-4	1	600.03	2019-06-17 20:05:22	Area:Mouse 1 Center In Inanimate	24	267.27	0	3.47	20236.5
83	Trial 21.mpg	3	B7-4	1	600.03	2019-06-17 20:05:22	Area:Mouse 1 Nose In Social Prox	30	60.63	31.2	31.97	3792.91
83	Trial 21.mpg	3	B7-4	1	600.03	2019-06-17 20:05:22	Area:Mouse 1 Nose In Inanimate Prox	22	38.77	16.75	17.95	2571.51
83	Trial 21.mpg	3	B7-4	1	600.03	2019-06-17 20:05:22	Mouse 1 sniffing On Social Interaction	26	23.16	31.3	31.83	1185.71
83	Trial 21.mpg	3	B7-4	1	600.03	2019-06-17 20:05:22	Mouse 1 sniffing On Inanimate Interaction	15	16.38	16.88	17.52	973.77
84	Trial 21.mpg	4	B7-5	1	600.03	2019-06-17 20:05:22	Area:Mouse 1 Center In Inanimate	33	297.93	0	5.64	28604
84	Trial 21.mpg	4	B7-5	1	600.03	2019-06-17 20:05:22	Area:Mouse 1 Center In Social	32	302.1	5.64	20.52	31455.7
84	Trial 21.mpg	4	B7-5	1	600.03	2019-06-17 20:05:22	Area:Mouse 1 Nose In Inanimate Prox	35	58.63	0	0.23	5338.86
84	Trial 21.mpg	4	B7-5	1	600.03	2019-06-17 20:05:22	Area:Mouse 1 Nose In Social Prox	35	58.56	5.87	7.84	4700.44
84	Trial 21.mpg	4	B7-5	1	600.03	2019-06-17 20:05:22	Mouse 1 sniffing On Inanimate Interaction	26	29.7	21.29	22.42	2554.09
84	Trial 21.mpg	4	B7-5	1	600.03	2019-06-17 20:05:22	Mouse 1 sniffing On Social Interaction	35	28.13	6.74	7.67	2085.66
85	Trial 22.mpg	1	B7-2	2	600.03	2019-06-17 20:21:39	Area:Mouse 1 Center In Social	8	372.37	53.02	80.35	10058.4
85	Trial 22.mpg	1	B7-2	2	600.03	2019-06-17 20:21:39	Area:Mouse 1 Center In Inanimate	9	227.66	0	53.02	9346.82
85	Trial 22.mpg	1	B7-2	2	600.03	2019-06-17 20:21:39	Area:Mouse 1 Nose In Social Prox	39	125.79	57.62	69.4	2496.68
85	Trial 22.mpg	1	B7-2	2	600.03	2019-06-17 20:21:39	Area:Mouse 1 Nose In Inanimate Prox	9	44.61	12.91	16.32	1197.35
85	Trial 22.mpg	1	B7-2	2	600.03	2019-06-17 20:21:39	Mouse 1 sniffing On Social Interaction	26	43.34	57.72	62.8	1287.61
85	Trial 22.mpg	1	B7-2	2	600.03	2019-06-17 20:21:39	Mouse 1 sniffing On Inanimate Interaction	13	17.88	13.18	15.35	450.44
86	Trial 22.mpg	2	B7-3	2	600.03	2019-06-17 20:21:39	Area:Mouse 1 Center In Social	16	358.16	25.03	48.52	20201.9
86	Trial 22.mpg	2	B7-3	2	600.03	2019-06-17 20:21:39	Area:Mouse 1 Center In Inanimate	17	241.88	0	25.03	12343.3
86	Trial 22.mpg	2	B7-3	2	600.03	2019-06-17 20:21:39	Area:Mouse 1 Nose In Social Prox	32	105.51	25.33	26.79	4479.8
86	Trial 22.mpg	2	B7-3	2	600.03	2019-06-17 20:21:39	Area:Mouse 1 Nose In Inanimate Prox	25	47.48	0	0.5	2609.21
86	Trial 22.mpg	2	B7-3	2	600.03	2019-06-17 20:21:39	Mouse 1 sniffing On Social Interaction	41	59.49	25.39	26.36	2399.36
86	Trial 22.mpg	2	B7-3	2	600.03	2019-06-17 20:21:39	Mouse 1 sniffing On Inanimate Interaction	19	21.19	16.75	19.22	1073.89
87	Trial 22.mpg	3	B7-4	2	600.03	2019-06-17 20:21:39	Area:Mouse 1 Center In Social	16	357.19	0	17.02	17964.4
87	Trial 22.mpg	3	B7-4	2	600.03	2019-06-17 20:21:39	Area:Mouse 1 Center In Inanimate	15	242.84	17.02	22.89	14441
87	Trial 22.mpg	3	B7-4	2	600.03	2019-06-17 20:21:39	Area:Mouse 1 Nose In Social Prox	34	125.66	1.5	4.6	4647.08
87	Trial 22.mpg	3	B7-4	2	600.03	2019-06-17 20:21:39	Area:Mouse 1 Nose In Inanimate Prox	15	40.51	94.86	97.06	2376.11
87	Trial 22.mpg	3	B7-4	2	600.03	2019-06-17 20:21:39	Mouse 1 sniffing On Social Interaction	43	61.63	1.67	3.24	2344.67
87	Trial 22.mpg	3	B7-4	2	600.03	2019-06-17 20:21:39	Mouse 1 sniffing On Inanimate Interaction	16	15.82	95.23	95.6	922.98
88	Trial 22.mpg	4	B7-5	2	600.03	2019-06-17 20:21:39	Area:Mouse 1 Center In Inanimate	21	339.87	18.42	20.32	21881.2
88	Trial 22.mpg	4	B7-5	2	600.03	2019-06-17 20:21:39	Area:Mouse 1 Center In Social	21	260.16	0	18.42	20692.7
88	Trial 22.mpg	4	B7-5	2	600.03	2019-06-17 20:21:39	Area:Mouse 1 Nose In Inanimate Prox	31	54.85	51.62	52.29	3465.99
88	Trial 22.mpg	4	B7-5	2	600.03	2019-06-17 20:21:39	Area:Mouse 1 Nose In Social Prox	19	46.28	2.57	6.77	2839.76
88	Trial 22.mpg	4	B7-5	2	600.03	2019-06-17 20:21:39	Mouse 1 sniffing On Inanimate Interaction	30	33.2	51.62	52.12	1790.07
88	Trial 22.mpg	4	B7-5	2	600.03	2019-06-17 20:21:39	Mouse 1 sniffing On Social Interaction	19	24.72	3.04	4.87	1462.24
89	Trial 23.mpg	1	B8-1	1	600.03	2019-06-17 20:37:59	Area:Mouse 1 Center In Social	10	283.12	5.87	56.12	15934.7
89	Trial 23.mpg	1	B8-1	1	600.03	2019-06-17 20:37:59	Area:Mouse 1 Center In Inanimate	11	316.92	0	5.87	17173.3
89	Trial 23.mpg	1	B8-1	1	600.03	2019-06-17 20:37:59	Area:Mouse 1 Nose In Social Prox	17	53.65	6.17	7.07	2793.4
89	Trial 23.mpg	1	B8-1	1	600.03	2019-06-17 20:37:59	Area:Mouse 1 Nose In Inanimate Prox	13	42.34	56.49	58.02	2460.26
89	Trial 23.mpg	1	B8-1	1	600.03	2019-06-17 20:37:59	Mouse 1 sniffing On Social Interaction	22	27.03	6.34	6.74	1347.67
89	Trial 23.mpg	1	B8-1	1	600.03	2019-06-17 20:37:59	Mouse 1 sniffing On Inanimate Interaction	20	19.99	56.62	57.66	1248.55
90	Trial 23.mpg	2	B8-2	1	600.03	2019-06-17 20:37:59	Area:Mouse 1 Center In Social	8	356.49	89.36	205.54	16708.1
90	Trial 23.mpg	2	B8-2	1	600.03	2019-06-17 20:37:59	Area:Mouse 1 Center In Inanimate	9	243.54	0	89.36	10766.5
90	Trial 23.mpg	2	B8-2	1	600.03	2019-06-17 20:37:59	Area:Mouse 1 Nose In Social Prox	25	63.36	90.72	92.23	3214.5
90	Trial 23.mpg	2	B8-2	1	600.03	2019-06-17 20:37:59	Area:Mouse 1 Nose In Inanimate Prox	20	47.68	48.25	53.19	2789.33
90	Trial 23.mpg	2	B8-2	1	600.03	2019-06-17 20:37:59	Mouse 1 sniffing On Social Interaction	28	34.17	90.86	91.89	1723.55
90	Trial 23.mpg	2	B8-2	1	600.03	2019-06-17 20:37:59	Mouse 1 sniffing On Inanimate Interaction	18	26.26	205.67	209.41	1615.94
91	Trial 23.mpg	3	B8-3	1	600.03	2019-06-17 20:37:59	Area:Mouse 1 Center In Social	9	176.54	224.49	246.15	9789.8
91	Trial 23.mpg	3	B8-3	1	600.03	2019-06-17 20:37:59	Area:Mouse 1 Center In Inanimate	10	423.49	0	224.49	13319.1
91	Trial 23.mpg	3	B8-3	1	600.03	2019-06-17 20:37:59	Area:Mouse 1 Nose In Social Prox	18	43.68	224.92	224.99	1952.22
91	Trial 23.mpg	3	B8-3	1	600.03	2019-06-17 20:37:59	Area:Mouse 1 Nose In Inanimate Prox	13	22.76	77.24	79.08	1186.48
91	Trial 23.mpg	3	B8-3	1	600.03	2019-06-17 20:37:59	Mouse 1 sniffing On Social Interaction	17	20.45	231.93	232.4	630.93
91	Trial 23.mpg	3	B8-3	1	600.03	2019-06-17 20:37:59	Mouse 1 sniffing On Inanimate Interaction	9	9.08	77.51	78.78	422.37
92	Trial 23.mpg	4	B8-4	1	600.03	2019-06-17 20:37:59	Area:Mouse 1 Center In Inanimate	17	369.9	0	63	17902.8
92	Trial 23.mpg	4	B8-4	1	600.03	2019-06-17 20:37:59	Area:Mouse 1 Center In Social	17	230.13	63	108.04	13663.7
92	Trial 23.mpg	4	B8-4	1	600.03	2019-06-17 20:37:59	Area:Mouse 1 Nose In Inanimate Prox	17	41.11	21.96	22.96	2114.79
92	Trial 23.mpg	4	B8-4	1	600.03	2019-06-17 20:37:59	Area:Mouse 1 Nose In Social Prox	16	44.94	66.1	67.77	2312.04
92	Trial 23.mpg	4	B8-4	1	600.03	2019-06-17 20:37:59	Mouse 1 sniffing On Inanimate Interaction	19	19.59	22.12	22.86	904.46
92	Trial 23.mpg	4	B8-4	1	600.03	2019-06-17 20:37:59	Mouse 1 sniffing On Social Interaction	20	24.62	66.23	66.9	1219.15
93	Trial 24.mpg	1	B8-1	2	600.03	2019-06-17 20:54:21	Area:Mouse 1 Center In Social	10	344.28	62.6	111.81	13691.5
93	Trial 24.mpg	1	B8-1	2	600.03	2019-06-17 20:54:21	Area:Mouse 1 Center In Inanimate	11	255.76	0	62.6	10578
93	Trial 24.mpg	1	B8-1	2	600.03	2019-06-17 20:54:21	Area:Mouse 1 Nose In Social Prox	36	151.72	62.93	74.11	4377.48
93	Trial 24.mpg	1	B8-1	2	600.03	2019-06-17 20:54:21	Area:Mouse 1 Nose In Inanimate Prox	12	31	0.13	0.3	1414
93	Trial 24.mpg	1	B8-1	2	600.03	2019-06-17 20:54:21	Mouse 1 sniffing On Social Interaction	40	72.44	63.26	67.23	2500.82
93	Trial 24.mpg	1	B8-1	2	600.03	2019-06-17 20:54:21	Mouse 1 sniffing On Inanimate Interaction	12	14.25	0.67	1.1	648.48
94	Trial 24.mpg	2	B8-2	2	600.03	2019-06-17 20:54:21	Area:Mouse 1 Center In Social	13	240.11	33.73	48.55	11144.1
94	Trial 24.mpg	2	B8-2	2	600.03	2019-06-17 20:54:21	Area:Mouse 1 Center In Inanimate	14	359.93	0	33.73	14568.8
94	Trial 24.mpg	2	B8-2	2	600.03	2019-06-17 20:54:21	Area:Mouse 1 Nose In Social Prox	23	75.58	34.43	39.07	3071.14
94	Trial 24.mpg	2	B8-2	2	600.03	2019-06-17 20:54:21	Area:Mouse 1 Nose In Inanimate Prox	29	52.75	24.52	27.79	3036.11
94	Trial 24.mpg	2	B8-2	2	600.03	2019-06-17 20:54:21	Mouse 1 sniffing On Social Interaction	24	39.31	34.57	38.64	2072.19
94	Trial 24.mpg	2	B8-2	2	600.03	2019-06-17 20:54:21	Mouse 1 sniffing On Inanimate Interaction	20	22.72	24.59	27.33	1479.34
95	Trial 24.mpg	3	B8-3	2	600.03	2019-06-17 20:54:21	Area:Mouse 1 Center In Social	12	414.45	2.6	58.66	16985.7
95	Trial 24.mpg	3	B8-3	2	600.03	2019-06-17 20:54:21	Area:Mouse 1 Center In Inanimate	12	185.59	0	2.6	11190.3
95	Trial 24.mpg	3	B8-3	2	600.03	2019-06-17 20:54:21	Area:Mouse 1 Nose In Social Prox	56	138.77	2.94	7.97	4264.5
95	Trial 24.mpg	3	B8-3	2	600.03	2019-06-17 20:54:21	Area:Mouse 1 Nose In Inanimate Prox	12	35.94	58.93	64.76	1812.69
95	Trial 24.mpg	3	B8-3	2	600.03	2019-06-17 20:54:21	Mouse 1 sniffing On Social Interaction	34	48.82	3.04	7.44	2232.48
95	Trial 24.mpg	3	B8-3	2	600.03	2019-06-17 20:54:21	Mouse 1 sniffing On Inanimate Interaction	12	15.25	59.03	59.66	802.11
96	Trial 24.mpg	4	B8-4	2	600.03	2019-06-17 20:54:21	Area:Mouse 1 Center In Inanimate	11	321.45	36.7	67.17	14502
96	Trial 24.mpg	4	B8-4	2	600.03	2019-06-17 20:54:21	Area:Mouse 1 Center In Social	12	278.58	0	36.7	11052.9
96	Trial 24.mpg	4	B8-4	2	600.03	2019-06-17 20:54:21	Area:Mouse 1 Nose In Inanimate Prox	20	57.72	37.34	40.57	2329.33
96	Trial 24.mpg	4	B8-4	2	600.03	2019-06-17 20:54:21	Area:Mouse 1 Nose In Social Prox	31	103.14	2.1	6.17	3346.1
96	Trial 24.mpg	4	B8-4	2	600.03	2019-06-17 20:54:21	Mouse 1 sniffing On Inanimate Interaction	18	26.86	37.34	40.24	1147.54
96	Trial 24.mpg	4	B8-4	2	600.03	2019-06-17 20:54:21	Mouse 1 sniffing On Social Interaction	37	54.39	2.2	3.8	1810.65
97	Trial 25.mpg	1	B8-5	1	600.03	2019-06-17 21:09:52	Area:Mouse 1 Center In Social	8	263	82.35	117.02	13558.2
97	Trial 25.mpg	1	B8-5	1	600.03	2019-06-17 21:09:52	Area:Mouse 1 Center In Inanimate	8	337.04	0	82.35	17001.2
97	Trial 25.mpg	1	B8-5	1	600.03	2019-06-17 21:09:52	Area:Mouse 1 Nose In Social Prox	16	44.01	85.89	87.35	1850.05
97	Trial 25.mpg	1	B8-5	1	600.03	2019-06-17 21:09:52	Area:Mouse 1 Nose In Inanimate Prox	24	52.29	0.13	1.4	2643.46
97	Trial 25.mpg	1	B8-5	1	600.03	2019-06-17 21:09:52	Mouse 1 sniffing On Social Interaction	15	24.79	85.99	86.55	710.8
97	Trial 25.mpg	1	B8-5	1	600.03	2019-06-17 21:09:52	Mouse 1 sniffing On Inanimate Interaction	22	28.6	0.27	1.13	1216.31
98	Trial 25.mpg	2		1	600.03	2019-06-17 21:09:52	Area:Mouse 1 Center In Social	60	401.2	0	131.53	4975.01
98	Trial 25.mpg	2		1	600.03	2019-06-17 21:09:52	Area:Mouse 1 Center In Inanimate	60	198.83	131.53	159.59	4155.6
98	Trial 25.mpg	2		1	600.03	2019-06-17 21:09:52	Area:Mouse 1 Nose In Social Prox	60	297.2	41.64	42.14	2486.3
98	Trial 25.mpg	2		1	600.03	2019-06-17 21:09:52	Area:Mouse 1 Nose In Inanimate Prox	55	152.15	156.86	157.06	2019.93
98	Trial 25.mpg	2		1	600.03	2019-06-17 21:09:52	Mouse 1 sniffing On Social Interaction	0	0			0
98	Trial 25.mpg	2		1	600.03	2019-06-17 21:09:52	Mouse 1 sniffing On Inanimate Interaction	3	2.27	187.12	188.09	248.23
99	Trial 25.mpg	3		1	600.03	2019-06-17 21:09:52	Area:Mouse 1 Center In Social	4	306.91	0	76.88	3233.64
99	Trial 25.mpg	3		1	600.03	2019-06-17 21:09:52	Area:Mouse 1 Center In Inanimate	4	293.13	76.88	78.14	2460.76
99	Trial 25.mpg	3		1	600.03	2019-06-17 21:09:52	Area:Mouse 1 Nose In Social Prox	105	73.94	57.19	57.32	302.04
99	Trial 25.mpg	3		1	600.03	2019-06-17 21:09:52	Area:Mouse 1 Nose In Inanimate Prox	4	2.14	76.88	77.44	395.23
99	Trial 25.mpg	3		1	600.03	2019-06-17 21:09:52	Mouse 1 sniffing On Social Interaction	0	0			0
99	Trial 25.mpg	3		1	600.03	2019-06-17 21:09:52	Mouse 1 sniffing On Inanimate Interaction	0	0			0
100	Trial 25.mpg	4		1	600.03	2019-06-17 21:09:52	Area:Mouse 1 Center In Inanimate	9	419.12	0	52.39	3130.97
100	Trial 25.mpg	4		1	600.03	2019-06-17 21:09:52	Area:Mouse 1 Center In Social	8	180.91	52.39	61.46	5570.95
100	Trial 25.mpg	4		1	600.03	2019-06-17 21:09:52	Area:Mouse 1 Nose In Inanimate Prox	9	1.4	241.37	241.71	144.96
100	Trial 25.mpg	4		1	600.03	2019-06-17 21:09:52	Area:Mouse 1 Nose In Social Prox	60	133.27	53.49	53.72	1971.72
100	Trial 25.mpg	4		1	600.03	2019-06-17 21:09:52	Mouse 1 sniffing On Inanimate Interaction	0	0			0
100	Trial 25.mpg	4		1	600.03	2019-06-17 21:09:52	Mouse 1 sniffing On Social Interaction	1	0.53	160.13	160.66	47.91
101	Trial 26.mpg	1	B8-5	2	600.03	2019-06-17 21:24:43	Area:Mouse 1 Center In Social	10	376.21	7.74	35.77	13476.4
101	Trial 26.mpg	1	B8-5	2	600.03	2019-06-17 21:24:43	Area:Mouse 1 Center In Inanimate	11	223.82	0	7.74	10375.5
101	Trial 26.mpg	1	B8-5	2	600.03	2019-06-17 21:24:43	Area:Mouse 1 Nose In Social Prox	32	134.8	8.11	9.81	3768.06
101	Trial 26.mpg	1	B8-5	2	600.03	2019-06-17 21:24:43	Area:Mouse 1 Nose In Inanimate Prox	13	33.67	99.8	99.97	1347.05
101	Trial 26.mpg	1	B8-5	2	600.03	2019-06-17 21:24:43	Mouse 1 sniffing On Social Interaction	37	75.51	8.48	9.51	1975.19
101	Trial 26.mpg	1	B8-5	2	600.03	2019-06-17 21:24:43	Mouse 1 sniffing On Inanimate Interaction	10	12.95	108.74	110.14	476.6
102	Trial 26.mpg	2		2	610.31	2019-06-17 21:24:43	Area:Mouse 1 Center In Social	0	0			0
102	Trial 26.mpg	2		2	610.31	2019-06-17 21:24:43	Area:Mouse 1 Center In Inanimate	0	0			0
102	Trial 26.mpg	2		2	610.31	2019-06-17 21:24:43	Area:Mouse 1 Nose In Social Prox	0	0			0
102	Trial 26.mpg	2		2	610.31	2019-06-17 21:24:43	Area:Mouse 1 Nose In Inanimate Prox	0	0			0
102	Trial 26.mpg	2		2	610.31	2019-06-17 21:24:43	Mouse 1 sniffing On Social Interaction	0	0			0
102	Trial 26.mpg	2		2	610.31	2019-06-17 21:24:43	Mouse 1 sniffing On Inanimate Interaction	0	0			0
103	Trial 26.mpg	3		2	610.31	2019-06-17 21:24:43	Area:Mouse 1 Center In Social	0	0			0
103	Trial 26.mpg	3		2	610.31	2019-06-17 21:24:43	Area:Mouse 1 Center In Inanimate	0	0			0
103	Trial 26.mpg	3		2	610.31	2019-06-17 21:24:43	Area:Mouse 1 Nose In Social Prox	0	0			0
103	Trial 26.mpg	3		2	610.31	2019-06-17 21:24:43	Area:Mouse 1 Nose In Inanimate Prox	0	0			0
103	Trial 26.mpg	3		2	610.31	2019-06-17 21:24:43	Mouse 1 sniffing On Social Interaction	0	0			0
103	Trial 26.mpg	3		2	610.31	2019-06-17 21:24:43	Mouse 1 sniffing On Inanimate Interaction	0	0			0
104	Trial 26.mpg	4		2	596.2	2019-06-17 21:24:43	Area:Mouse 1 Center In Inanimate	1	0.9	0	4.74	0
104	Trial 26.mpg	4		2	596.2	2019-06-17 21:24:43	Area:Mouse 1 Center In Social	1	595.3	0.9	600.03	43.02
104	Trial 26.mpg	4		2	596.2	2019-06-17 21:24:43	Area:Mouse 1 Nose In Inanimate Prox	1	0.43	0	4.27	0
104	Trial 26.mpg	4		2	596.2	2019-06-17 21:24:43	Area:Mouse 1 Nose In Social Prox	0	0			0
104	Trial 26.mpg	4		2	596.2	2019-06-17 21:24:43	Mouse 1 sniffing On Inanimate Interaction	0	0			0
104	Trial 26.mpg	4		2	596.2	2019-06-17 21:24:43	Mouse 1 sniffing On Social Interaction	0	0			0
