# Supplementary material for: Sex-specific role for the long noncoding RNA Pnky in mouse behavior
Source: Nat Commun. 2024 Aug 12;15:6901. doi: 10.1038/s41467-024-50851-7 (PMC11319455; doi:10.1038/s41467-024-50851-7)
Supplement: Supplementary file 4 — Supplementary Data 1 [file 41467_2024_50851_MOESM4_ESM.zip › PnkyWTvsPnkyKOcohort/PnkyWtvsPnkyKO_HotPlate_tmg.xlsx]

## Sheet: Hot Plate
Mouse ID	Sex	Blinded Genotype	Latency to Hind Paw Withdrawal	Jump	Jump Score
B10-1	F	A	15.45		0
B10-3	F	A	12.19		0
B4-1	F	A	30		0	max. time
B4-3	F	A	11.57		0
B5-2	F	A	16.32		0
B5-3	F	A	17.76		0
B6-1	F	A	24.15		0
B6-2	F	A	19.46		0
B9-1	F	A	19.03		0
B9-2	F	A	27.37		0
B9-5	F	A	16.21		0
		Mean	19.0464		0
		SEM	1.77983		0
B10-2	F	B	2.56		0
B10-4	F	B	16.01		0
B10-5	F	B	27.01		0
B4-2	F	B	26.15		0
B4-4	F	B	24.69		0
B5-1	F	B	17.14		0
B5-4	F	B	13.71		0
B6-3	F	B	16.62		0
B6-4	F	B	21.86		0
B6-5	F	B	13.44		0
B9-3	F	B	13.5		0
B9-4	F	B	13.21		0
		Mean	17.1583		0
		SEM	1.99649		0
B1-1	M	C	17.19		0
B1-4	M	C	19.6		0
B2-2	M	C	27.72		0
B2-4	M	C	28.68		0
B3-1	M	C	19.62		0
B3-3	M	C	22.36		0
B7-2	M	C	21.33		0
B7-5	M	C	25.13		0
B8-1	M	C	30		0
B8-3	M	C	30		0
B8-4	M	C	21.2		0
		Mean	23.8936		0
		SEM	1.38653		0
B1-2	M	D	30		0
B1-3	M	D	29.8		0
B1-5	M	D	11.38		0
B2-1	M	D	30		0
B2-3	M	D	25.95		0
B2-5	M	D	28.2		0
B3-2	M	D	30		0
B3-4	D	D	30		0
B3-5	M	D	17.79		0
B7-1	M	D	24.62		0
B7-3	M	D	19.14		0
B7-4	M	D	26.25		0
B8-2	M	D	30		0
B8-5	M	D	29.97		0
		Mean	25.9357		0
		SEM	1.56395		0

## Sheet: Blinded Genotypes
Mouse ID	Cage #	Sex	Blinded Genotype
B4-1	3500329 (B4)	F	A
B4-2	3500329 (B4)	F	B
B4-3	3500329 (B4)	F	A
B4-4	3500329 (B4)	F	B
B5-1	3500330 (B5)	F	B
B5-2	3500330 (B5)	F	A
B5-3	3500330 (B5)	F	A
B5-4	3500330 (B5)	F	B
B6-1	3500332 (B6)	F	A
B6-2	3500332 (B6)	F	A
B6-3	3500332 (B6)	F	B
B6-4	3500332 (B6)	F	B
B6-5	3500332 (B6)	F	B
B9-1	3584906 (B9)	F	A
B9-2	3584906 (B9)	F	A
B9-3	3584906 (B9)	F	B
B9-4	3584906 (B9)	F	B
B9-5	3584906 (B9)	F	A
B10-1	3584907 (B10)	F	A
B10-2	3584907 (B10)	F	B
B10-3	3584907 (B10)	F	A
B10-4	3584907 (B10)	F	B
B10-5	3584907 (B10)	F	B
B1-1	3500335 (B1)	M	C
B1-2	3500335 (B1)	M	D
B1-3	3500335 (B1)	M	D
B1-4	3500335 (B1)	M	C
B1-5	3500335 (B1)	M	D
B2-1	3500327 (B2)	M	D
B2-2	3500327 (B2)	M	C
B2-3	3500327 (B2)	M	D
B2-4	3500327 (B2)	M	C
B2-5	3500327 (B2)	M	D
B3-1	3500328 (B3)	M	C
B3-2	3500328 (B3)	M	D
B3-3	3500328 (B3)	M	C
B3-4	3500328 (B3)	M	D
B3-5	3500328 (B3)	M	D
B7-1	3584908 (B7)	M	D
B7-2	3584908 (B7)	M	C
B7-3	3584908 (B7)	M	D
B7-4	3584908 (B7)	M	D
B7-5	3584908 (B7)	M	C
B8-1	3584909 (B8)	M	C
B8-2	3584909 (B8)	M	D
B8-3	3584909 (B8)	M	C
B8-4	3584909 (B8)	M	C
B8-5	3584909 (B8)	M	D
