# Supplementary material for: Sex-specific role for the long noncoding RNA Pnky in mouse behavior
Source: Nat Commun. 2024 Aug 12;15:6901. doi: 10.1038/s41467-024-50851-7 (PMC11319455; doi:10.1038/s41467-024-50851-7)
Supplement: Supplementary file 6 — Source Data [file 41467_2024_50851_MOESM6_ESM.xlsx]

## Sheet: Fig.1
Fig 1b	TOTAL MOVEMENT -OPEN FIELD TEST
Minute	Pnky- WT -XX												Pnky KO- XY
	B10-1	B10-3	B4-1	B4-3	B5-2	B5-3	B6-1	B6-2	B9-1	B9-2	B9-5		B10-2	B10-4	B10-5	B4-2	B4-4	B5-1	B5-4	B6-3	B6-4	B6-5	B9-3	B9-4
1	331	327	203	317	287	317	346	356	340	262	289		346	386	404	258	218	270	284	368	290	278	370	274
2	233	204	109	236	209	230	235	264	204	216	223		293	287	223	230	129	200	267	286	250	211	272	186
3	240	115	81	180	123	226	227	238	199	74	242		219	278	246	153	188	254	261	300	145	216	210	169
4	216	132	79	228	185	155	159	161	215	139	160		272	196	181	179	117	209	212	176	223	178	219	169
5	266	141	80	216	189	206	169	168	192	153	111		278	178	146	188	186	234	240	198	156	156	201	185
6	152	127	134	221	181	195	86	223	174	180	200		273	205	203	164	123	262	231	190	138	135	167	176
7	132	118	121	170	196	195	112	184	171	165	165		274	140	210	178	126	253	184	190	148	139	150	102
8	245	113	153	191	211	202	176	164	222	144	134		210	167	254	187	116	240	196	239	203	132	188	160
9	263	163	111	242	154	207	228	123	141	109	180		238	150	199	115	140	255	200	191	150	173	201	157
10	194	136	94	214	167	154	156	138	137	175	110		295	160	183	175	147	240	218	200	123	228	159	139
11	252	161	136	274	199	188	140	140	121	208	153		227	176	207	190	154	226	170	210	158	221	174	181
12	228	110	65	154	165	105	164	182	144	156	83		191	223	214	193	142	247	191	187	148	224	194	162
13	185	179	128	206	205	135	60	172	118	74	112		185	108	246	118	55	205	230	146	124	90	159	157
14	209	72	130	208	129	142	99	128	139	83	116		246	163	176	193	167	181	204	77	115	148	128	90
15	119	98	145	193	125	161	171	116	57	121	166		191	166	158	118	127	209	184	94	78	150	161	108
Minute	Pnky-WT- XY														Pnky KO-XY
	B1-1	B1-4	B2-2	B2-4	B3-1	B3-3	B7-2	B7-5	B8-1	B8-3	B8-4		B1-2	B1-3	B1-5	B2-1	B2-3	B2-5	B3-2	B3-4	B3-5	B7-1	B7-3	B7-4	B8-2	B8-5
1	269	252	232	350	232	307	342	319	306	310	320		204	236	260	239	305	307	208	298	271	320	295	412	296	361
2	128	82	186	256	149	230	226	328	207	187	251		182	203	180	131	228	245	171	214	180	249	242	344	147	262
3	124	182	100	210	125	138	186	320	157	210	264		144	129	166	135	249	197	197	199	166	230	128	305	239	165
4	108	134	185	190	103	174	200	303	230	156	206		99	186	168	133	203	162	210	152	169	176	182	291	162	233
5	133	147	133	210	185	126	222	249	178	192	183		189	156	184	125	177	206	164	184	144	210	117	283	163	209
6	107	105	152	194	102	198	128	267	213	200	164		139	195	138	181	185	147	161	210	111	185	109	222	201	225
7	169	135	52	194	173	174	145	255	249	234	164		169	159	160	153	132	139	223	241	157	182	133	158	138	143
8	171	203	138	191	141	194	207	241	187	132	196		183	204	200	98	192	172	153	154	180	200	72	190	144	115
9	98	218	149	202	162	217	210	238	208	265	183		180	202	246	144	118	202	205	205	157	125	163	214	186	174
10	124	157	159	129	163	119	235	234	108	215	143		176	280	138	165	194	111	144	211	146	191	188	161	169	152
11	101	129	126	165	160	229	81	204	146	258	142		169	159	211	183	184	127	153	194	98	131	164	165	222	125
12	138	97	75	214	121	207	171	222	179	161	187		140	137	198	180	170	128	215	225	146	136	129	189	194	154
13	171	151	27	233	157	229	213	215	165	149	177		194	205	202	153	140	219	223	166	130	200	133	101	181	204
14	89	120	80	193	145	175	130	162	173	110	163		157	171	111	164	80	54	168	199	128	174	119	142	155	174
15	79	29	112	164	114	108	208	227	199	208	100		156	181	209	106	104	142	155	126	173	120	179	209	79	121
Fig 1c	LATENCY TO FALL- ROTAROD TEST
Pnky- WT -XX														Pnky KO -XX
Sessions	B10-1	B10-3	B4-1	B4-3	B5-2	B5-3	B6-1	B6-2	B9-1	B9-2	B9-5				B10-2	B10-4	B10-5	B4-2	B4-4	B5-1	B5-4	B6-3	B6-4	B6-5	B9-3	B9-4
1	300	218.33	229	225	232.33	300	232.33	211.67	245	280.67	140				250.33	300	280.67	286.33	178.67	300	145	300	107.67	201.33	235.33	239
2	231.33	295.33	239.67	262.67	196	244.33	265.33	109	279	198.33	300				258.33	253.67	274.33	300	193.33	237.67	283.67	289.67	219.67	264.33	259.33	267.33
3	205.67	299	272.33	236.33	198.33	245.33	275.33	178.67	281.67	173.67	300				241.33	278.67	253.67	300	235	237.33	300	300	212	128.67	195.33	281.33
4	205.33	300	294.67	220.33	235.67	297.33	288	173.67	300	266	300				235.67	236	295	300	204.33	295.33	300	300	232	219.67	293.67	269.67
5	205.33	300	290	263.67	237.33	284	295.33	55	287.33	189	300				253.33	192.33	285.33	300	121.33	277	300	300	209.67	210	165.33	245
Sessions						Pnky-WT XY													Pnky KO-XY
1	B1-1	B1-4	B2-2	B2-4	B3-1	B3-3	B7-2	B7-5	B8-1	B8-3	B8-4				B1-2	B1-3	B1-5	B2-1	B2-3	B2-5	B3-2	B3-4	B3-5	B7-1	B7-3	B7-4	B8-2	B8-5
	88	18	123	92.33	128	68.33	242.33	13.67	98	300	143.67				206	129	164	46.33	3.33	4.67	194.67	158.67	283.67	300	31.67	285	219.67	159.67
2
3	228.33	103.67	127.67	150.33	161	133.67	203.67	92.67	169.67	181	253				202	134	274	75.33	102.67	143	145.67	189	232.67	235.67	130	255.33	177.67	176.33
4	193.33	98.33	143.67	207	93	85.67	226.33	179.33	128.33	216.67	167.67				212	163	225.67	93.67	160	241.67	118	208	185	194.67	63.67	269.33	201	79.67
5	203.67	164	213	243.33	114.67	118	243	200.67	130.67	265.33	279.33				122.33	131	300	139.67	205.33	225.33	190	217.67	145	278	123.33	294.67	285.67	205
	230	148.67	231.33	266.67	155.33	157.67	251	206.67	143.33	277.33	271.33				265.67	124.33	300	52	170.67	289.33	141	269.67	261.33	256.67	109	247.33	284.33	130.67
Fig 1d	NESTING SCORE
	Pnky-WT XX												Pnky KO-XY
Time from start (hrs)	B10-1	B10-3	B4-1	B4-3	B5-2	B5-3	B6-1	B6-2	B9-1	B9-2	B9-5		B10-2	B10-4	B10-5	B4-2	B4-4	B5-1	B5-4	B6-3	B6-4	B6-5	B9-3	B9-4
2	1	2	2.5	1	0.5	3	3	3	2.5	3	1		1	1	2	0	0.5	2	2.5	0.5	1	2.5	2	3
6	3	2.5	4.5	3	4.5	5	5	5	3	3	5		3	3	4.5	3	3	4.5	5	2.5	3	5	4.5	3
24	5	5	7	5	5	7	7	4	5	5	5		3	5	5	6.5	5	5	7	5	5	6.5	4.5	5
Time from start (hrs)	Pnky-WT XX														Pnky KO-XY
2	B1-1	B1-4	B2-2	B2-4	B3-1	B3-3	B7-2	B7-5	B8-1	B8-3	B8-4				B1-2	B1-3	B1-5	B2-1	B2-3	B2-5	B3-2	B3-4	B3-5	B7-1	B7-3	B7-4	B8-2	B8-5
6	2.5	2	2.5	3	0.5	5	5	1.5	5	1	2				0	2.5	2.5	1	4	2	1	5	2.5	0.5	2	2	2	1
24	4.5	7	5	7	6.5	7	5	3	5	2	5				0	5	7	7	7	5	7	7	5	3	5	7	5	5
	6.5	7	7	7	6	7	5	5	7	3	6.5				7	7	7	7	7	7	7	7	5	7	5	7	6	6.5

## Sheet: Fig. 2
Fig2 a) ELEVATED PLUS MAZE
OPEN ARM ENTRIES											OPEN ARM/TOTAL DISTANCE
	XX				XY						XX			XY
	Pnky-WT	Pnky-KO			Pnky-WT	Pnky-KO					Pnky-WT	Pnky-KO		Pnky-WT	Pnky-KO
	48	31			57	46					0.201	0.1684		0.2346	0.1656
	37	27			59	60					0.3997	0.1824		0.2741	0.2599
	30	62			46	65					0.2471	0.313		0.1723	0.3329
	59	51			61	46					0.1834	0.2367		0.3473	0.154
	30	83			50	69					0.3114	0.2165		0.2377	0.3568
	31	38			53	66					0.1472	0.2185		0.2734	0.3212
	33	51			39	52					0.1814	0.2603		0.1897	0.1917
	70	40			76	49					0.3263	0.2354		0.386	0.3482
	36	63			46	35					0.2931	0.35		0.2635	0.2445
	36	49			45	52					0.3152	0.2825		0.3368	0.2114
	75	34			43	47					0.3223	0.2736		0.2609	0.2708
		48				38						0.2761			0.2293
						46									0.2169
						32									0.2027
Fig 2b 2TRIAL SOCIAL APPROACH
		XX							XY
	Pnky-WT - Social	Pnky-KO - Social	Pnky-WT - Inanimate	Pnky-KO - Inanimate				Pnky-WT - Social	Pnky-KO - Social	Pnky-WT - Inanimate	Pnky-KO - Inanimate
	57.02	72.01	23.96	17.98				47.61	40.27	29.76	27.66
	49.98	60.69	14.35	21.45				67.23	72.44	20.85	27.19
	46.45	23.56	17.95	16.58				35.3	47.35	21.92	42.38
	71.17	65.13	36.44	13.01				42.48	64.36	50.42	13.98
	60.69	64.3	26.36	20.15				44.41	41.78	20.09	39.61
	34.03	41.37	10.34	14.81				45.35	54.22	15.28	30.8
	44.08	43.28	31.53	19.59				43.34	39.74	17.88	27.59
	28.76	52.52	7.41	30.3				24.72	63.9	33.2	16.95
	64.9	42.58	5.17	13.05				72.44	51.05	14.25	16.35
	39.47	47.21	16.05	25.29				48.82	83.12	15.25	14.21
	34.47	51.45	14.71	15.88				54.39	59.49	26.86	21.19
		45.05		18.05					61.63		15.82
									39.31		22.72
									75.51		12.95

## Sheet: Fig.3 
Fig3 a) CUED FEAR CONDITIONING (% freezing)
	XX								XY
Pnky-WT - baseline	Pnky KO - baseline	Pnky-WT - Cued	Pnky KO - Cued	Pnky-WT - Cue ITI	Pnky KO - Cue ITI			Pnky-WT - baseline	Pnky KO - baseline	Pnky-WT - Cued	Pnky KO - Cued	Pnky-WT - Cue ITI	Pnky KO - Cue ITI
15.37	15.26	63.41	77.75	82.13	83.44			21.01	18.25	58.51	54.31	61.48	60.53
8.35	12.58	54.92	67.69	70.38	89.03			19.96	1.89	52.25	28.03	69.76	16.42
3.69	8.38	52.12	52.62	73.07	54.59			4.23	1.15	25.72	27.09	38.47	32.63
10.55	31.99	42.69	33.51	44.36	42.47			3.86	12.07	47.11	15.66	53.36	19.01
13.18	29.24	60.04	51.36	54.1	70.68			14.23	4.94	42.83	16.71	66.84	25.83
10.85	3.19	57.98	40.93	61.54	55.01			1.06	2.49	47.61	27.84	22.23	30.85
13.77	10.8	64.66	44.66	72.95	64.95			11.51	15.4	33.01	30.51	51.78	48.38
6.63	3.23	54.73	58.43	62.46	80.97			2.76	6.99	45.08	32.04	58.45	42.75
11.5	15.57	57.18	76.87	69.9	71.39			7.86	0.71	19.36	44.16	34.63	52.22
28.58	0.97	67.99	46	61.14	63.29			10.99	6.6	27.12	53.03	66.01	64.27
15.59	12.19	56.28	63.66	56.17	83.84			14.98	4.32	33.46	36.46	53.53	54.99
	7.11		57.73		54.48				1.34		13.96		33.86
									9.69		40.02		54.57
									5.2		47.22		38.94
Fig3 b)FEAR CONTEXT TESTING (% freezing)
	XX			XY
	Pnky-WT	Pnky-KO		Pnky-WT	Pnky-KO
	77.4	80.66		66.15	66.87
	58.84	67.62		71.63	32.92
	70.21	53.73		39.08	40.68
	36.8	74.04		57.07	55.74
	65.9	66.05		59.57	46.26
	82.02	31.92		33.87	65.65
	72.56	41.75		34.33	44.09
	81.03	82.86		41.93	50.54
	72.38	71.27		47.25	21.93
	51.49	59.91		63.37	74.44
	76.07	84.17		60.36	65.12
		51.08			33.64
					45.59
					52.24
Fig3 c) CUED FEAR RECALL TESTING (% freezing)
Pnky- WT Context generalization	Pnky KO - Context generalization	Pnky-WT - Cued	Pnky KO- Cued	Pnky-WT - Cue ITI	Pnky KO - Cue ITI			Pnky- WT Context generalization	Pnky KO - Context generalization	Pnky-WT - Cued	Pnky KO- Cued	Pnky-WT - Cue ITI	Pnky KO - Cue ITI
39.42	36.28	89.27	94.5	70.45	83.16			33.1	23.7	92.72	94.02	57.35	58.45
21.8	25.36	62.18	90.16	59.38	80.16			33.05	8.43	93.69	60.71	66.91	28.66
35.16	20.82	92.27	74.19	66.87	57.89			20.69	1.48	73.14	43.21	52.46	22.03
30.6	4.44	78.59	31.79	63.81	9.75			21.08	19.92	74.39	60.68	46.74	34.83
5.52	25.36	84.82	86.13	43.85	64.73			44.83	22.18	92.49	52.48	63.1	46.77
38.35	7.38	99.22	75.22	86.54	42.18			3.08	10.49	83.29	56.45	46.49	43.38
32.57	9.86	88.4	63.8	69.04	26.54			42.22	7.63	75.03	81.54	58.21	31.18
30.7	34.22	58.7	98.03	59.74	88.1			6.03	6.25	75.28	72.28	35.11	50.71
16.45	43.78	58.15	91.49	57.84	76.13			19.28	5.46	79.09	96.69	56.38	60.01
53.18	21.76	96.3	87.96	88.2	62.58			35.87	31.67	98.95	73.39	70.06	52.1
28.42	17.27	72.8	85.46	69.83	62.89			28.56	9.57	81.04	64.44	57.06	31.24
	42.49		71.05		59.79				19.39		78.87		42.48
									5.42		31.2		26.11
									18.18		83.76		66.07

## Sheet: Fig.4
Fig 4a) ACOUSTIC STARTLE RESPONSE
XX
dB	Pnky-WT															Pnky KO
	B10-1	B10-3	B4-1	B4-3	B5-2	B5-3	B6-1	B6-2	B9-1	B9-2	B9-5					B10-2	B10-4	B10-5	B4-2	B4-4	B5-1	B5-4	B6-3	B6-4	B6-5	B9-3	B9-4
0	0.0388	0.0528	0.0502	0.0633	0.0561	0.046	0.0524	0.0494	0.0429	0.0393	0.0391					0.055	0.0447	0.0416	0.0538	0.0448	0.0481	0.058	0.033	0.0337	0.0518	0.0427	0.0489
70	0.057	0.0466	0.0448	0.0508	0.0589	0.0397	0.0428	0.0397	0.0539	0.0466	0.0388					0.0599	0.0413	0.0407	0.0501	0.0451	0.0434	0.041	0.047	0.0461	0.0527	0.0565	0.057
80	0.0661	0.104	0.0511	0.0799	0.0863	0.0723	0.0536	0.0871	0.0805	0.0672	0.0724					0.1403	0.0676	0.0726	0.1366	0.0894	0.1418	0.2029	0.0752	0.0853	0.1104	0.3607	0.1107
90	0.1087	0.1513	0.0483	0.1115	0.1269	0.1835	0.0787	0.1047	0.1083	0.0743	0.1765					0.1922	0.2261	0.2699	0.1697	0.1307	0.2632	0.3563	0.1085	0.2273	0.1347	0.2125	0.2155
100	0.2049	0.4147	0.0764	0.1848	0.1609	0.181	0.0942	0.1933	0.3422	0.1011	0.9765					0.8881	0.5764	0.5318	0.3743	0.266	0.6808	0.4899	0.2909	0.6535	0.2939	0.6163	0.3193
110	0.2676	1.1683	0.0923	0.3186	0.2278	0.301	0.1847	0.2269	0.8793	0.4383	1.5131					1.2949	0.8974	0.6432	0.7792	0.3569	0.7474	0.8483	0.4135	1.0266	0.31	1.5454	0.4634
120	0.2508	1.1882	0.1104	0.2779	0.2091	0.2496	0.2263	0.2825	0.9827	0.4925	1.5682					1.265	0.9387	0.6892	0.7414	0.4096	0.9779	0.776	0.5033	1.3402	0.3043	1.4712	0.4915
XY
dB	Pnky-WT															Pnky KO
	B1-1	B1-4	B2-2	B2-4	B3-1	B3-3	B7-2	B7-5	B8-1	B8-3	B8-4					B1-2	B1-3	B1-5	B2-1	B2-3	B2-5	B3-2	B3-4	B3-5	B7-1	B7-3	B7-4	B8-2	B8-5
0	0.0635	0.0983	0.0559	0.054	0.048	0.045	0.0579	0.0467	0.0759	0.0649	0.0597					0.0558	0.0405	0.0468	0.0812	0.0794	0.0796	0.0714	0.072	0.0489	0.059	0.0583	0.0697	0.0453	0.0567
70	0.0499	0.0499	0.0515	0.0461	0.0413	0.0431	0.057	0.0433	0.0581	0.071	0.0622					0.0599	0.0454	0.0451	0.0553	0.0779	0.0776	0.0683	0.0981	0.073	0.0566	0.0502	0.0616	0.0463	0.0709
80	0.081	0.2686	0.0856	0.1969	0.1042	0.0836	0.0857	0.0611	0.1105	0.1362	0.097					0.0812	0.0721	0.1716	0.1708	0.0907	0.2624	0.1036	0.1281	0.152	0.0908	0.1322	0.1439	0.0805	0.1254
90	0.1043	0.3465	0.0783	0.4245	0.3334	0.3477	0.2904	0.0682	0.108	0.1367	0.2145					0.1759	0.1098	0.1033	0.1788	0.2593	0.3381	0.4159	0.2003	0.117	0.1652	0.1279	0.2742	0.0675	0.1992
100	0.1761	0.4577	0.3057	0.6568	0.5692	0.3025	0.4291	0.2013	0.746	0.2601	0.6492					0.4281	0.285	0.3229	0.2891	0.446	0.5039	0.9732	0.4678	0.2379	0.351	0.1439	0.2624	0.1071	0.2085
110	0.3508	1.0942	0.5429	0.7842	0.8019	0.4169	0.9365	0.5299	1.1039	0.3995	0.8378					1.0361	0.4988	0.4592	0.6498	0.836	0.6623	1.3129	0.8785	0.4576	0.6847	0.1942	0.8925	0.2269	0.6009
120	0.3553	0.8647	0.7137	0.6686	0.8587	0.2911	0.654	0.3359	1.1357	0.3516	1.0011					1.1657	0.3974	0.4515	0.6445	1.3808	0.7761	1.2953	1.113	0.5137	0.5347	0.1707	1.288	0.2513	0.9528
Fig 4b PRE-PULSE INHIBITION
XX							XY
Pnky-WT - 4dB	Pnky KO -4dB	Pnky-WT - 15dB	Pnky KO - 15dB	Pnky-WT - 26dB	Pnky KO- 26dB				PnkyWT - 4dB	Pnky KO - 4dB	PnkyWT - 15dB	Pnky KO- 15dB	PnkyWT - 26dB	Pnky KO - 26dB
22.69	29.78	60.74	35.1	56.98	70.33				24.82	32.24	66.86	83.8	72.26	80.78
21.16	-0.47	51.63	15.61	59.45	26.71				47.91	22.64	83.26	78.04	84.88	78.91
14.41	8.92	27	47.14	33.26	52.36				52.43	23.05	89.33	82.11	89.71	82.76
50.85	19.75	48.32	42.83	62.53	60.02				32.6	53.69	82.76	70.17	83.49	75.45
42.26	34.1	75.83	71.39	71.94	76.69				2.24	2.16	30.29	50.75	47.34	66.69
44.63	4.25	76.06	32.6	75.12	48.63				35.38	27.53	61.03	55.35	52.83	43.32
51.17	30.46	43.11	82.91	62.06	84.59				44.45	22.56	86.2	84.05	81.27	85.41
47.5	28.01	60.71	76.88	63.99	72.07				62.47	29.52	72.82	63.05	73.42	74.76
37.02	22.37	66.41	68.56	66.64	76.09				40.02	12.92	65.91	56.26	68.12	68.32
30.6	24.19	62.15	63.9	60.13	58.19				31.13	13	32.92	74.87	46.98	78.04
25.12	4.18	32.05	56.31	46.41	58.5				-8.57	12.54	19.36	37.29	19.84	48.95
	28.52		75.81		74.31					14.18		70.43		80.96
										20.13		53.92		62.34
										39.9		69.01		68.13

## Sheet: Fig. 5
Fig 5b Acoustic Startle Response
XX
dB	Pnky KO																Pnky KO; BAC-Pnky
	R5-1	R5-3	R6-1	R6-3	R7-1	R7-4	R7-5	R8-2	R8-4	R8-5	R9-2	R9-4	R9-5	R10-1	R10-3		R5-2	R5-4	R6-2	R6-4	R6-5	R7-2	R7-3	R8-1	R8-3	R9-1	R9-3	R10-2	R10-4
0	0.0566	0.0576	0.0509	0.0524	0.059	0.0459	0.0691	0.0703	0.0512	0.0535	0.0528	0.0547	0.0561	0.0618	0.0542		0.0548	0.0538	0.0515	0.0674	0.0469	0.0525	0.0645	0.0745	0.0587	0.0645	0.055	0.0505	0.053
70	0.0704	0.1081	0.0553	0.0508	0.071	0.0451	0.0685	0.0621	0.0478	0.0619	0.0582	0.0622	0.0418	0.059	0.0648		0.0689	0.0548	0.0581	0.0478	0.0586	0.0408	0.0548	0.0535	0.0537	0.0469	0.061	0.0531	0.0583
80	0.0926	0.1351	0.167	0.2738	0.1364	0.0886	0.074	0.1319	0.1037	0.2631	0.1005	0.0716	0.208	0.1357	0.0898		0.205	0.092	0.0712	0.0961	0.1253	0.2482	0.1189	0.0975	0.0785	0.1087	0.0926	0.0738	0.1071
90	0.1322	0.1893	0.1312	0.2753	0.2361	0.1063	0.0704	0.1871	0.0915	0.3675	0.3335	0.097	0.249	0.1134	0.1132		0.2937	0.0985	0.0971	0.1394	0.119	0.2605	0.111	0.1128	0.0657	0.1285	0.101	0.1895	0.1034
100	0.243	0.2613	0.1809	0.2919	0.2604	0.2344	0.1843	0.3374	0.1661	0.4607	0.6149	0.121	0.5309	0.2282	0.3054		0.4556	0.155	0.1272	0.2024	0.1684	0.3179	0.2052	0.1987	0.0983	0.3207	0.2	0.3294	0.1765
110	0.7469	0.2222	0.3481	0.2897	0.2771	0.2707	0.2924	0.5944	0.18	0.6471	0.6807	0.1849	0.6949	0.4918	0.3602		0.2811	0.1553	0.2754	0.1983	0.2511	0.4262	0.408	0.1742	0.1217	0.3845	0.4963	0.3873	0.3133
120	0.9654	0.2898	0.7863	0.2904	0.4716	0.2999	0.3686	0.459	0.2866	0.5991	0.7554	0.6074	0.6375	0.6851	0.5294		0.2914	0.2291	0.2165	0.2517	0.4125	0.3271	0.2992	0.1777	0.1988	0.4886	0.5528	0.2995	0.3346
XY
dB	Pnky KO																		Pnky KO; BAC-Pnky
	R1-2	R1-4	R2-2	R2-4	R3-1	R3-4	R4-1	R4-3	R11-1	R11-3	R11-5	R12-1	R12-3	R13-1	R13-3	R13-5	R14-1	R14-4		R1-1	R1-3	R2-1	R2-3	R3-2	R3-3	R4-2	R4-4	R11-2	R11-4	R12-2	R12-4	R13-2	R13-4	R14-2	R14-3
0	0.0606	0.055	0.0487	0.0825	0.0565	0.0541	0.0496	0.0471	0.042	0.0713	0.0517	0.0515	0.043	0.0892	0.0535	0.0492	0.0554	0.0407		0.0609	0.0574	0.0499	0.0496	0.0652	0.071	0.0482	0.0545	0.0487	0.0456	0.0381	0.0501	0.0493	0.0465	0.0554	0.0387
70	0.069	0.055	0.0626	0.0607	0.0626	0.0543	0.0528	0.0565	0.0379	0.057	0.0559	0.05	0.0371	0.0501	0.0677	0.0579	0.0526	0.0456		0.0563	0.0446	0.0458	0.0466	0.0576	0.0825	0.0446	0.0433	0.0733	0.0515	0.064	0.0478	0.0485	0.0399	0.0625	0.0428
80	0.102	0.1224	0.1314	0.1548	0.1208	0.1518	0.4851	0.6344	0.0657	0.1268	0.2801	0.0709	0.0873	0.0865	0.0994	0.1171	0.0997	0.082		0.1431	0.0869	0.2226	0.0658	0.2764	0.2579	0.0776	0.2362	0.3096	0.151	0.1418	0.0805	0.0635	0.0926	0.1071	0.0744
90	0.1101	0.2984	0.0829	0.3435	0.2357	0.1769	0.5133	0.9908	0.333	0.1381	0.218	0.2715	0.2221	0.2089	0.1375	0.0781	0.1086	0.2801		0.1371	0.1595	0.5194	0.185	0.3734	0.2297	0.2116	0.3714	0.5209	0.259	0.2814	0.3586	0.1115	0.1075	0.2124	0.0661
100	0.2113	0.4879	0.1453	0.3884	0.7121	0.3113	0.5396	0.9203	0.6958	0.8559	0.4939	0.2417	0.6469	0.4611	0.2105	0.1513	0.1331	0.5938		0.2342	0.6638	1.3829	0.263	0.5627	0.4749	0.4119	0.405	0.7529	0.7138	0.506	0.6177	0.5184	0.328	0.2262	0.2128
110	0.5913	0.7	0.146	0.4482	0.7844	0.5136	0.5763	1.165	0.7778	1.293	0.4522	0.2537	1.0428	0.6567	0.4141	0.2445	0.2174	1.0028		0.2938	1.3647	1.5616	0.4702	0.7918	0.5356	0.5304	0.5101	0.6555	1.0508	0.4247	0.7534	0.879	0.5304	0.2903	0.4459
120	0.5502	0.5756	0.1894	0.3805	0.8368	0.6474	0.3758	1.0316	0.9775	1.6876	0.5464	0.3773	1.0156	0.6057	0.5028	0.364	0.339	1.2431		0.3604	1.084	1.5921	0.3871	0.591	0.4018	0.5341	0.4124	0.803	0.7602	0.5177	0.6588	0.9793	0.4251	0.2807	0.551
Fig5c ASR at 120dB Pnky-WT vs Pnky KO and Pnky-KO vs Pnky-KO; BAC-Pnky
XX								XY
	Pnky-WT - 120dB	Pnky KO- 120dB		Pnky KO- 120dB	Pnky KO; BAC-Pnky - 120dB				Pnky-WT - 120dB	Pnky KO - 120dB		Pnky KO- 120dB	Pnky KO; BAC-Pnky- 120dB
	0.2508	1.265		0.9654	0.2914				0.3553	1.1657		0.5502	0.3604
	1.1882	0.9387		0.2898	0.2291				0.8647	0.3974		0.5756	1.084
	0.1104	0.6892		0.7863	0.2165				0.7137	0.4515		0.1894	1.5921
	0.2779	0.7414		0.2904	0.2517				0.6686	0.6445		0.3805	0.3871
	0.2091	0.4096		0.4716	0.4125				0.8587	1.3808		0.8368	0.591
	0.2496	0.9779		0.2999	0.3271				0.2911	0.7761		0.6474	0.4018
	0.2263	0.776		0.3686	0.2992				0.654	1.2953		0.3758	0.5341
	0.2825	0.5033		0.459	0.1777				0.3359	1.113		1.0316	0.4124
	0.9827	1.3402		0.2866	0.1988				1.1357	0.5137		0.9775	0.803
	0.4925	0.3043		0.5991	0.4886				0.3516	0.5347		1.6876	0.7602
	1.5682	1.4712		0.7554	0.5528				1.0011	0.1707		0.5464	0.5177
		0.4915		0.6074	0.2995					1.288		0.3773	0.6588
				0.6375	0.3346					0.2513		1.0156	0.9793
				0.6851						0.9528		0.6057	0.4251
				0.5294								0.5028	0.2807
												0.364	0.551
												0.339
												1.2431

## Sheet: SupplementaryFig1
CORTEX		Pnky-WT					Pnky-KO				HIPPOCAMPUS		Pnky-WT					Pnky-KO				AMYGDALA		Pnky-WT					Pnky-KO
	F1	F2	M1	M2		F1	F2	M1	M2			F1	F2	M1	M2		F1	F2	M1	M2			F1	F2	M1	M2		F1	F2	M1	M2
GAPDH	15.76	15.98	17.17	17.27		15.99	15.72	15.59	17.14		GAPDH	16.78	17.1	18.05	18.24		17.26	16.7	17.06	16.84		GAPDH	21.57	20.86	19.89	21.63		21.8	20.61	21.5	22.52
	15.84	16.04	17.26	16.16		16.58	16.19	15.66	15.64			17.47	15.92	18.05	16.91		17.18	16.29	17	16.91			21.64	18.48	19.27	21.64		21.96	18.79	21.2	22.53
	15.65	15.86	17.73	16.84		15.51	15.74	15.49	15.43			17.8	15.81	18.14	17.97		16.82	16.6	16.94	16.69			21.48	18.14	19.12	21.57		21.62	18.13	21.31	22.5
Average Ct	15.75	15.96	17.3867	16.7567		15.75	15.73	15.58	15.535			17.35	15.865	18.08	17.7067		17.0867	16.53	17	16.8133			21.5633	18.31	19.4267	21.6133		21.7933	18.46	21.3367	22.5167
Pnky	29.31	29.2	30.55	29.15		40	40	40	38.83		Pnky	29.54	29.03	29.62	28.99		40	40	40	40		Pnky	40	32.11	31.99	34		40	40	38.16	40
	28.95	29.16	29.01	29.53		40	40	40	40			29.71	28.59	29.29	28.88		35.23	40	40	40			35.99	31.73	32.21			40	40	40	40
	29.29	29.08	29.72	29.47		40	40	40	40			29.52	28.53	29.52	28.29		40	40	37.03	40			34.29	32.17	31.43	34.82		40	40	40	40
Average Ct	29.1833	29.1467	30.135	29.3833		40	40	40	39.61		ΔCt	29.59	28.7167	29.4767	28.72		38.41	40	38.515	40			35.14	32.0033	31.8767	34.41		40	40	40	40
ΔCt	13.4333	13.1867	12.7483	12.6267		24.25	24.27	24.42	24.075			12.24	12.8517	11.3967	11.0133		21.3233	23.47	21.515	23.1867		ΔCt	13.5767	13.6933	12.45	12.7967		18.2067	21.54	18.6633	17.4833
	13.31		12.6875										12.5458		11.205									13.635		12.6233
											ΔΔCt
ΔΔCt	0.918064	1.08925	0.95871	1.04307		0.000509016	0.000502009	0.000293877	0.000373268		wrt to WT	1.23613	0.808975	0.875594	1.14208		0.00227882	0.000514634	0.000787736	0.000247263		ΔΔCt	1.04126	0.960373	1.12766	0.886791		0.0420524	0.00417213	0.0151977	0.0344345
wrt to WT

## Sheet: SupplementaryFig2
S2 a) AMBULATORY MOVEMENT -OPEN FIELD TEST
	XX			XY
	Pnky-WT	Pnky KO		Pnky-WT	Pnky KO
	3093	3593		1820	2324
	2024	2807		1964	2649
	1573	3084		1731	2618
	3048	2470		2925	2101
	2568	1962		2060	2505
	2633	3316		2680	2369
	2373	3112		2757	2586
	2544	2867		3643	2823
	2364	2259		2737	2174
	2086	2502		2818	2636
	2241	2805		2647	2165
		2245			3249
					2491
					2632
S2 b) REARING
	XX		XY
Pnky-WT	Pnky KO		Pnky-WT	Pnky KO
56	85		67	67
59	130		47	59
39	62		15	50
51	37		106	79
61	33		43	76
48	97		59	82
48	107		75	62
79	84		128	103
91	59		84	47
45	37		63	149
169	93		100	58
	46			82
				119
				83

## Sheet: SupplementaryFig3
Fig S3 a) CENTRE/TOTAL MOVEMENT -OPEN FIELD TEST
	XX				XY
	Pnky-WT	Pnky-KO			Pnky-WT	Pnky-KO
	0.1568	0.1723			0.1399	0.1044
	0.1371	0.1106			0.0925	0.1545
	0.1345	0.1452			0.075	0.1754
	0.1018	0.1216			0.148	0.1476
	0.1314	0.14			0.1048	0.1033
	0.1654	0.2037			0.1589	0.0782
	0.1116	0.1177			0.1264	0.0935
	0.1309	0.1501			0.1662	0.1155
	0.1251	0.1017			0.147	0.0985
	0.1536	0.1646			0.1423	0.1311
	0.1416	0.1429			0.1326	0.1024
		0.1416				0.189
						0.0721
						0.1917
Fig S3 b) ELEVATED PLUS MAZE
CLOSED ARM ENTRIES											CLOSED ARM DISTANCE (cm)
	XX				XY						XX			XY
	Pnky-WT	Pnky-KO			Pnky-WT	Pnky-KO					Pnky-WT	Pnky-KO		Pnky-WT	Pnky-KO
	54	40			59	61					1015	718		772	1123
	26	40			74	63					489	832		1023	960
	37	61			73	66					676	949		1318	960
	62	69			57	56					1054	1246		731	1054
	40	79			58	65					711	1176		892	984
	37	33			56	72					633	670		1130	1160
	38	65			52	64					741	956		925	1064
	63	40			67	46					972	823		1305	1005
	31	52			44	44					604	710		865	733
	40	41			35	60					652	593		832	1050
	46	38			43	62					693	689		1210	987
		50				43						957			812
						53									1041
						42									729

## Sheet: SupplementaryFig4
Fig S4 a) OBJCET -CONTEXT CONGRUENCE -TRAINING
XX (% Object Interaction Time)									XY (% Object Interaction Time)
T1 Obj 1 - Pnky-WT	T1 Obj 2 - PnkyWT	T1 Obj 1 - Pnky KO	T1 Obj 2 - Pnky KO	T2 Obj 1 - PnkyWT	T2 Obj 2 - Pnky-WT	T2 Obj 1 - Pnky KO	T2 Obj 2 - Pnky KO			T1 Obj 1 - PnkyWT	T1 Obj 2 - PnkyWT	T1 Obj 1 - Pnky KO	T1 Obj 2 - Pnky KO	T2 Obj 1 -Pnky- WT	T2 Obj 2 - Pnky-WT	T2 Obj 1 - Pnky KO	T2 Obj 2 - Pnky KO
49.45	50.55	44.54	55.46	45.74	54.26	48.91	51.09			46.52	53.48	42.24	57.76	37.78	62.22	58.58	41.42
49.02	50.98	55.14	44.86	56.71	43.29	47.18	52.82			54.59	45.41	43.69	56.31	61.6	38.4	56.04	43.96
57.48	42.52	52.31	47.69	62.25	37.75	62.77	37.23			48.45	51.55	52.68	47.32	54.44	45.56	50.58	49.42
51.57	48.43	46.34	53.66	50.61	49.39	45.8	54.2			52.23	47.77	37.48	62.52	59.58	40.42	56.1	43.9
48	52	52.44	47.56	46.42	53.58	42.64	57.36			61.18	38.82	40.57	59.43	47.87	52.13	56.12	43.88
46.81	53.19	41.15	58.85	56.09	43.91	52.27	47.73			62.4	37.6	38.05	61.95	49.25	50.75	52.58	47.42
46.22	53.78	46.26	53.74	68.24	31.76	42.07	57.93			49.33	50.67	51.05	48.95	55.21	44.79	51.51	48.49
45.32	54.68	63.9	36.1	51.5	48.5	44.23	55.77			39.4	60.6	43.81	56.19	46.56	53.44	45.69	54.31
47.4	52.6	41.03	58.97	50.76	49.24	42.02	57.98			59.85	40.15	48.92	51.08	59.6	40.4	55.34	44.66
53.34	46.66	50.06	49.94	54.32	45.68	52.44	47.56			49.03	50.97	41.69	58.31	48.96	51.04	43.88	56.12
44.73	55.27	57.56	42.44	50.84	49.16	47.53	52.47					60.49	39.51			51.92	48.08
		64.26	35.74			44.88	55.12					51.5	48.5			53.41	46.59
												53.78	46.22			49.18	50.82
												48.23	51.77			47.57	52.43
Fig S4b OBJCET -CONTEXT CONGRUENCE -TEST
XX (% Object Interaction Time)									XY (% Object Interaction Time)
Congruent Object -Pnky WT	Incongruent Object - PnkyWT	Congruent Object - Pnky KO	Incongruent Object - Pnky KO								Congruent Object - PnkyWT	Incongruent Object - PnkyWT	Congruent Object - Pnky KO	Incongruent Object - Pnky KO
40.04	59.96	48.05	51.95								48.25	51.75	36.6	63.4
20.67	79.33	35.17	64.83								40.84	59.16	42.63	57.37
38	62	51.24	48.76								43.93	56.07	29.58	70.42
39.53	60.47	28.61	71.39								24.82	75.18	38.61	61.39
26.53	73.47	52.64	47.36								55.95	44.05	39.26	60.74
41.3	58.7	32.25	67.75								30.72	69.28	34.79	65.21
29.54	70.46	50.53	49.47								37.81	62.19	35.04	64.96
55.47	44.53	36.58	63.42								45.27	54.73	38.76	61.24
42.55	57.45	47.85	52.15								25.56	74.44	42.11	57.89
49.83	50.17	35.72	64.28								44.75	55.25	45.63	54.37
33.6	66.4	43.62	56.38										38.66	61.34
		37.9	62.1										27.85	72.15
													39.09	60.91
													40.04	59.96

## Sheet: SupplementaryFig5
Fig S5a: Motion Index (AU)
XX									XY
Shock 1 - Pnky-WT	Shock 1 - Pnky KO	Shock 2 - Pnky-WT	Shock 2 - Pnky KO	Shock 3 - Pnky-WT	Shock 3 - Pnky KO	Shock 4 - Pnky-WT	Shock 4 - Pnky KO		Shock 1 - Pnky-WT	Shock 1 - Pnky KO	Shock 2 - Pnky-WT	Shock 2 - Pnky KO	Shock 3 - Pnky-WT	Shock 3 - Pnky KO	Shock 4 - Pnky-WT	Shock 4 - Pnky KO
1218	1925	2766	1679	2408	2038	2206	1865		3003	1978	2391	2038	1469	1563	1838	2126
1858	2655	1627	3939	2413	1946	2163	2249		2278	2154	1233	4688	2122	3578	1732	5412
2502	1867	2757	1915	3112	2693	2945	3856		2874	3689	1952	6306	2587	3474	2879	4251
2448	2325	2898	2658	2366	2683	2418	3156		2530	2755	4172	2264	3139	3605	5195	4589
1866	2078	2031	2375	2088	3276	1971	1589		2920	1582	3163	1797	1596	1371	1125	1577
2668	2902	2562	3215	5412	3324	1817	5607		2352	2246	1439	1694	1561	1907	1927	1331
1214	1390	1526	2301	2249	2415	2646	1970		1447	1272	2178	2372	3629	3508	2509	2856
1835	2806	1910	2372	4755	2024	2431	1516		2022	3615	1332	3188	1903	1771	710	3332
2501	1941	3269	1946	3340	2346	1537	1526		2857	4035	3390	1691	2357	3597	2861	4490
1843	3282	1161	1703	1483	2469	1209	2034		2087	1887	3867	2277	3527	1336	5961	1346
1897	2053	875	2345	1295	1050	1689	1009		2208	2407	3529	2979	1894	3470	3915	4456
	3766		2957		3506		2972			3410		1832		3508		1759
										2153		2940		2216		2108
										2510		1853		1509		1282
Fig S5b Hind Paw Withdraw Latency (seconds)
XX					XY
Pnky-WT	Pnky KO				Pnky-WT	Pnky KO
15.45	2.56				17.19	30
12.19	16.01				19.6	29.8
30	27.01				27.72	11.38
11.57	26.15				28.68	30
16.32	24.69				19.62	25.95
17.76	17.14				22.36	28.2
24.15	13.71				21.33	30
19.46	16.62				25.13	30
19.03	21.86				30	17.79
27.37	13.44				30	24.62
16.21	13.5				21.2	19.14
	13.21					26.25
						30
						29.97

[truncated: 7 more sheets: SupplementaryFig6, SupplementaryFig7, SupplementaryFig8, SupplementaryFig9, SupplementaryFig10, SupplementaryFig11, SupplementaryFig12]
